# Supplementary material for: Mapping responses to focal injections of bicuculline in the lateral parafacial region identifies core regions for maximal generation of active expiration
Source: eLife. 2024 Jul 17;13:RP94276. doi: 10.7554/eLife.94276 (PMC11254382; doi:10.7554/eLife.94276)
Supplement: Figure 1—source data 2. [file elife-94276-fig1-data2.zip › Fig1FAbdominal.txt]

-0.0440161464049383	-0.0995477514573172	-0.0384880934908043	0.0257107438422464	-0.0100928271676946	-0.0527119717029105	-0.0237248090508664	-0.0385432967979282	-0.0734404482886301	-0.03794973080375	-0.0194986776106015	0.0964875404655609	-0.00530850576560491	-0.0807215453546977	0.0146980493103178	-0.0905874929263549	0.00394321370448179	0.0801293083014635	-0.0958950456742268	-0.165224973009693	-0.00983841192616745	0.00747006846981922	-0.117324625131234	-0.0219871049483603	-0.0634496932399974	-0.0348217173235302	0.0806506612738464	-0.0546813418579967	-0.0527926374050026	0.0143777866457375	-0.0974966720593615	0.103639968953777	0.0313144534627409	0.0200777107259072	-0.0447057181506361	0.0686143575933782	0.078892295063948	0.0370381702726351	-0.0327416274919631	-0.0316779463775718	0.0110941812356092	-0.0227071480847579	-0.00481991997363196	-0.0688082751318836	0.0111147389889237	0.0814553355672901	-0.10692735877277	-0.0139945217802697	-0.00412085200685989	0.00233198674419508
-0.048960233900046	-0.0805517612702168	-0.0443412093570946	0.0299849825123489	-0.018819749980833	-0.0597890565469989	-0.028080548255683	-0.0264678603383079	-0.0836214408209806	-0.0480113422711673	-0.0194250036317179	0.0858764004247711	0.00915528247122272	-0.0745649678303432	0.00902463116589377	-0.0789860326878242	-0.00355744434114824	0.0702816226934106	-0.0996344696959181	-0.164741657098646	-0.00904427739457536	0.0186938713010133	-0.112674190010884	-0.0252439957145875	-0.0720740359947186	-0.0449222528619441	0.0932063351992205	-0.0491283483192832	-0.0495041273532205	0.0075878842235863	-0.0900111453550036	0.104985301723985	0.0307568896253826	0.0219008808180814	-0.0378760568248664	0.0745966638079091	0.0830661451112659	0.0568586620279496	-0.0375455674606677	-0.0278113147351169	0.0250741839680398	-0.0312773310731326	0.00179445888976265	-0.0796070438044476	0.0281757958665918	0.0780339827745466	-0.116692395951254	-0.00782646530736384	0.017611406452629	-0.00290773585314662
-0.0490807628598343	-0.081960645673768	-0.0534831483374001	0.0182390962302277	-0.0128718806119559	-0.0558533425050809	-0.0287405877973807	-0.0349913970539334	-0.0544587546101799	-0.0411406697928463	-0.0232738950809572	0.0894032551901086	0.0046711877507875	-0.0684848818449711	0.0104247498269149	-0.075091955922924	0.000240000547765834	0.0639176936165891	-0.109490086213879	-0.173788477337093	-0.00321787617218626	0.00848887733078289	-0.109762293825661	-0.0166952053121492	-0.0772298579135583	-0.0557376138328686	0.0918799948711607	-0.0554095246124579	-0.0445756929697736	-0.00472015747531369	-0.0999863516460533	0.101551739504146	0.0302063175112329	0.016698203918337	-0.0487789708670138	0.0692996508218888	0.0863477677939172	0.0755924104176924	-0.0380881043108316	-0.0393995220057748	0.0332780841435515	-0.0341387198847299	0.00692596630848924	-0.0835487060287967	0.0284977281964159	0.0651310184784579	-0.123254754306896	0.0150723673871668	0.0107813277105483	-0.003320247522448
-0.0340731855239099	-0.08363208493691	-0.0479449730777255	0.00888010076822556	-0.0187630857166208	-0.055047937733093	-0.038356398644698	-0.0254811925332878	-0.0461072977687456	-0.0307136103451878	-0.0111079836359374	0.102690555554509	-0.00227827205622632	-0.075365989731066	0.000882717312558957	-0.0771289475203849	-0.00469365153956804	0.0593135917067543	-0.111659920552301	-0.158632351971507	0.0112200322533621	0.019419862619842	-0.107726919716405	0.0158380132555362	-0.0747582315823154	-0.0524124754998002	0.0944918730828845	-0.0618928347542126	-0.0271029592554261	-0.0129535898548254	-0.0997531202823071	0.115528611614244	0.0237800890500013	0.029207962049506	-0.0270521388195673	0.0587461142320108	0.0792240366770796	0.0629998995028766	-0.0377833904038344	-0.0340363485344681	0.0584674888444483	-0.0436874310600611	-0.00201237786614792	-0.0762365114475629	0.0257342235097376	0.0672347966856716	-0.128615110218104	0.00715335384388203	0.0144006401887623	0.00215500222835012
-0.0413817277124229	-0.0942467730163428	-0.0463974021048594	0.0175651775961907	0.00175052582303462	-0.0626561848328717	-0.039448985838623	-0.0149685627418834	-0.0538265776072384	-0.0237776122142022	-0.0181415528296087	0.118333962286096	0.0174703197395262	-0.0673150726335194	-0.0051793154173643	-0.0850231247931679	-0.0140478467139942	0.0698933211701447	-0.111561879896266	-0.161872493908257	0.000547532014862008	0.0128473297416206	-0.117201904735814	0.0185541411909211	-0.0821216640157189	-0.0606137668233684	0.0990322146512209	-0.0554098376746911	-0.0372992918372042	-0.0194040284620924	-0.105405458903028	0.107762268086691	0.0182739504921925	0.0230741337140985	-0.0268846505247966	0.0578478343308354	0.0679869808780127	0.0648499929471073	-0.034121084045592	-0.0343423146903982	0.0634553006981286	-0.0377107599657282	-0.0102794122586915	-0.0833014912186335	0.0288875950308479	0.069032295674722	-0.128586517200803	-0.00122763520155232	0.0359029022609149	-0.00448306501069119
-0.0259095660224055	-0.103609107808833	-0.030862941030432	0.0076543577711059	0.0133254801258197	-0.0690494374055379	-0.0366063807610187	-0.0233547694912047	-0.0650916002991393	-0.0149668930766396	-0.0250877776602126	0.106891224599806	0.0254884696566628	-0.0585237633544162	0.0160059189666179	-0.0824547622318611	-0.0227257231105954	0.0568113896307339	-0.101100435779992	-0.17095500324129	-0.0029892363878606	0.00243487986484552	-0.110592117451839	0.0332818408903501	-0.0770681090930632	-0.0617100064100143	0.0998744564126506	-0.0658148784119468	-0.025799472470391	-0.00588558381550034	-0.104544746469838	0.101492988158379	0.0178784485375625	0.0192574876748804	-0.0345626061485048	0.0460358919175056	0.0697751923541444	0.0610746711226739	-0.0414290001096385	-0.042207794591803	0.0546551213224176	-0.0455343938819597	-0.0159226720746491	-0.0841158704413069	0.0350832009802768	0.059602548148013	-0.119314239977402	-0.0109050149547355	0.0302461807689291	-0.0129996100031082
-0.0232350753640383	-0.10024953263011	-0.0317685257170491	0.00178830199917606	0.00794915804071794	-0.0605167175310713	-0.0480853293122841	-0.0282753773188213	-0.052126127910485	-0.0216724774039779	-0.0241042404775246	0.0964308762013487	0.0140786035048604	-0.0677696389961495	0.0108764986294461	-0.0698337626538225	-0.0282143301833441	0.0626601226257591	-0.101973879410666	-0.170960742715566	-0.0151658963028875	0.00503736620957286	-0.109666966375646	0.0626730625313987	-0.0827221173790278	-0.0622325072772523	0.086700171514441	-0.0444366933382256	-0.0343313575122357	-0.013264147590176	-0.10621576831667	0.120792857419855	0.0163672971378273	0.00792505224876028	-0.0233769969097631	0.0441750500032677	0.0749026299638391	0.0609878485299952	-0.0360406773055968	-0.0281259422794993	0.065292767298953	-0.0543813238844977	-0.026818176977277	-0.0927636928635193	0.0353193542581997	0.053651443802726	-0.121922309265288	-0.019621919776411	0.0291416972101419	-0.0205699765726677
-0.0289975075367736	-0.105895714360245	-0.0287411095677694	-0.00540555505790197	0.00992291106706916	-0.0702980339456823	-0.0302887848947132	-0.0381771183391428	-0.0494061388742238	-0.0294152369099619	-0.0180907323937499	0.0933838414854542	0.0260606430649045	-0.0668161557878503	0.00384992115898333	-0.0682944356530978	-0.0389571650702401	0.0622734907677369	-0.101435934139923	-0.164243418554482	-0.010383870690508	0.00956831591091279	-0.109873796157725	0.0544428651282969	-0.0799021571362929	-0.0649893333029553	0.104222890832025	-0.0381705440322452	-0.0455583953198397	-0.0183100846651568	-0.111787754297531	0.116882918835138	0.0117936666186922	0.00877856425058574	-0.010649556172431	0.0384156440987869	0.0752043176025819	0.0558598891499117	-0.00718886189237992	-0.0383095436637933	0.071036102675462	-0.0418289892896113	-0.0190902357503319	-0.101584221284389	0.0380735714319592	0.0416115920836147	-0.124498028789076	0.00566442986270517	0.0196472501552348	-0.0300071332388962
-0.0316069856047094	-0.0941040166379962	-0.0229500843777338	-0.0122297899716293	0.00767032394499993	-0.0581082254168604	-0.0404455672810283	-0.0465551854704005	-0.0582049616469242	-0.023895949738358	0.0060560707164588	0.0948564862305038	0.030330498863742	-0.0714769219618973	-0.00196886221573085	-0.0743374759408726	-0.0400423431246457	0.0557289247823496	-0.0863381948808319	-0.132118328784833	-0.00706186297977183	0.0143232094630801	-0.101674278853478	0.0656433970001552	-0.0897228150382114	-0.0632300279063573	0.0918349139095775	-0.0367444412058671	-0.00622389973552945	-0.0120884945503709	-0.116450190136822	0.132910244218726	0.0257650079626705	0.0199860878456526	-0.0210503183924993	0.0318872529954491	0.0718606042436761	0.0446329556963855	-0.00250597265385233	-0.0489270493033251	0.073346710664754	-0.0456796547581721	-0.0179011210344985	-0.0848038768758387	0.0351911030966587	0.0395255540696166	-0.131803805594528	0.0219528491487953	0.00887008277676264	-0.0359655423696249
-0.0375455674606677	-0.0897420161885153	-0.0289962552878407	-0.0186892030295818	-0.00407848425129795	-0.068759750485735	-0.050476289941435	-0.0304584646251165	-0.0680149754329134	-0.00191793742579432	0.00581229959086102	0.0862265083555847	0.0303454214968587	-0.0696370552172849	0.00769140346870316	-0.0730223014991308	-0.0483972436506453	0.0545880216504315	-0.089075819756231	-0.134567362458246	-0.0124650040628525	0.0100550233294864	-0.108143135955466	0.0590569850295946	-0.0789724666577181	-0.0550498161064923	0.09948959857395	-0.0465408889617502	-0.00855600466483563	-0.0182694909289164	-0.110129933241534	0.144256454383108	0.0179932380230752	0.00948483264872177	-0.00919214712273121	0.0419673351346262	0.0660373336436191	0.0329852666014165	-0.00796567364706737	-0.0358821634615116	0.0725471497211195	-0.0464012632057358	-0.00160007490500201	-0.0886810482801452	0.030383615089311	0.0503511417401595	-0.127813879609225	0.0150688193485237	0.00999209782060997	-0.0345667803116143
-0.0296843660764502	-0.0927174640070811	-0.0276840027602756	-0.0208665508616013	-0.00699758086788474	-0.0675138671516118	-0.0351711991298773	-0.028567881798723	-0.0729410096725723	0.00494042127135354	0.0122945661918383	0.0897489802496571	0.0247577824043359	-0.0737025857319099	0.00742738765202406	-0.0411900292716167	-0.0342384823830481	0.0442172090506742	-0.0985023323065301	-0.130543103981366	-0.0161203186978863	0.0316113408139077	-0.113971311197177	0.0623566609676947	-0.0641537702025009	-0.0634984265943014	0.0913622942914986	-0.0472517489393068	-0.0175822149729288	-0.0117682318857906	-0.0946440489902943	0.14761832535154	0.00891735517397831	-0.00172623898498819	-0.00504459430300354	0.0297925535929986	0.0611268481615433	0.0374492209848481	-0.0178395521286327	-0.0451290826440223	0.0728781608557069	-0.0420716125203539	-0.00342940188776276	-0.0860671873409443	0.0214340006742781	0.0503975793047532	-0.112668607067724	0.00602935607255767	0.00885902124452233	-0.0424294426529202
-0.0342462045848008	-0.0906136857998673	-0.0322707818932058	-0.0213361442114258	-0.00960027592076756	-0.0489157790629293	-0.0368636135626448	-0.0191374037934698	-0.0736040754825245	0.0198372789307971	0.011133000952528	0.0814625359986541	0.0136370814019477	-0.077997799571638	0.0323777171608213	-0.0321629841309016	-0.0367829478605527	0.067870208665023	-0.0873627432160712	-0.120966373736162	-0.0054438530044321	0.0534599540700754	-0.117766251588225	0.0782209852818545	-0.0719289838266617	-0.0645588727322828	0.102384276336346	-0.0521556601144851	0.00907941705670663	-0.0215948379701403	-0.0997995578469009	0.143655270541255	0.0150809244215414	0.0118527310266923	-0.00234912847501095	0.040738983285563	0.0495542940025462	0.0432582994303326	-0.0163857954716538	-0.0416556571664872	0.0667620727135149	-0.0431180752119184	-0.0108385414072159	-0.0924496914436033	0.019038344111629	0.0417595661658483	-0.10891639967151	0.00662626139722347	0.0169842384454189	-0.0459926126373107
-0.0247452875770739	-0.0930181081050465	-0.0432433001052049	-0.0274022467503809	-0.0200140824005533	-0.0389524691367419	-0.0351735992736653	-0.0305532181277033	-0.0846234486754283	0.0454737365007268	0.0111063906627046	0.0895260799396071	0.016660636450351	-0.0861613147190647	0.0220027303979544	-0.0235283103224843	-0.0460187011567454	0.058174775656391	-0.0979310980849881	-0.118231618597901	-0.00470429565549739	0.0467447691675851	-0.110029022848361	0.0672765383167671	-0.0773666661094738	-0.0521601473398279	0.104305434907517	-0.0525166208693835	0.00207517135887996	-0.0178534312209719	-0.105451270343155	0.142542543010326	0.0267704595016837	0.00649477525927261	0.00815619653095167	0.0498687128387731	0.0445683605222652	0.0411519123711754	-0.0244743843912641	-0.04606879111406	0.0682853291862679	-0.0435913209544637	-0.0178754499313748	-0.0979126274132283	0.0413233661209002	0.0424729306412705	-0.109692794009887	0.0201015034556317	0.0255687179424439	-0.0542736304762713
-0.0176032944966321	-0.0928714906258235	-0.0529590821589959	-0.0191068280486924	-0.012090477277848	-0.0428389280539671	-0.0405076579572829	-0.0384657617181682	-0.076177342685485	0.0525839015874583	0.0147216333318868	0.0767604456098226	0.00872189998637358	-0.0841390370465649	0.0288440793804309	-0.0189225387474057	-0.047856480819803	0.0584041459192609	-0.102485527453819	-0.119452509130406	0.0117128965625224	0.0583210800733808	-0.103228215425086	0.0640313352072466	-0.0474412559444804	-0.0410360026528743	0.120769169044208	-0.0397072621810265	-0.00624268346952243	-0.0158392931665358	-0.11159308176551	0.152648713668938	0.0352333664981429	0.000643120350070727	-0.000797383339035343	0.039556547230705	0.0374034095447208	0.0357100559252537	-0.0184562847280688	-0.0395023107723475	0.059425146215857	-0.0499412665848683	-0.0094181780551134	-0.0940636316099113	0.0297166881784825	0.0378550539931742	-0.104296801181131	0.00931880531103938	0.0329259934852609	-0.0604908377197921
-0.010830088726919	-0.0851633766736488	-0.0619938495014637	-0.0266012248496581	-0.0093075627327103	-0.0228667054696205	-0.0471759878788684	-0.0471203671554337	-0.0829628622363712	0.0458795695090529	0.0121292693327001	0.0728371497031555	0.00536368141066202	-0.0899852655437244	0.0238352923571251	-0.0219373280532789	-0.0519125151133538	0.054708863672453	-0.0991399357215141	-0.12317935848573	0.0130796219186671	0.0728348539134453	-0.109677714845653	0.0532630379253823	-0.0394571254566866	-0.0479779489662909	0.126943904178089	-0.0438645199299838	-0.00353239936249093	-0.0278563956967001	-0.107854231691246	0.141620052963115	0.0284644392456172	0.00971075922702623	-0.0127211933237011	0.0582251786759388	0.0362100163117001	0.0280949214563442	-0.00410916435015315	-0.0332975216640776	0.0601992447645233	-0.0548117844551702	0.00201537647233564	-0.101187154018593	0.0392635209804145	0.0279723054150011	-0.106531230693674	0.000350720224246675	0.0334690521058134	-0.05234464534927
-0.00722246390541181	-0.0806323226182311	-0.070076072822332	-0.0331622787793281	-0.00964055659477473	-0.0241517215828958	-0.0585236590003385	-0.045583022882186	-0.0722965188884576	0.0378579759073509	0.0213342381759598	0.0762458756524927	-0.00383544360424434	-0.086234675635715	0.0138465200359694	-0.0274357444093351	-0.0559181463873567	0.0541408644273209	-0.0944353408348168	-0.123498421078416	0.0208722626738103	0.0787646700268735	-0.100080061607863	0.044869630744697	-0.0452982406040369	-0.0551137851561462	0.120436383890299	-0.0367652076673371	0.00502682644772125	-0.0173142337012957	-0.11760773774414	0.145855054499988	0.0304634459587812	0.00746078095690047	-0.000686350600321285	0.0772222124038167	0.0566010118100125	0.0474661689069933	-0.00534711677436826	-0.0358535704442112	0.0503190006842159	-0.0400131239828788	0.00574353025363116	-0.109342790433151	0.0360861480214242	0.0226941805170516	-0.102014890563217	-0.00654510158680941	0.0314841331931442	-0.0479411119768491
0.00166265968957857	-0.0910040744046881	-0.0811392747278861	-0.0334790977593431	-0.00436691892216793	-0.0318636966359468	-0.0669290668999637	-0.0499474234754549	-0.0724072385649385	0.031896853570601	0.0307051300028242	0.0642053978089149	-0.0019953681514765	-0.0909344702348363	0.00370173836859426	-0.0323056361551705	-0.0562323565154281	0.0538600476041258	-0.0962319006371676	-0.127455162466998	0.0282878721460832	0.0806990815659172	-0.107689247894341	0.0385412864083844	-0.0505064482699015	-0.0405915586357849	0.112328906882618	-0.047681896447746	0.00171452366621474	-0.0239905988868671	-0.125839500458408	0.147796353408162	0.0276755224179121	-0.00344515935350132	-0.00868978659249674	0.0654497158318721	0.0476057946630077	0.0453073961008112	0.00015328230916491	-0.0226910775567861	0.042522290120041	-0.0307206020683963	0.00746453770369906	-0.100589726923539	0.0427525995696105	0.0284065227324722	-0.0978347792712352	0.0149372288564951	0.021960571350548	-0.012778796774613
0.0196815826468108	-0.0906024155594715	-0.0774985696637356	-0.0447167796828764	-0.0072824675001116	-0.0282748555484326	-0.0673866595308482	-0.0548177326376013	-0.0543086934463915	0.0388954641482298	0.043040825532325	0.0685616587841201	-0.00522043092399338	-0.0801689905130709	-0.00323572071947959	-0.0441182046929668	-0.0565427055426233	0.0541430558629534	-0.0988465964089904	-0.135004345158777	0.0218854364145761	0.0686034004152156	-0.108760964272718	0.0280897037524573	-0.0592916006584181	-0.0461383952839118	0.109364416242215	-0.0593033926692026	-0.00463792646205553	-0.0280630167706228	-0.117161571884768	0.139909376566743	0.0249222444308522	0.00315210544114413	0.017020971080783	0.0815557241900748	0.0507676188644149	0.0370128122317446	-0.00786058909078442	-0.0309813829086655	0.0488287201000285	-0.0279863165234848	0.025131265648563	-0.105111076049727	0.0336493759521461	0.0217224353451481	-0.104071083310982	0.0120620653066363	0.0237602617752309	-0.0169904229980722
0.010024447584709	-0.0787205559140567	-0.0862286230992062	-0.0474110976160139	-0.0185654390933836	-0.0278119408595833	-0.074001351456476	-0.0548655268052056	-0.0602453969289505	0.038523859277402	0.054102879543024	0.0809874118827095	-0.0126073430248881	-0.0670162025548756	0.0142837636216949	-0.0513019394045042	-0.0641323776165645	0.0446181374173466	-0.100588474674606	-0.121170333781103	0.0295686097421712	0.0673025224821241	-0.0972138725086895	0.0169275741812068	-0.062365245664136	-0.0544175347494731	0.107277125979284	-0.0668587322515677	-0.00250785102725163	-0.0287232650204761	-0.117555404174154	0.133801010626304	0.0300466557722925	0.00378480421447433	0.0118790282542825	0.102503866109435	0.0452063813535601	0.0305019526134668	-0.000928347706597507	-0.0147979438247805	0.0441319517691616	-0.0314487848228574	0.0327741583021509	-0.105934742785319	0.037264722975406	0.011479769552854	-0.0993052325806523	-0.000301597115698416	0.0230165302631866	-0.0186285733104155
0.00328860057482645	-0.0675466343320218	-0.0892476909222667	-0.0590359331679581	-0.0266268959527818	-0.0321169639826188	-0.0847356293089975	-0.0596747888318749	-0.0635872319144571	0.0277923989849795	0.0504610265840184	0.0683278012959075	-0.0137396891224316	-0.0730752090165444	0.0150582795866721	-0.0541946344394231	-0.053139614713484	0.0380128373587153	-0.0986670030412019	-0.105827466793404	0.0237104848801495	0.0668582871731901	-0.0956144375591872	0.0140276787149239	-0.0541956779802004	-0.0449461499457463	0.10297481606227	-0.0760010886481842	-0.000964454217495124	-0.0251734523580361	-0.115423241657795	0.138973529197582	0.0323061302634925	-0.000632503896208076	0.0219274911079048	0.11030610743973	0.0329913191379253	0.0319153242423608	-0.00752811699910868	-0.0131018769992922	0.0462164244719937	-0.0376694357509436	0.0319183505106152	-0.114591591835256	0.0467177414614508	0.0164910610740255	-0.0845140856019581	0.00289508134767352	0.0192006147025128	-0.0303308395880419
-0.00224300037795061	-0.0741592391760948	-0.0801839131461876	-0.0343805082828506	-0.0256242619738676	-0.0181604409176794	-0.0928154524860778	-0.0579815395664855	-0.0727701820473139	0.0155134720737686	0.0465843769501006	0.074873932592461	-0.0123368572553892	-0.0740166915059036	0.0228262927794689	-0.0553707048955391	-0.0456449048502851	0.0359714628899893	-0.102371990217239	-0.110003716984509	0.0173648177669323	0.0700610181730709	-0.101038032041505	0.0122843394922199	-0.0570523708582994	-0.0417550022484945	0.0920029239747369	-0.0841894400661128	0.00980384306436921	-0.0171857738315992	-0.10463376049815	0.139599758018093	0.0216518919885967	-0.0111577605310188	0.0164444148012762	0.0984028552083784	0.0270906178121862	0.0344318228270314	-0.0134856912972154	-0.0234721678286609	0.0365098255770437	-0.049135235688414	0.0518023938992726	-0.121180090887371	0.0448484468669161	0.00491276744075276	-0.0802712575092549	0.010814199245036	0.0266370949903335	-0.040767290902697
-0.00322403306277285	-0.0627618955136211	-0.0852389290259317	-0.0355225593096238	-0.0145495811197623	-0.0293082739802797	-0.0940719799361304	-0.0308180687770043	-0.0703539677313503	0.0117907447045155	0.0528402995564625	0.0776970234575281	-0.0235571120479402	-0.0525365524982316	0.0173320505865223	-0.0565320614266939	-0.0357221886603381	0.0317145469967914	-0.106311043589645	-0.100121907593036	0.0265048783738385	0.0908718301261263	-0.0867856651661758	0.0209271529187009	-0.0651959543768781	-0.043925984481772	0.0940530641859929	-0.0793904047390619	0.000549619096416783	0.000506938278621624	-0.0953789104057308	0.127052432418938	0.0170126227545639	-0.0120279691852825	0.0401622182979008	0.108777111492701	0.03218810580157	0.0427995589045929	-0.00704380972432302	-0.03231304529469	0.0260834966079293	-0.0523349404200403	0.0711592404871938	-0.119563124452809	0.0441227686103206	0.00272237534901585	-0.0791624954332804	0.00883063693537738	0.0168935547518639	-0.0115766377990623
-0.00167176615640855	-0.0702742412159579	-0.0888305876735448	-0.0402919580785968	-0.0257422864357902	-0.0310736319133865	-0.103156315465524	-0.0412484675551505	-0.0788925314341702	0.0221205461517215	0.0469732002437553	0.0799248786631732	-0.031276391886433	-0.0436487156972201	0.00854449805421766	-0.053477200154969	-0.0351668162586123	0.0266700708788989	-0.116924062003834	-0.109971471574488	0.0215251017841441	0.0926558674391485	-0.0917586587408172	0.0283421362665074	-0.0499882259198507	-0.0233799188239398	0.0915957343634002	-0.0782924954871723	0.00765748839343806	0.00173278562981903	-0.100245149758845	0.122224282304198	0.0205545045070957	-0.0176495233530703	0.0322115854690612	0.104176035851121	0.0394631503311288	0.0390179758354951	0.00436021259912594	-0.0385230521068468	0.0325941475180515	-0.0532539867826857	0.0734682831653197	-0.125809707369213	0.0574123647644315	0.00532131365510007	-0.0637812261449735	0.00547116611073296	0.0165152712200609	-0.0130019057928185
0.0217108520425191	-0.0768530353388436	-0.0856545713175652	-0.0503245591124028	0.00522259469755919	-0.0193710525735269	-0.10260365626982	-0.0442659700670449	-0.0848039812299164	0.0185958828220166	0.035576482705748	0.0838057024602006	-0.0265744058516792	-0.0530794024106288	0.0197549435634612	-0.0549422270523436	-0.0421817060723683	0.0289714957093499	-0.111158133969495	-0.108493765656668	0.0261314994836891	0.100020239059252	-0.101992245728348	0.0306227946354883	-0.0500960236821549	-0.0176554715355015	0.0824459688272643	-0.0788890877496048	-0.00325085206075171	-0.00293914643054599	-0.0969274205652965	0.115495322663446	0.0103263439316073	-0.0285236356697618	0.032483323487493	0.096270588337942	0.0402051078238515	0.0327623662913665	-0.00314566315039103	-0.02000500359579	0.0236169836264956	-0.0625651880770835	0.0872337339139194	-0.133099204938539	0.0624133252319069	-0.0058381027101292	-0.0659585739769931	0.00327378229578754	0.0116596759828756	-0.0247740893025298
0.0176310250192439	-0.0858711060288732	-0.0836385548897298	-0.0560306400831591	0.00358851419424769	-0.0103349286280486	-0.104578870253259	-0.0489268405951696	-0.0906419657549345	0.0117534902987628	0.0232008195644733	0.0736322234214473	-0.0227712214884895	-0.0553896973376875	0.0266242594387716	-0.0544282832194802	-0.0454678159803624	0.0449704367837927	-0.121710992257867	-0.112076606384712	0.0326414199152672	0.0969285407980849	-0.0992129835759312	0.0202696178748688	-0.0597266528085111	-0.0220866587385231	0.0955395880233818	-0.0780776304411081	-0.0137434458692302	-0.0123152559612973	-0.0832862555232837	0.130419416737179	-0.00117535380860519	-0.0395426958004324	0.029110077924587	0.0963067992029173	0.0344949570440634	0.0237831153182557	-0.00243469881875674	-0.023006331225635	0.0391221212050784	-0.0717608694074245	0.0899033199306328	-0.139457759780357	0.0606290792107293	0.00863225983359597	-0.0734313694838668	-0.0070198082864431	0.0021021990650143	-0.0237945175747959
0.0267677462956624	-0.0944971184488382	-0.0827681375273106	-0.0641868504451441	-0.00418784732476819	-0.0162576486641905	-0.108490530680258	-0.0566111618176199	-0.0793199657365883	0.0139601616266269	0.0230242524649393	0.0630248401274561	-0.00640964999390448	-0.0576713992474459	0.0199622951159281	-0.0617640618222829	-0.0439510294604293	0.0355594729910766	-0.127650774185719	-0.121217449647202	0.0264650151161423	0.086311869991175	-0.0863839019668815	0.03525611568709	-0.0647556845228982	-0.0113361016498744	0.0863407760707087	-0.0629899091734804	-0.0182232620724781	-0.0148518948829715	-0.0852213975408715	0.119946963265704	-0.000768999029890395	-0.0358584750858649	0.0215769657607802	0.094661865875521	0.0456631391518227	0.0280813554262382	0.00358976644318056	-0.0315728618212888	0.0485521817940207	-0.041624977067632	0.0992627328089459	-0.132571538544453	0.056345970444019	0.0184410213706523	-0.0813714625508549	0.00242308785406104	-0.00145387484208998	-0.0177848705918975
0.0402729379743817	-0.0962930521267225	-0.0908723795585818	-0.0747629275158136	0.0214670809169213	-0.0109018843324033	-0.10703119108012	-0.0507540804963756	-0.0832651759995804	0.0245430217123495	0.0262113303531593	0.06151327131141	-0.0177034744112613	-0.0649668971762415	0.0125428245427789	-0.0533219212872937	-0.043853667105899	0.0411119447594014	-0.125393178067919	-0.111196327561947	0.0298894985312179	0.0825501141968476	-0.0871600875971025	0.023164608699498	-0.0450713748390328	-0.0217283068355682	0.082578707214148	-0.0634964438668244	-0.0078007942042401	-0.00167009649116473	-0.0955361720008831	0.115207096700731	-0.00709066470522773	-0.0364218827515766	0.0138571641518988	0.0930372815932837	0.0631354554498592	0.023922428012037	-0.00418669942991306	-0.0333099397993285	0.0396569358534897	-0.0387552399298156	0.112987798529461	-0.124930524264264	0.0479141609627258	0.0382123623553518	-0.0920142218771994	-0.00393823237081703	-0.00804717418178135	-0.0191330209222048
0.0477276802258066	-0.0977864633332421	-0.0896319226365009	-0.0510326015298604	0.0260741047409328	-1.01361765740134e-05	-0.101668330671047	-0.046650460743376	-0.0919235381836444	0.0120243934845726	0.0184340296474438	0.0504961939082164	-0.0170917508075566	-0.0710513660328786	0.00857684781831668	-0.0536683768253864	-0.0387152723180417	0.04631535213769	-0.129326387611971	-0.106341932396656	0.0366328590346977	0.0779946412872391	-0.0977309469638851	0.016265551912032	-0.055884857436558	-0.00594005664407998	0.0698992693525758	-0.0673581708676255	-0.0134748384731306	0.00182378238560724	-0.0931173488329761	0.102682728998679	-0.00268911406028388	-0.0198908402347438	0.00175136065565653	0.0866708480185964	0.0736677038078785	0.0139325077960262	-0.00990561595223122	-0.0241007967929592	0.0294716648039519	-0.0493671104491495	0.101891516381263	-0.101697445458736	0.0642380606352471	0.0507349560380827	-0.088238482636455	-0.00181681832446545	-0.00391381351662616	-0.0140216538404818
0.0612525948252185	-0.102622753066046	-0.0965304576535782	-0.0603715610089367	0.0339853960824649	-0.0071815571069382	-0.0773235678753677	-0.0431581471777701	-0.0881489468377552	0.0150679845159018	0.0135546416805341	0.0760319497931282	-0.0246112969412573	-0.0482075279373162	0.00466023057262492	-0.0475677330866998	-0.0484873012197339	0.0567764310146914	-0.137132437866104	-0.114713581752132	0.0292864363159656	0.0715350195211311	-0.103968607606643	0.0332626397400461	-0.0427536707724546	-0.0141583576823196	0.0708233247109526	-0.068650700474498	-0.02496098745576	-0.00537049208778174	-0.0896080255526987	0.1043200444784	-0.0143092536787298	-0.00412533923220266	-0.0102040686145641	0.0812238782228655	0.0734244544526694	0.0091089492607067	-0.0149932946583075	-0.0343343837804901	0.0213736840173451	-0.0584465413368895	0.0945747302206091	-0.111247356705961	0.0582293528390484	0.04629458567622	-0.0794674180484331	0.0070012055985389	-0.000392072101097935	-0.019338285393117
0.0656455884357878	-0.112441323886409	-0.0997016737219819	-0.0634316399845486	0.0333947520024634	-0.012022960189551	-0.065326605682207	-0.0273836717245434	-0.0861019372488313	0.0225558070099699	0.00173268127574129	0.0698767288717842	-0.0269951614931219	-0.0539399061356627	0.0122772434149337	-0.0547086826263643	-0.0410504035156023	0.0444175688799327	-0.142880625707227	-0.110095600749958	0.0351969469250121	0.0659959050747568	-0.114610740808521	0.02539768160903	-0.0513549512759955	-0.0228347731218324	0.0731365415521881	-0.0595627125523834	-0.0337833942500293	0.0172177828713983	-0.0903441392170681	0.09137053826364	-0.0100981492256593	-0.00956489988841412	0.0270105782345606	0.0901308118201033	0.0678618603388039	0.00490556700938879	-0.0048910894546498	-0.0382782374404717	0.0450303360244147	-0.0486449802311972	0.0974333014721074	-0.113675519563826	0.0679821805904367	0.0455510628723312	-0.0556786537789462	0.0154295713952666	4.47339430941527e-06	-0.027950314366665
0.0556977229131057	-0.121857714091168	-0.0966708138881369	-0.0600109133162715	0.0409349602435565	-0.00111722858730469	-0.0571203053629074	-0.0353355568023159	-0.0964057545306804	0.0355530030382568	-0.00097843766391212	0.0906898366145499	-0.0282289397542275	-0.0626823777063842	0.0268028092657827	-0.0603602907685409	-0.0435102378360607	0.0350134924563473	-0.133991014886894	-0.109736831430692	0.0449557228588315	0.0770528457356466	-0.11531638308219	0.0240733240084472	-0.0385600978044441	-0.0314033907990411	0.064216146278922	-0.069075734633128	-0.0436166789953542	0.00871177764083292	-0.0966735270941581	0.0998713257903184	-0.0188250720387977	0.00355115543441721	0.0231450944869608	0.0992073207936666	0.0786155480497848	0.0164413885330218	-0.000516879578073512	-0.0494563331856162	0.0409409084259876	-0.0568930221815923	0.0904520136713833	-0.117754250869285	0.084336864715891	0.0375334347255833	-0.0652398874436061	0.0198315394565215	0.000676304946791658	-0.0328138405137584
0.0716446956568345	-0.110428020664595	-0.0978794428165074	-0.0639159472593342	0.0343753672709747	-0.00547369827066539	-0.0644226906608337	-0.0255409874198321	-0.10378045720448	0.0439067556694013	0.0243564366213525	0.0863134353023411	-0.0347697489928163	-0.065433672965967	0.0302231185177488	-0.0449323752074847	-0.039216484953421	0.0310486636267403	-0.131374597272789	-0.114144643320301	0.0512318901562748	0.0644421772113042	-0.105928794602888	0.033410092051891	-0.0337676367842908	-0.00653090943223693	0.0531654668626965	-0.0731482568709615	-0.0387613968204022	0.0117965885328689	-0.0962013248923901	0.100142959454672	-0.0282838299991181	0.00641995338553391	0.0148456059762405	0.0902430968077502	0.0729885674699545	0.00738481118830664	0.0010017853152589	-0.0512514320308786	0.0514687739127418	-0.065038588427648	0.112410094355099	-0.0934898928905035	0.0769579878789821	0.033257108973926	-0.0710408262710269	0.0112930801077793	-6.08522583550588e-05	-0.031174124890249
0.0857128775849545	-0.113426635088419	-0.0640576600969035	-0.0526458112176241	0.0413431933956706	-0.00641465898963594	-0.0551071064951709	-0.0335157260406294	-0.107701979091825	0.0591598781502451	0.0250058320471209	0.0819914024646342	-0.0375877265080742	-0.0519037493708237	0.0179140332780714	-0.0210123335082024	-0.0484219755670694	0.0262926221797178	-0.134953316014762	-0.123259763302627	0.0423034596190228	0.0738376966005149	-0.108983290635341	0.0356278249119955	-0.0234322002168869	0.00766792380121194	0.0503756649484281	-0.0724081777516381	-0.0356471580784439	0.0218460949272685	-0.0923736173209318	0.10657398820348	-0.0395861070967717	0.027180988443508	0.00440831982896352	0.08391141314095	0.0811574046753459	-0.00155927246060615	0.0307940396770577	-0.0395783848950191	0.0394560542538425	-0.0686010279334943	0.103281930113055	-0.0916566004527887	0.0719118420958458	0.022310887989517	-0.0792907465948214	0.0151861133319021	0.00201245455815895	-0.0289944812685192
0.0836392577062072	-0.114427077631701	-0.0558670128892647	-0.0600038172389853	0.0479443192911923	0.00414127774402999	-0.0587928925209045	-0.0416716233403812	-0.100089662183015	0.052093854838397	0.026207469252283	0.089208113064737	-0.0437320946053333	-0.0573100210762365	0.014161460642585	-0.0254018834342063	-0.0558324716895331	0.0328005598838188	-0.128683305607906	-0.125818838351015	0.0404889509153009	0.0632278088086581	-0.101915336773055	0.0336160870013474	-0.0171469541146804	-0.00408088439508594	0.0467801451999385	-0.0795206386280799	-0.0236076194215658	0.0202856884028406	-0.0936355711830268	0.0944368784839162	-0.0476665563983184	0.0252742307350651	0.011468186250225	0.076537754007928	0.0682156206623383	-0.0123530321374387	0.0305231364912478	-0.0437372079551425	0.0331949139435937	-0.0757607612071518	0.0993092747276174	-0.0999306265685408	0.0613257470337134	0.0344708512521057	-0.0860376551369442	0.00474454866743786	-0.00490402936028941	-0.0397276112261855
0.0796306001639499	-0.093845635941515	-0.0587030436599714	-0.0613877610179569	0.037936241465655	-0.00140096732467643	-0.0523485064501464	-0.036280274268085	-0.105177549597246	0.0395130315802879	0.0327165548512391	0.0803680704313298	-0.0408362689480823	-0.0674112870931946	0.0196996359022596	-0.0297367518234751	-0.0645514635927634	0.0302637122539892	-0.132015383487144	-0.127225635673012	0.0333746116654599	0.0712378191077311	-0.0991371181614151	0.0369517650962674	-0.0171023949234859	-0.0114818842964754	0.0348256551164175	-0.0899062695068762	-0.0318865501789716	0.0204255228670106	-0.103285610167842	0.113264128127313	-0.043321148247198	0.0163880635992973	0.0156392187374438	0.0684154587212081	0.0730822774317639	-0.0129283361680126	0.0355779436628364	-0.0548473691956791	0.0452196343214329	-0.0811508580305151	0.0925848023122084	-0.10446021966687	0.0631967112934919	0.0327536005488364	-0.0960621165526866	-0.00584739022304795	-0.00669234519049882	-0.042203829136849
0.0919188145880795	-0.0973303316594459	-0.0609435257090229	-0.0610737595980409	0.0428989039866002	-0.0127570911264433	-0.0510263402851961	-0.045522288808942	-0.100117837784004	0.0318506247141628	0.0217770125278055	0.0884452847564666	-0.0365757006621635	-0.0513356457716138	0.038614960387268	-0.0384997811475111	-0.0731621359633008	0.0274782932109858	-0.131944579245398	-0.119931129107955	0.0232673974660707	0.0586993636051839	-0.0893902385924579	0.0399658239235964	-0.0120162815285757	0.00109779106677858	0.0524324838206594	-0.0850361690528852	-0.0369813249623341	0.0124399314221284	-0.0982493780220913	0.116170597900493	-0.0516353506828796	0.0378655937550258	0.0256410353183169	0.0657163405004947	0.0652829580156455	0.00947366676240372	0.0296452056352315	-0.059376753585853	0.0428086377093562	-0.0839529737259567	0.106112743179875	-0.108373341050958	0.0529991264627809	0.0240547489826097	-0.102880820700294	0.00442125973460313	-0.0104192467228615	-0.0312034483860936
0.0833252562862913	-0.0915277231667813	-0.068478516246229	-0.0705681022988703	0.0321130752196758	-0.0158484763253768	-0.0603652997642724	-0.0221551150135198	-0.0968016739016213	0.0433317647010607	0.0190969911033182	0.0964222148128964	-0.0343290617225254	-0.0609508304944647	0.0281624385446412	-0.0421117888402834	-0.0693404809283513	0.0252876924110934	-0.123190837434281	-0.123932116625498	0.0393370906052203	0.0510786983701542	-0.0808850681945144	0.0300568824719109	-0.0226801203786235	0.00343678336521551	0.0658989601365375	-0.0701421289535406	-0.0338892092848565	0.00175229984235618	-0.102799841935968	0.108116237118381	-0.0410779529921253	0.0302236402881375	0.0374794836673924	0.0650116374135247	0.0679451348928394	-0.000616850784547259	0.0246264006204628	-0.0434008747625905	0.0443493213130915	-0.0830784865545058	0.0976230171854365	-0.109996829615379	0.0496511345866878	0.0137830727567042	-0.108494235250018	0.00279719722275455	-0.0132595560107555	-0.0298637507360832
0.0894049248553524	-0.0852368419443769	-0.0792814590819026	-0.0810648702704583	0.0245426042960385	-0.0245039165952641	-0.0581031120670512	-0.0270906454742529	-0.0800807069633039	0.0345014269968832	0.028775727459512	0.0849715462166982	-0.0265077235960041	-0.0570007155898187	0.0155988337093589	-0.041757193684127	-0.0784519485179571	0.0318081526045231	-0.125470608793601	-0.10519351577114	0.0476438839013824	0.0553179784242143	-0.0621208484140718	0.0211112335118321	-0.0189252519534269	-0.00629861725519042	0.0565082410349028	-0.0674784911192583	-0.0311155822526375	0.0180893481286726	-0.112055892100281	0.110526398897836	-0.0356940130593486	0.0352822042065247	0.0452490621713552	0.0853248891239217	0.064411497112449	-0.00638022214398214	0.0185495496115006	-0.0438706768205704	0.0377473605849478	-0.0648474117572306	0.100723794251366	-0.118603223468729	0.0687546094738591	0.0117626734576038	-0.117959671871314	0.0194013919480822	-0.0124230537236015	-0.0310619442566798
0.0853245760616885	-0.0787440355815479	-0.0742632801916004	-0.077985381436387	0.040316349270721	-0.036413325717202	-0.0595107442216695	-0.0176785337866817	-0.0879382559548006	0.0403471337236539	0.0386143342628016	0.0949523876279457	-0.0347506521965901	-0.0606630219480611	0.0155167070501785	-0.0433677945199473	-0.0759650864913643	0.0656997482021342	-0.128562463585884	-0.114419825023298	0.0367990950805355	0.0426970832002534	-0.0631984086208024	0.0119967396539719	-0.0227804046473305	0.00565649895279702	0.0480744488261326	-0.0427180860319456	-0.0188523084530875	0.00733159060865986	-0.106630575775681	0.141199088613517	-0.0225333985453228	0.0234704705013503	0.0327532874866032	0.0961418154060123	0.0693254262790902	-0.0109513481652515	0.013108423644123	-0.0516177148437417	0.0306671451185273	-0.0714935142602578	0.0945419630401991	-0.128223208479156	0.0752954187124479	0.00164366724743011	-0.123385823028536	0.0220732737545058	-0.0135576956108552	-0.0319650244454312
0.101183682671961	-0.0644884337298092	-0.0715484045051483	-0.0721429096860262	0.0514122140026074	-0.0218432006751586	-0.0502561028374062	-0.0260311385229711	-0.0690864831031351	0.0377165761320149	0.0390866408186473	0.0891224383669135	-0.0414905690155044	-0.0715630140760318	0.0162758829657281	-0.046919276847631	-0.0662260334782375	0.0619138866158491	-0.103603577042712	-0.109805496413845	0.0353331289964612	0.0372361299581055	-0.0580998770906413	0.00131463884031975	-0.0148224670330492	0.00065564283939938	0.0414261548874729	-0.0518801653492547	-0.0243890227556737	0.0219185166572192	-0.104634073560383	0.139276573439336	-0.0263436789857988	0.02805265805486	0.0220935184455872	0.0849746768390304	0.0607324941017684	-0.0160260869656882	0.00605408798898176	-0.0469431739314332	0.0183525291127298	-0.0783372633865222	0.0909581309484163	-0.120636197434197	0.0697095536392467	0.0146206185846357	-0.118099871574756	0.016588319074478	-0.0107565191021132	-0.01913093384065
0.0949961119865183	-0.0747806677090292	-0.0817528767049901	-0.0691742448825134	0.0416411242876148	-0.0208999441664778	-0.0531618421320424	-0.0325991841758497	-0.0748396277629516	0.0272752201757061	0.0625232100757658	0.093729462190925	-0.0335803212147497	-0.081767277567718	0.0259896822920421	-0.0462248004602795	-0.0647314743768628	0.0606961788827153	-0.113690024780632	-0.118694376755634	0.0316444210565509	0.0324031795557896	-0.0474622311141059	-0.00447262960291731	-0.0153670909647678	-0.00540357233042493	0.0477461508975664	-0.0561663003842195	-0.0295768813763793	0.0251193692837007	-0.114427651579128	0.137377955348956	-0.0247843160021482	0.0384604119981369	0.0286536331885576	0.10363934282931	0.0735355915454612	0.0142578838104157	-0.0039938530942518	-0.0566130401910192	0.014594530065201	-0.0783729524811089	0.0989037547815245	-0.0896130345484302	0.0633528249937891	0.027436238517657	-0.112879611012912	0.00865041744312252	0.00265454519848564	-0.0199021104751396
0.0897258136443991	-0.0857854313310496	-0.0783847444918933	-0.0572785061447594	0.0317113120203815	-0.0283721135488851	-0.0529501077083104	-0.0155553457210086	-0.0802412035348662	0.018924493812816	0.0498128834071829	0.0946375513754078	-0.0428558334145608	-0.0758778464823747	0.0313809270102605	-0.057584263592534	-0.0512102121701718	0.0653761462070662	-0.0877953952223762	-0.127752989004865	0.0232393262191589	0.0206272392992796	-0.0361163340119574	-0.0152302827688523	-0.0161851225801621	-0.008306181002729	0.0399814770352573	-0.0640407547363098	-0.0246158885206778	0.0142742674006207	-0.123259137178161	0.137743925099586	-0.0280064568604884	0.0291303226156683	0.0312105168013131	0.0904183073042736	0.0836585632105889	0.0155929898810056	-0.00747427029499547	-0.0650421364662911	0.00444046088490706	-0.0792486919014927	0.0899433918964845	-0.0909093209021013	0.0556743475996922	0.0350505381539446	-0.103802371560805	0.0111756817703232	-0.00735123683734146	-0.00609742259331006
0.0811595961109784	-0.0946925736364429	-0.0789800845053931	-0.0539342710154648	0.031709120584749	-0.018663949342769	-0.0533011548258236	-0.0130095236404934	-0.0838948485046562	0.0126383085239099	0.0509864493654331	0.0907723806900413	-0.0455733179529563	-0.0843478495561202	0.0257803480120981	-0.0609591788206838	-0.0599865988161584	0.0593533506103728	-0.0893944127555675	-0.119331458400229	0.0163393302449933	0.0207627952462623	-0.0299535995970163	-0.0166102610928699	0.0118598271039786	-0.00472996675862113	0.0381957700569913	-0.0706969795848777	-0.022517745433662	0.0209315357899659	-0.133381534895861	0.134463763374023	-0.00597741540391046	0.0297205492793589	0.0216903986432823	0.0980905234537062	0.0743272215791875	0.0255953282322673	-0.0100710171654472	-0.0635622912898775	0.0129006546753451	-0.0882370216793667	0.0844557240104354	-0.095550990279922	0.0455701596685574	0.0280038203464783	-0.104642317532524	0.0133895535295513	-0.0110699987516405	0.000252731745249964
0.0965101853004302	-0.0707147197780933	-0.0896525847438932	-0.0643575737163248	0.0261044717775548	-0.0163597069522191	-0.0617714709618024	-0.013296497354275	-0.0715360907239752	0.0145538319748828	0.0669920691008512	0.100681217787649	-0.0437750884853617	-0.0792667451569415	0.0286531114181689	-0.0631716939769013	-0.0697744895376669	0.0648903779751922	-0.0926542254359714	-0.110454265715147	0.0296939389895355	0.0248183077694244	-0.0277890873165586	-0.0185331936833623	0.00342039977501052	0.00356399098597908	0.0330708369451623	-0.0761500019171174	-0.0254878711942631	0.0106986792809792	-0.143378185949886	0.130383936350748	-0.00663192417948807	0.0199387110943592	0.0164903305954813	0.112950648477786	0.0634310905520932	0.0158648322535151	-0.00647278421093644	-0.0679834605014363	0.00192719727664637	-0.0766647805826028	0.0910815818223813	-0.0861288606008879	0.0347511463049121	0.0260868359384169	-0.089784905714466	0.00269012993899456	0.00150456326180433	0.0101655342978118
0.108588752382383	-0.0761674290480998	-0.0968309973974659	-0.071570110153318	0.0239309850464115	-0.0194063242518026	-0.0720975156622098	-0.014140200072793	-0.0736172240963196	0.00552073429765887	0.0561870391836228	0.100382556417161	-0.0495625656367542	-0.066405209429715	0.023926810883302	-0.0650765733119449	-0.0679557023167578	0.0675573551399622	-0.0841084613017875	-0.103087963544605	0.0266354253250897	0.0150974123658241	-0.0348956000105692	-0.0237938914503295	0.00124858270911111	0.013155591687261	0.0389343882192264	-0.0602458143452615	-0.0334633402936045	0.00731593749699905	-0.142605965774619	0.124113821589814	-0.0114801102771539	0.0245648317145969	0.0102344079891194	0.11137907606704	0.0518300477298734	0.0255836405755605	-0.00964222626001855	-0.0580633531634327	-0.00722924692046483	-0.08484488802839	0.0794170917208963	-0.0925106342250028	0.033310642615806	0.0149495426376683	-0.0703498979223185	-0.0075962602118721	-0.0084870266194503	0.0249973793668241
0.0972669610721918	-0.078471149668261	-0.0994381796756915	-0.0711296315911826	0.0201037992453419	-0.0148517905288937	-0.0710901857497974	-0.0135728269521273	-0.0784736541661268	0.00976564947191682	0.0497181299045961	0.102328551258833	-0.0558383155178865	-0.0646283725480569	0.0458710124746783	-0.055192572484839	-0.0740030211217199	0.0573056105429048	-0.071747094669163	-0.109539184807455	0.016611903096047	0.00577744532889626	-0.03519092205057	-0.0312301630299947	0.00022413872794954	0.0184260987375356	0.0354809987246171	-0.0655485668055574	-0.0309751216640011	0.0202223454776532	-0.105707459604004	0.119042109057631	0.00558146837090284	0.0235308915123611	0.0104990499302649	0.114869302551091	0.0428941036990243	0.0200551702451157	-0.00716986945023146	-0.0639534103732425	-0.00366628564422978	-0.0721941475381959	0.0760209926149656	-0.0881684610502923	0.0293668933099021	0.00507117693076023	-0.0774879255478063	-0.00430889805494517	-0.00826997013775364	0.0284401247455041
0.0953299406812046	-0.0799058095290137	-0.0986515586376966	-0.0788182313308202	0.0129625366434442	-0.0181972779071212	-0.0518874701346964	-0.0200155433576416	-0.0843903216657599	0.00387329647239681	0.050332566714322	0.0992081556262885	-0.059234936394206	-0.0544698161424202	0.0409307860804469	-0.0580369515817648	-0.0760534743952091	0.0455004511446279	-0.0718647017147746	-0.0814551545212013	0.0131556960413387	-0.00398696572512104	-0.0281993031961497	-0.0312907927491609	0.00173362046244094	0.0300739965406601	0.0698871642795581	-0.0752673751276029	-0.0318793497476076	0.025965367791929	-0.0967193385342854	0.109831505094174	-0.00137926167650676	0.0362358961229794	0.0096399028082416	0.107951462029632	0.0489157514008626	0.0204779086140354	-0.0125716539303015	-0.0358753804464586	-0.00603021856724629	-0.0633423128940042	0.080510618101521	-0.0777175045188316	0.0347161876888696	0.00343907915492576	-0.084257270216643	0.0185462102810129	-0.00609470938728885	0.0214754292431404
0.105182217868678	-0.0894462767322036	-0.109639938669512	-0.0721250651387328	0.00534980231832276	-0.0257030493025604	-0.0558934144709326	-0.0317005912124411	-0.0784683321081621	0.00589766122645133	0.0540208572379213	0.102849486814905	-0.0693123053273619	-0.0402356068766179	0.0416544816095653	-0.0569242240508362	-0.0805995554378211	0.0512095583836387	-0.080944758726981	-0.085093772503797	0.0217876566437348	-0.00914821405600318	-0.0313789719448502	-0.0338717821538741	-0.00994140940089562	0.0370952519531582	0.076693972062303	-0.0728200632964731	-0.0378145922730783	0.0344382927798512	-0.0970869779501591	0.109699288477679	0.0133158795506677	0.0269334605711116	0.0213969549766808	0.0960774289400475	0.0747513165511179	0.016133335295537	0.00758496230940961	-0.0473634078024873	-0.0150877350986611	-0.0610431838532635	0.0700979595165904	-0.0668361917707762	0.028794093777194	-0.00433550834476856	-0.0940237683522151	0.028792111049717	-0.000585022790836933	0.0258022623684233
0.0930624309260187	-0.0924253769434902	-0.100042702848032	-0.0831628046493187	0.0191210968952759	-0.0205099729779679	-0.0665724890163303	-0.0300746503271932	-0.0874663668152658	-0.00554893756071505	0.051780688251103	0.0960810813327683	-0.077023445547791	-0.0446663766633286	0.0367667453164365	-0.058346465776338	-0.0607184339633404	0.0565676185051361	-0.0834691882215597	-0.0892473778600335	0.0118243467175474	-0.010323554033575	-0.0420824653444388	-0.0308182774851598	0.00794143583896527	0.0322641799242415	0.0929404410091421	-0.0569574086475572	-0.0495586001818002	0.0344022906230313	-0.0873656651302479	0.128336926761824	0.00289758584553925	0.0152254548192096	0.0198421835724508	0.112643325718845	0.0781361454166529	0.0037190611454989	-0.00052126244933854	-0.0405007705881521	-0.0147887606659395	-0.0593329248732027	0.0581338688579174	-0.0622526476142559	0.0313492033706279	-0.0086520104163553	-0.101708089574665	0.0184615791239668	-0.0122313552827953	0.0191506290992759
0.088376411065159	-0.0962078991992877	-0.093926301643607	-0.0780963098210233	0.0290796065338873	-0.0193032224229967	-0.0675947415618593	-0.0295895082197857	-0.0837470831305781	-0.0132118661972289	0.0490081047596614	0.0840743098563002	-0.0804369717847041	-0.0339155065124466	0.0428644671409464	-0.0692752596297646	-0.0662954289399338	0.0540157438881121	-0.075317673793073	-0.0885873383183358	-0.000256203091882048	-0.0170867418118251	-0.0411679062071361	-0.0381673090558353	0.000951382295711072	0.0283333705239773	0.0815329750011278	-0.0536170346191389	-0.0577952675377218	0.0256827769494124	-0.0749638091154608	0.12629409133601	-0.0062708590705119	0.0249521940511632	0.0300719094591053	0.129003436256342	0.0817592146416654	0.00406468185096973	0.00828069094569403	-0.0429673879236636	-0.00132760640802607	-0.0607252169783934	0.0527613035196143	-0.0703316359587142	0.0195864117279131	-0.00927323024113424	-0.107055922996544	0.0158227775601864	-0.0102870301063665	0.0170634431904227
0.090751718582649	-0.105265728792936	-0.0990906805968213	-0.0459209213859042	0.0218268937769646	0.00681952514919569	-0.0716857344714526	-0.0341524946229914	-0.0935199468648922	-0.00649334196425097	0.0571947865123462	0.0898645002137139	-0.0838081302660553	-0.037024110134207	0.0472057011289573	-0.0755862811891726	-0.0706825787221497	0.0509352115132634	-0.0851952046673591	-0.0957790039397813	0.0149852317322549	0.00228554917960133	-0.0439063659151571	-0.0445846674204591	0.00301206226881869	0.0451806058963586	0.0809118595304266	-0.0570413093260591	-0.0508030225588351	0.031357969113158	-0.0705595452644957	0.141644263109151	-0.0144850902997197	0.0255942846914899	0.0200056020581897	0.135916267782069	0.0783341051021233	-0.00147672838511478	-0.00403601214165827	-0.0535268726959726	-0.00960319783494425	-0.0601393731859679	0.041292686022045	-0.0760693362150254	0.0225360840892773	-0.0149290125464204	-0.101972835869889	0.0230210174885294	3.68231584084359e-05	0.0236860660259586
0.0925372168527595	-0.111970008694302	-0.103350622758274	-0.0455189494784544	0.0395952625935461	0.00768681188928266	-0.0751655255477298	-0.0350172768652126	-0.0961683490038246	-0.00714138078700878	0.0498728870018827	0.0793356955402601	-0.0683691531727588	-0.0361724765057809	0.0607370856811889	-0.0837797459569103	-0.0766959824518467	0.0498538945597342	-0.0585340944081123	-0.105122241936045	0.0272361917506318	0.00348927346631811	-0.0418487122103039	-0.0161870009535614	-0.00391683978488059	0.0525744053663841	0.069933914906385	-0.0590222627837743	-0.0548224285710995	0.0198751594610163	-0.0732129563991596	0.149240405135912	-0.0189556189900489	0.0225866958169806	0.0128656960593027	0.148625863972108	0.0777527485350406	-0.013391981335406	-0.00695563052863375	-0.0468678302873058	-0.0163753600638799	-0.0578801074029234	0.0296864254959383	-0.0856574932317419	0.0243285740825963	-0.0165928339618875	-0.100594527211115	0.0273286494635084	-0.0116171271812249	0.0445127397988304
0.0816950368838561	-0.114949421967822	-0.110078747566404	-0.0524052750684363	0.0305312761093114	0.0113445266681045	-0.0682375626807302	-0.0383922964474401	-0.0948620446586907	0.00510425717340342	0.0479643552741182	0.0725791864229853	-0.0489200575801166	-0.0437351208735878	0.0755009962455933	-0.051533709811162	-0.0607851162190155	0.0888436042711955	-0.0646983941342196	-0.0919396087116162	0.0314914379785859	-0.00484611284714439	-0.0255303433039027	-0.0136332479631381	-0.00487710600823281	0.0481111814614966	0.0590923610619481	-0.0573371531364486	-0.0548701183846262	0.0141374592047051	-0.0643483905574837	0.145257209988623	-0.0194489007155201	0.0246587503845618	0.00637466371579528	0.162017831476481	0.0676544044322592	-0.0184363530992207	-0.0053569260576757	-0.049815519921193	-0.0227832222074294	-0.0562090855560924	0.031950387212481	-0.0898041068647699	0.0148939219142335	-0.00927197799220137	-0.104555599293923	0.0341039423147762	-0.0225661657257328	0.0516346968963464
0.0698670239425545	-0.115930976423033	-0.111961190774733	-0.0547239183217141	0.0212996969762283	0.0180382146305806	-0.0541125077802426	-0.0476081181147847	-0.100295031008005	0.003471741981258	0.0581248944072319	0.0639457648635008	-0.0369958301791398	-0.0430801946816992	0.0802772823836971	-0.0457396583528719	-0.0632799091555164	0.0794478761738293	-0.0570600930600521	-0.083682801018691	0.0270100564641719	-0.0119575301828088	-0.01221591087929	-0.0248373278736395	-0.00106327752911374	0.0619114864720611	0.048105441987221	-0.0671579153924448	-0.0585589306786142	0.00594983826532072	-0.073802035167995	0.138522197811362	-0.0190956621623743	0.0339883179966416	0.00640711783397204	0.167119911045285	0.0652448687772709	-0.00689082664635797	0.0127491325544684	-0.0465640555670082	0.0011417241335066	-0.0663240219572342	0.0568761935130097	-0.0905378203853512	0.00417581894376152	-0.0199699406256698	-0.105106067053995	0.0323912831909274	-0.0129301101873342	0.0485838010795756
0.0668697661217414	-0.105415268186335	-0.104015880003858	-0.0533723243068415	0.0194659871222025	0.0106425367871558	-0.0636932556574397	-0.0561491863154703	-0.0709252019528924	0.00101910809216354	0.0485505121287769	0.0733474411432982	-0.0417469669845086	-0.0228247551303695	0.105163016718374	-0.0517828029947245	-0.0713461663024906	0.0760514640056653	-0.0576403017322797	-0.0842123979632153	0.0164215612582515	-0.0226222038654785	-0.00943143102298622	-0.028619015296815	-0.000378193008758678	0.0595733290062461	0.0375350000367494	-0.0620102330916687	-0.0694850113260195	0.00318633357864245	-0.0789363601468205	0.126828592922188	-0.0274306310595259	0.0518856684533082	0.0106409714759897	0.16291454606649	0.0586634658024417	0.0140355052707543	0.023627210326114	-0.0444733216195119	0.000959104497463742	-0.0737922258846875	0.059922915166671	-0.0940635272558335	0.00591634060636658	-0.0170891419556131	-0.11573406027834	0.0357420926271195	-0.0244230421850166	0.0385677923441301
0.0709127561555748	-0.0916688098798841	-0.0967295652339038	-0.0635225323862591	0.00981156526612188	-0.00142329909731252	-0.0457029257175079	-0.0505779308131525	-0.0766554930696841	-0.00952660194188399	0.0432970147931737	0.0747889883731816	-0.045318589649196	-0.0232699296260031	0.116853908401527	-0.0608322842621534	-0.0510197659782985	0.0698960343761659	-0.0615747635252648	-0.0908981550157832	0.0280943996859555	-0.0258711637217976	0.00564387210939063	-0.0261910089700669	0.00253944265073977	0.0564238185860121	0.033538760629743	-0.0462816734326471	-0.0749530606454537	0.0183850875849843	-0.0890491051123298	0.115560439607955	-0.0194148812861772	0.0633981146635277	0.0125812268433867	0.160162102912052	0.054964948579224	0.0136927021253825	0.0388521572059682	-0.0550142313659834	0.0332729707937423	-0.0828483858130918	0.0564889355305211	-0.0826990551278476	-0.00469020785500266	-0.0178857809850709	-0.116425771282631	0.0298072675179598	-0.0298906740881398	0.035679167118243
0.0676223677303934	-0.0954606196486003	-0.0797294511376352	-0.0699049321348404	0.0117621516872151	-0.00829710219796572	-0.0478247571801704	-0.053479600298757	-0.0859561546022303	-0.0101369689425781	0.0339068174619276	0.0619262003970223	-0.0449241312353434	-0.0315531389005962	0.109631353973071	-0.0602450838667173	-0.0508345374903122	0.0682991039245294	-0.06966220455002	-0.0636059112943723	0.0256159903396596	-0.0268387347305915	0.000923311048799341	-0.0372390795343489	0.0115833931520486	0.0493917103494292	0.0323933702724821	-0.0517578623701449	-0.0786724486842191	0.0202291284927062	-0.0881113793697692	0.10387194806859	-0.0131795164331299	0.0520774712481921	0.0147775671175548	0.155763056764974	0.0546739050564106	0.00803180647028705	0.0278364364057853	-0.0595415286746025	0.0338116465430299	-0.0819876733799023	0.0769081066298229	-0.084921588275528	-0.00199922925235283	-0.0122295812634738	-0.11682873455382	0.0289884010699436	-0.034169817399896	0.0373084473339785
0.0643728861036856	-0.0992053657282563	-0.0864708289136379	-0.0585603916357025	0.0092066246774702	0.00200201915038507	-0.0409563804915596	-0.0560651812828906	-0.0716110169517916	-0.0202640104167376	0.0285550185850945	0.0537052905068392	-0.0467755812825847	-0.0327302528974896	0.10529982491429	-0.0560236483599506	-0.0559740801730247	0.0754057209726178	-0.0768087892098823	-0.0649450871739941	0.0158852856527519	-0.0314359492712956	-0.00485915710686174	-0.0403064632954025	0.0107107843539969	0.0368443847502742	0.0312622764238715	-0.0608076566998071	-0.0700202433907417	0.00888458799356833	-0.0919474352674466	0.107175276399411	0.0137075204044214	0.0462198681565591	0.0371154966442395	0.144975767040961	0.0462629663906652	0.0133659695079823	0.0320842734942199	-0.0455244802445746	0.035744284062752	-0.0856197170556004	0.0640190214260734	-0.0862761042045773	-0.00970619530967242	0.00792275645905003	-0.122829198377877	0.0449871334362309	-0.0423175750815842	0.0274323774167807
0.0648054337559129	-0.0877769245506164	-0.0838844130968823	-0.0543598269444835	0.00808335738469001	-0.0102366270868186	-0.0378148009812338	-0.0650613376165951	-0.0826551220611195	-0.0255031068896129	0.0294324276707221	0.0447460755166543	-0.0553269805369665	-0.0117630141819037	0.112226952948667	-0.059417869092482	-0.0644112117122825	0.0712191397278158	-0.0522126374409305	-0.0760720494210466	0.00879640879787907	-0.0121656122138199	-0.00524735427604998	-0.0217662917198651	0.00536702074114966	0.0334169794210218	0.0189402512785546	-0.0389313896130387	-0.0709996064103201	0.0366180407556588	-0.0878923401605955	0.111557938956284	0.00216387232495792	0.0451970938406413	0.0451697530722737	0.146928127481376	0.0334744785178559	0.0205947851811029	0.030676850047757	-0.0535311512131599	0.0286889048668333	-0.0959295868739583	0.072019222441839	-0.0971381114482511	-0.0189981954537663	0.00485453786537453	-0.122032089755069	0.0434194221263613	-0.0430808208061656	0.0291641333368557
0.0632716375213083	-0.0888159781026614	-0.0886134268377705	-0.0426481687998607	0.0229410822649815	-0.0136394048537246	-0.0442365422171226	-0.0590992760931455	-0.0834775365477788	-0.0374000978762999	0.0297387068888854	0.0501843839239329	-0.0424827675866447	0.00754311632423636	0.108423351169167	-0.0560470236733641	-0.0696621001959422	0.0693256349872457	-0.054813871536725	-0.0680123665809699	-0.00240610580145632	-0.0217071229577872	-0.0131941260040133	-0.0289476262876144	0.0216590924199606	0.0392762521778986	0.00705139990993125	-0.0302126064179639	-0.0607619496137575	0.0421573639101885	-0.0819268349525806	0.116726700780763	-0.00699549378632997	0.0567926058967409	0.0385575656445117	0.135690341203765	0.0432547513916895	0.0109263798786052	0.0231241193173353	-0.0463117274070359	0.0346068246153993	-0.101069129556671	0.0605915117427433	-0.0955397200395263	-0.0287349526771828	0.00182451286415141	-0.127967906227968	0.0337475731392982	-0.0231055719535645	0.0179886464436547
0.0880884981646777	-0.0719141655476228	-0.099726405638406	-0.0523712556390934	0.0180056561583261	-0.0256837437981787	-0.0326506307361749	-0.0515305791888298	-0.0926935669232789	-0.0427065027293166	0.0244386676346107	0.071522288323647	-0.0354005693927472	0.0154044220625316	0.122875034332977	-0.0639230433366205	-0.0647634067246508	0.0755791574498196	-0.0604642274299687	-0.0648148532849761	0.0078198633383996	-0.0165637191741984	-0.0109577137639936	-0.0276359998845158	0.0203811723839716	0.0310564901825707	0.0264039679806651	-0.0339275072313866	-0.0654980594319318	0.0431459100886079	-0.0676316829053789	0.103062890903881	0.00664890623209279	0.0682440049714833	0.0275456015911273	0.127393461544988	0.0531935381096083	0.00754082053452611	0.0148249438688482	-0.0523476716175245	0.0625810222348331	-0.107545447975217	0.0515468307628904	-0.101524426397845	-0.034149050938426	0.0150792547562976	-0.131028715682124	0.0398828624317941	-0.0330714907316954	0.00863278160398466
0.0823438061851581	-0.0563427631296758	-0.110141151304891	-0.050768690067259	0.0131314858953033	-0.0174096133283489	-0.0338140743488845	-0.0547005430083006	-0.0701410854127632	-0.0440252252097016	0.0211653932781785	0.074106930121081	-0.0426926236369774	0.0234483474368697	0.119779579325011	-0.0576949832690148	-0.0635671959315313	0.0638271142771118	-0.0702461699690462	-0.0742626540671339	0.0117559947966285	-0.013445097560975	-0.0199540788058535	-0.0291419335803641	0.0390079578440322	0.0375053634786716	0.0194646305191919	-0.00230070818294016	-0.0704552955408347	0.035158231562171	-0.0655594196296422	0.0974122219484042	0.000515286604840726	0.0988817360711216	0.0340379905376453	0.132365411578852	0.0593674384108675	0.00307676179701673	0.023436242363852	-0.0549473404021528	0.0532314186398274	-0.116742538085607	0.0490572555302764	-0.0920281009695387	-0.0406162905522089	0.00547941008287432	-0.131810536432543	0.0476225956695237	-0.0423533685302486	0.00275462075903713
0.0713480170138232	-0.0462872041987673	-0.11818549409554	-0.0545084271511836	0.00663721857538604	-0.0137202792639722	-0.0316016635467447	-0.0558703522197523	-0.0761612721575132	-0.0542914750235646	0.0260562601936395	0.0881445363044234	-0.0510145482744116	0.0193469191195026	0.123165347377246	-0.063869718402896	-0.0492199711995378	0.0555825160112821	-0.0757047230674061	-0.0782707898390026	0.0106011082182935	-0.0173682891135643	-0.00278720689335833	-0.0339906414484186	0.0470387346045752	0.0497566365592817	0.0322201425034358	0.0146469158122258	-0.0711492501577975	0.0451977199651077	-0.0556694706201052	0.0862293259156837	-0.00246089169226918	0.10084641029271	0.0247627914000673	0.121028488927389	0.055099982755818	0.0216383259584906	0.024937480126202	-0.0661983796476368	0.0585644337826676	-0.124424772226503	0.054442030295675	-0.0854508721578191	-0.0240330709965068	0.0217701251586747	-0.12361868915301	0.0401395734630315	-0.0445168372699289	-0.00361087362895049
0.0742150409456183	-0.053444015558248	-0.11324427633757	-0.0596022627478464	0.00946761422589487	-0.020161221650165	-0.0389409901881906	-0.0615074551451233	-0.0826668097178263	-0.0647103948531595	0.0258442127076743	0.0846401176657998	-0.0527903416152923	0.0309834423281535	0.116984872769089	-0.0615641194093354	-0.0574609170726468	0.0527626601226249	-0.0729720028336607	-0.0853104115691827	0.00637925529521579	-0.00443537519716457	-0.0149663713062509	-0.0446616807298304	0.0485268237531302	0.0596146532210307	0.0212868614246664	0.0227001286994827	-0.0771569144132189	0.0427870364152643	-0.0501042676542962	0.0799475234980425	-0.00427957455910057	0.0999853847972869	0.0354916428405464	0.114594433910327	0.0581687231198822	0.015038347957824	0.0202574084477734	-0.0551800499955103	0.0459032578846996	-0.133132076473026	0.0535972840363796	-0.0870790044786995	-0.0121378540291414	0.0137678370613544	-0.127573917407465	0.0282675231009241	-0.0542167575039037	0.00102756077246038
0.0627599894781551	-0.0423039046974004	-0.113126512760842	-0.0545483947629575	0.00413929501655295	-0.00607310809319692	-0.02938163489693	-0.0564298987845876	-0.089651854265349	-0.0629545331411269	0.0295565046691535	0.0772574840820924	-0.0604266599619828	0.0441560575611193	0.105558831735237	-0.0466815582585421	-0.04627092496264	0.0597822458698791	-0.0649508266482697	-0.0947836747463088	0.000529061343102244	0.00301456676668442	-0.0261538589183919	-0.0507182870477112	0.082490841080692	0.0542237215650455	0.0362607323934812	0.0146863616536111	-0.075526590656706	0.0521714942722347	-0.0572135979084059	0.0706623063690017	0.0224969513101253	0.0940929274436892	0.0343220423372502	0.104318583521312	0.0516751862785091	0.0202854796946851	0.0133943538171273	-0.0608258143093336	0.0460048987564172	-0.13164680488457	0.0435188715624463	-0.0875664423758173	-0.0236405953101312	0.0179102765312728	-0.133160773844405	0.031669570389286	-0.052031061345665	0.00224693817083798
0.0690951168295208	-0.0478294531136687	-0.116931992913742	-0.0439548905613056	-0.00140295005215346	0.00671955394272194	-0.0342274208508078	-0.0614999416515261	-0.0761011642087357	-0.0643018486388122	0.0494698715536555	0.075569035104279	-0.061245108993688	0.0420384002615663	0.0979163564979602	-0.0384267332930939	-0.0416627532437734	0.0639133107453241	-0.0517069375802084	-0.0912536893586392	0.00287504536474768	-0.00531497571842471	-0.0223558922590892	-0.0592206398855557	0.0790566527363866	0.0491797672175417	0.0280784335120615	0.00509131726776381	-0.0761574110566369	0.0538760137780199	-0.0661955620875378	0.088664428319718	0.013645325374089	0.0947164430581783	0.027564489679198	0.0936101854800696	0.0505845818120611	0.0187444830287166	0.00297501657122142	-0.051554893688943	0.0379817398435491	-0.141384866533959	0.0358066878012398	-0.0905689179005174	-0.033319749082636	0.0113566317411222	-0.110385757263111	0.0221437127569795	-0.0509929469803197	-0.00971464798996926
0.0585440847375086	-0.0454429797098606	-0.115928054508856	-0.0312518686781644	-0.00939751594772112	0.00226572190483096	-0.0378924404150714	-0.0466182153333547	-0.07588452514335	-0.0681535576481505	0.0416838051054099	0.0887480159359868	-0.0715776236469152	0.03378441012874	0.0982123046624274	-0.0344763053262148	-0.0387925986896461	0.0514658519985651	-0.0506727886698171	-0.0653575988432955	-0.00881417665316136	-0.0124205492257357	-0.0295298176873191	-0.0471684743852712	0.0692222200962066	0.043077975584	0.0222387793217995	0.038194309099903	-0.0596929464414014	0.0485562516030525	-0.0548971460907605	0.0851535397282746	0.0152681356370048	0.107657600946719	0.0304150256667104	0.0866763787847166	0.0486672843417666	0.021144418108553	0.00781182807441371	-0.0339954417359945	0.0286575986435117	-0.151562258850627	0.0430368600773709	-0.090732858156645	-0.0274718509202327	0.0104868405031695	-0.108622747296753	0.00993501614008685	-0.0401633938548227	-0.017045626305196
0.0540067694374265	-0.0363631314058096	-0.115776949804291	-0.0427973951310271	-0.00776854879421882	0.0104727527026748	-0.025825039219437	-0.0481683951581642	-0.0725893364305926	-0.0713971954465049	0.0465999257076837	0.0754318094920525	-0.0806613330518425	0.0340366339346347	0.101866053986295	-0.0157283647818995	-0.0491238610939404	0.0416940318050283	-0.0448894856815341	-0.0703167133255976	0.00905468514028254	-0.0208384796146896	-0.032412912147086	-0.0582360591620904	0.0581094500037265	0.0437749564692173	0.0198332091217653	0.0420332869117571	-0.0686441261676005	0.0385405559298402	-0.0546638103729366	0.0800054400111876	0.0118286252347347	0.105871685260298	0.0256669151295961	0.0787082144708168	0.0420115812635874	0.0137101292563648	0.0134288950168588	-0.0303800947127346	0.0295337554802064	-0.131359883347828	0.0325294479898535	-0.0838916135282463	-0.0225370509380437	0.0113085245112846	-0.0928754560807776	-0.00184196765720049	-0.0513180099324759	-0.0144813335529211
0.0447637113557922	-0.0279563669031738	-0.110025266101562	-0.0348708680941451	-0.0168044640315417	0.00429165197005157	-0.0360373379751092	-0.0516602913074591	-0.0687746731188517	-0.0729197214407136	0.0366085445345845	0.0692841020643057	-0.0781471302568821	0.0390477167476507	0.111356953002559	-0.0260659927849359	-0.0391579423158095	0.0312033163699491	-0.0487022706198758	-0.0752141545479561	0.0138159442911919	-0.019347468551958	-0.0237750033622588	-0.0576811041766756	0.0684240157555827	0.0427825491899215	0.0239003049475563	0.0318184836582192	-0.0800052589650988	0.0345317940335051	-0.0642376708810029	0.0796835076813634	0.00787162296095803	0.0945837046712946	0.038345309450391	0.0764414351941751	0.0673727527764423	0.0060881074183246	0.00525014417408223	-0.0360538259193919	0.0306790414833895	-0.117851247984543	0.0280351265697999	-0.0841385152761762	-0.0148622259366676	0.00231570750806783	-0.0801250574463429	0.00641609228465758	-0.0572918634667099	-0.0209127797180396
0.0555241820818261	-0.0246962411605367	-0.107146293627866	-0.0281634053934075	0.00956737672421315	0.0018287913813387	-0.0413606481887196	-0.0626721510067658	-0.0627664870930416	-0.0789053669857321	0.0303827802566891	0.0752579555985397	-0.0837876768668185	0.0291501498904387	0.1313746739648	-0.029272167469382	-0.0368791623202279	0.024484479074738	-0.0561092187036964	-0.0559602010806854	0.0238404057069343	-0.0237575762312764	-0.0334524874695197	-0.0677777786142131	0.0592819724211994	0.0527272840902714	0.0158716152685681	0.0362969432584565	-0.0861830203672344	0.0456994543708758	-0.0703312185424033	0.0687209031067495	0.030295331539544	0.0907191601103945	0.0393812323801038	0.0742029358726006	0.0817741372747821	0.0120067576454348	-0.00254687945232593	-0.0405365640368165	0.0486176118007629	-0.115995571597153	0.020235181029215	-0.0899847437733357	-0.0109243204591172	-0.00264361568238977	-0.0706144355093863	0.0137312087800681	-0.0455437857489562	-0.0325866616865211
0.056626787267214	-0.0298802386803659	-0.104303062425795	-0.0386266757060414	0.0146023566210314	-0.00844685029952087	-0.0303705984916604	-0.0536583588339235	-0.0582335546642247	-0.0850967987720514	0.0231138926177169	0.0730341702019263	-0.0893582018905921	0.0451467951751712	0.127053058543404	-0.0178721106008872	-0.0172610131216489	0.020370215205809	-0.0530595751358584	-0.0517919861535655	0.026737170550885	-0.0351159958227535	-0.032084927280753	-0.0769086560622783	0.0622987444545497	0.0684311118328689	0.0104636738979115	0.0404395914365305	-0.0852808793651826	0.0606502630885103	-0.0763490051433653	0.0713402948120705	0.0277896857789583	0.123598729862095	0.0286391279717519	0.0689108275282341	0.0741468977328549	0.00748718253856838	-0.00996697614994162	-0.0416021235246072	0.0377607179068984	-0.123687093250968	0.0254178219460336	-0.0823125276239031	-0.0157192859771362	-0.000538272164009961	-0.0752281379943731	0.00190716129372053	-0.0529899709660066	-0.0121814740336362
0.055194631904327	-0.0383614076404295	-0.107097560273562	-0.0324327394218564	0.00612890986272046	-0.00851040193286378	-0.00551095267641813	-0.0596032019345461	-0.0453532352030052	-0.0606778402271	0.0461886662873152	0.0663559266429556	-0.079452704123472	0.0416162880171129	0.120544181652603	-0.00801430264729364	-0.0270194759932351	0.0205089017751239	-0.0469665492448467	-0.0605611723681881	0.0262365840399721	-0.0328874101385642	-0.0422194822485098	-0.0870466547146005	0.0700402517116009	0.0556474242476356	0.0247315895308234	0.0392085263814461	-0.0639409922379916	0.0734544040729804	-0.0733280589469054	0.101099155868993	0.0398815058287835	0.125816671430355	0.0449222251998774	0.055841001061841	0.0691356062116834	-0.00061768561716917	-0.00496945936703162	-0.0448954338639652	0.0416051221307949	-0.12259925416758	0.0266143458013864	-0.0761361228247782	-0.022415478437478	-0.00770322314155435	-0.0862272664961956	0.00339566785858643	-0.0553014137879205	-0.0197619629487364
0.0464970325870332	-0.0470173696807055	-0.103414591807928	-0.0406020983976365	0.00196257330899982	-0.00773285969963216	0.0139976247405352	-0.0618325180972796	-0.0320727178536576	-0.0547702515322301	0.0569313968201335	0.0659233789907284	-0.0870378889720704	0.048494160926798	0.116076992292762	-0.00584227687323875	-0.0285330275367583	0.030730383689637	-0.0429099931809073	-0.0720225894343934	0.0389079866375585	-0.0416114110375259	-0.0516678048010563	-0.0771698543188585	0.0687215292312159	0.0491851936295841	0.0391023982843858	0.0337908800815598	-0.0705984693354923	0.0723734001816844	-0.0566185709571394	0.0918313658709344	0.0549045275682132	0.124085228572513	0.0352318011869769	0.0622620118191857	0.0801536228015766	-0.00722142036463442	-0.00927803052871022	-0.0554310215524721	0.0302751912025405	-0.12180501528191	0.01827175905656	-0.0795607105939316	-0.0172633089113591	-0.0153393327800893	-0.0805625097402239	-0.00858021481087103	-0.0570239865491545	-0.0208055037261242
0.0446304511985198	-0.0482824541651327	-0.105099701455253	-0.045868639992957	0.00429081713742966	-0.0145281885338258	0.00581177782047232	-0.0452658908399379	-0.0273608181815186	-0.0427732893390695	0.0588569382625694	0.0579328829041925	-0.0925680289677591	0.0729343033495303	0.129593245503721	-0.00201644767517973	-0.0325488855103796	0.0240173902227793	-0.01901510081436	-0.0822212178058817	0.0376959140246226	-0.0381816055644856	-0.0495137279283725	-0.0853437005199814	0.0595758335041118	0.0486857550135263	0.0280836512159484	0.0407660109916974	-0.0547632598090216	0.0743872251738873	-0.0417974743581342	0.0832388511099236	0.0616173123269155	0.124056009430746	0.0293032373224815	0.0688833824057888	0.0983180153431767	-0.00842065742600844	-0.0205362702055581	-0.0551911115277506	0.0235678328558806	-0.115978457528404	0.00639125601415575	-0.0650147956979236	-0.0225396597899871	-0.0228805845619597	-0.077209195806166	-0.00808181973559063	-0.0629269836646039	-0.0081099953365801
0.0346634888796115	-0.050652439624658	-0.107604199320984	-0.0398649411924898	0.00630996418759724	-0.0108746479181135	0.00108912967832626	-0.0569173366817055	-0.0313912857260234	-0.0519346381778344	0.047872941102019	0.0494814548562845	-0.0798214914342008	0.0853057923276955	0.116610032921851	-0.0100033957230725	-0.0309125092173579	0.0378368963836477	-0.00830263296408588	-0.0799677958511906	0.0364988683988811	-0.0468397590403941	-0.0401031815519674	-0.088934002564584	0.0583871362045894	0.0381082169857685	0.0270060910092178	0.0568985252856458	-0.051450226548971	0.0648910040996587	-0.0487300288045543	0.0730724681484565	0.0682467181775045	0.116463937213017	0.0198068075400974	0.0597357039512076	0.0860032949833015	-0.0051230685694631	-0.0140068355614429	-0.043188931630703	0.0371127834382183	-0.0995795794510275	-0.00506160401767496	-0.0677371848779728	-0.0196269287721424	-0.00791829689577397	-0.0856626065815511	0.00445559222617918	-0.0539100608694294	-0.011539174685154
0.0253805675402809	-0.0420681688357885	-0.0997130483164554	-0.0333754741601485	0.00382216297430481	-0.00166393960057814	-0.00105378130803952	-0.0628216904001654	-0.0202450179745892	-0.0584610465536952	0.0501910625849082	0.0489783638475059	-0.0745164431841946	0.0823968180566494	0.110791145193059	-0.021532642939808	-0.0396609289705104	0.0318759827550533	-0.00164505151250742	-0.068218048468193	0.0283136476032847	-0.0489475027025619	-0.0313698931400869	-0.0711903656644266	0.0538516992779067	0.0394271481743089	0.0337852449613619	0.0619057469977855	-0.0411753153466556	0.0650368911003375	-0.0410099141334396	0.0918850038668921	0.0655496870383458	0.131375926213733	0.025835133902911	0.0616263911316788	0.0780435833496986	-0.0169931362040934	-0.0207242118995657	-0.0363780540389263	0.0258385775874764	-0.0985110980490602	-0.00432684695631624	-0.0617419387578023	-0.0315969676132465	-0.0127506211736235	-0.0814054819801977	0.000590108478579428	-0.0500473946819286	-0.000919686318145189
0.0290987033301135	-0.0509580927183549	-0.106766444784897	-0.0356504974089315	-0.00479758820099586	-0.0107757202524171	0.00915538682530046	-0.0728545001421269	-0.0196017794394074	-0.0682679297173522	0.0510798462650094	0.0364362559522378	-0.0689971560125908	0.0761626010984571	0.114288572108475	-0.0247951688262331	-0.0485808024733878	0.0296308047725035	-0.0031937703802286	-0.0717410421326541	0.0308748097332275	-0.016573841519739	-0.0280672952878101	-0.0542272972657553	0.0420894294055805	0.0438111673341926	0.0273144573089359	0.0755347026127029	-0.0467149515634185	0.0604189100981634	-0.0507534543719092	0.0967377815439785	0.0584042502733386	0.129015228267126	0.0239450728469063	0.0699364194042508	0.0701825906736365	-0.0233933804999681	-0.0231563923894233	-0.0332934518550458	0.0306714236357146	-0.106419780538649	-0.00920373042536021	-0.0659055621055018	-0.0263307390801592	-0.00603773206084348	-0.0794422687156981	0.000134185512938714	-0.0546363652504913	0.000603987570918686
0.0277283255812479	-0.0289241466201232	-0.0983254521447629	-0.0373369636592679	-0.0147108081698687	-0.0144520100570765	0.0186774877108083	-0.0816421570285092	-0.0094423882011488	-0.0496604497616732	0.0410327400143977	0.0254505891264436	-0.0741911715238829	0.0646834438390363	0.123064958754461	-0.030258104795858	-0.0529079486609039	0.0341363964329529	-0.00108153949271803	-0.059813371047112	0.0429283318365226	-0.0182172095359693	-0.0393721812374073	-0.0369147470607368	0.0422385513826693	0.0369356945682956	0.0366110490324503	0.0716266424013857	-0.0336975108440503	0.0505359528118349	-0.0522522919904712	0.106292440901741	0.0527481549058192	0.131726034144546	0.038605777228427	0.0697395032595577	0.0573770930861558	-0.0171085518140725	-0.0342422391298467	-0.0420123394041983	0.0435678136249058	-0.108907946991213	-0.0213031683228604	-0.0644149684590811	-0.0247714804505864	-0.0173361480576208	-0.0693798224156588	-0.00899992691153638	-0.0524454513883657	-0.0099365047592419
0.0196520504428108	-0.0393780250657606	-0.0925104255168473	-0.0462857432416789	-0.00881396794500588	-0.0161216753008969	0.0163160592856576	-0.0866790152987268	-0.0114544391740301	-0.0402481293659465	0.0347520854916117	0.0540988097339922	-0.0849230492326164	0.0628710222168692	0.109322361548886	-0.0353730199162241	-0.0512987044280943	0.0497910734049355	0.00492612476270333	-0.0329072374133346	0.0453079178711999	-0.0195600378083119	-0.0382112421225634	-0.0447482946143535	0.0325813119664897	0.027064320584596	0.0275840038917352	0.0758907587259476	-0.0410107489660615	0.0522607170087013	-0.0573741988340458	0.102842703799852	0.0494032936520582	0.122357855523703	0.0376776520610183	0.0589003495589087	0.0548150961235911	-0.0120223340650846	-0.0300635887949529	-0.0450203456950185	0.0414575654648723	-0.11556698939988	-0.00243876862778856	-0.0688254935547105	-0.0302347294824445	-0.0198103832408072	-0.0580418562234185	-0.0098969545637789	-0.0530829504492719	-0.0220269682060565
0.00943516010771812	-0.0491418099953115	-0.0979726310079281	-0.0559637491193285	-0.00551147444680683	-0.00376448283138197	0.0041797843987156	-0.0927739195631377	-0.0190439025398159	-0.0401967871596991	0.0335916681471565	0.0554992414572465	-0.0924402995766069	0.0507165897204007	0.108075956444374	-0.0309002997902624	-0.0600740475333035	0.0557270464089503	0.0142206294046629	-0.0113776345728144	0.0361728662600251	-0.0211663601269448	-0.0317423328435366	-0.0283939235511325	0.0432131141146717	0.0223577429704218	0.0351964251546234	0.067496308004485	-0.022461811647994	0.0545244700170886	-0.068595184105141	0.100556305956596	0.0390968675182657	0.12795269504759	0.0409628227823127	0.0484760033172714	0.0601283883457387	-0.0154028844134322	-0.0329400045937446	-0.0353855424055528	0.0393734058242734	-0.12606506179744	0.0203931731029115	-0.0759825136223467	-0.0280667735174214	-0.0258954782219107	-0.0513265669668505	-0.00742146713165965	-0.0242995913110516	-0.0292049634433183
0.0119506151516113	-0.0419768590177671	-0.101406088873689	-0.0604792544171631	-0.014015183887662	-0.0114495345323764	-0.00556490373460908	-0.102994879707262	-0.0186957773364793	-0.0404262617766466	0.0467319336160232	0.0627648941198088	-0.080535690742245	0.0415144384372399	0.111887280425628	-0.03516692061269	-0.0536136952886513	0.0526252258022429	0.03852625942119	-0.0226096813761499	0.0307929961362803	-0.0297557442656235	-0.0427214253624333	-0.0175649965501019	0.0324233198927932	0.0135077866996293	0.0385124846829285	0.0642483916889433	-0.0321555749913822	0.0435942152065737	-0.0567066457987509	0.095777202258393	0.0530091444542439	0.119191648451031	0.0282401823325566	0.0429432544696392	0.0622943615832847	-0.00585594725742253	-0.0383018214620406	-0.01466551850013	0.0532822390756862	-0.11934523313849	0.0124079990743404	-0.0662431475469867	-0.00603700158229931	-0.0291038443419894	-0.0575805068457354	-0.0102989264712287	-0.01576248856532	-0.0304112965819785
0.0273206141995225	-0.0329401089478223	-0.103676311834896	-0.0590560735049617	-0.0120487356467525	-0.0111957454153157	-0.0165890772150889	-0.110007473731308	-0.0116289191920094	-0.0473757215836604	0.0471033297786955	0.0951513908541936	-0.0788634166464811	0.0343873679899147	0.114250587224178	-0.0197718765861216	-0.0382695760520193	0.0621675713788321	0.0468431750628928	-0.018575665793002	0.0223985454148176	-0.0368377337513656	-0.03955803584986	-0.0250785945013716	0.0200868938847482	0.00364736989409236	0.032543222728115	0.0621613101341678	-0.0277228224771944	0.0384021824227586	-0.059532136807606	0.0941387388838165	0.0482604077926631	0.118102713649827	0.0229587181041194	0.0526058159437835	0.064713497813425	0.0116960955560064	-0.0486391364028438	-0.0135312940291873	0.0518916166357393	-0.118591431457944	0.00648287889441039	-0.0751129310925495	-0.00472986240454339	-0.0277902352114137	-0.0682386062215076	-0.0131408010702888	-0.0137743346762409	-0.0257200590172318
0.0248519097824562	-0.0293379105383575	-0.0871501739597173	-0.0682952704857197	-0.00758561609594275	-0.0185083574128605	-0.0252353343261352	-0.11805353836424	-0.00969210750917769	-0.0402327893165189	0.0592354305025279	0.108367313029421	-0.0867360969792499	0.0225868001710584	0.107900745947851	-0.0138122152064601	-0.0390832247961486	0.0592660062473054	0.0589784064090573	0.011179751579355	0.0281144356688814	-0.0253437582129058	-0.0459580714375792	-0.0302578960877025	0.0252713088208884	7.20948366841424e-05	0.0224462352283442	0.0544976510191098	-0.0286674355888858	0.0433591054694282	-0.0656841227525401	0.0919604518650973	0.0617786437310997	0.110864714817865	0.0183031696339593	0.0405789041303118	0.0581386691454934	-0.000662975286907799	-0.0543661925432256	-0.0230558994125609	0.0409940246515566	-0.109443335587052	0.00707425345295604	-0.0847129844741282	0.0032839046413282	-0.0304148446206216	-0.0627973759000523	-0.00502247123852292	-0.00704881872005448	-0.0294907892622448
0.029416878913139	-0.0347444953060035	-0.0943596841284562	-0.0628533096857203	-0.0174641905110063	-0.00668170107456947	-0.0231294690373667	-0.110872934275035	0.00566662129833768	-0.0399014651196983	0.0524485543486311	0.10097006987483	-0.0589352314829402	0.0215774875311689	0.109473257545296	-0.0138090845841279	-0.0482903850750408	0.0519184356337182	0.050513934101432	0.0063903168274561	0.0222743640623085	-0.0310799975121286	-0.0405135017856363	-0.0376139193815866	0.0152646919524394	0.00410454510866594	0.0278815173673684	0.0424472595381468	-0.0234376266289293	0.0418116388506399	-0.0641963466662183	0.0850472029230588	0.0600024329739079	0.133969855524086	0.0218290852125971	0.0443883497381658	0.0463231786935204	0.00533947126462662	-0.0555400715637091	-0.0296609907630367	0.0411567126587514	-0.118896980197563	0.00289612488845091	-0.0905521168940014	0.0162404025792969	-0.0150788650020533	-0.0605050298743646	-0.0143725966039173	-0.0141327909332736	-0.030413488017611
0.0255214455452282	-0.0428850525563277	-0.0961571831175066	-0.0644820681310671	-0.0199368603830266	-0.00788772115099651	-0.0319746250205831	-0.102100878323274	0.0110302121859553	-0.0390140380426078	0.0603122602307144	0.106550404181911	-0.0684560801195152	0.0113365957581964	0.0973002500229905	-0.0227700735936344	-0.0296509727715738	0.0519453589857748	0.0600825769056113	0.0041816627721149	0.0299527371023276	-0.0263804116211628	-0.0494227311725843	-0.0359145132256106	0.0252712044668107	0.0117284453201055	0.0228847310630026	0.0311067888480408	-0.0275168275277381	0.0517683744699298	-0.0663685811484287	0.0927862056822442	0.0548866830209199	0.148384284282143	0.0236303409484461	0.0453491377319067	0.0405369537910608	0.00202330738224378	-0.0586602584880985	-0.0263796811426186	0.0396365868083306	-0.111705940700584	0.00857423896637321	-0.0881950713401157	0.00662615704314573	-0.0217829883723033	-0.0568405320804897	-0.00847993054216406	-0.0216890697023384	-0.0324451575571073
0.0354005417306805	-0.048123314196581	-0.0702002541748411	-0.0568464802629208	-0.00585146003207976	-0.0166420890865802	-0.0272638732432993	-0.0970792557484064	0.00232092521195477	-0.0412190397052281	0.0484697420726071	0.114862623890116	-0.0742170513351621	0.00346391542542759	0.0939621717842825	-0.033860616267556	0.00892570350019741	0.049450879111507	0.0521646069031039	0.0137655412716441	0.021288635443988	-0.0379863590850363	-0.0548598916850078	-0.0289139199205048	0.0169453143744224	0.034384446075738	0.0283144824359066	0.0353139278461573	-0.0391086871911168	0.0624419182492073	-0.0292965863235729	0.0872631617638417	0.0475935852359123	0.155336561649255	0.0164453539879759	0.0650663189502598	0.0387444637977418	-0.00377283115760107	-0.0662236333344496	-0.0267807138633688	0.0468191736250129	-0.121131461887145	0.00297689494462072	-0.094271087516456	0.0181404816267646	-0.0253224699810471	-0.0512607195437974	-0.0119046226653952	-0.0249496128612864	-0.0271683892621683
0.0378736290190117	-0.0572181894878264	-0.0638942416111646	-0.0624714781152741	-0.0149112723532049	-0.02164607582231	-0.0307353159933574	-0.104725696440638	0.00212359165095075	-0.044797236676813	0.0569432931849957	0.10234253470525	-0.0799064356534802	0.00353258040857971	0.102430818255017	-0.0369699503678606	0.0164898088250926	0.0444661978801589	0.0580710477031187	0.010904882938591	0.0275786818337705	-0.0455264629720516	-0.0641512657046352	-0.0348859994354173	0.0165663003640751	0.0351894334314149	0.0199508161673769	0.0268633346308712	-0.0343093388018328	0.0567356285702956	-0.0212576699449663	0.0742455123363181	0.0765269011838432	0.159401152977181	0.0174732416537028	0.0680112953781258	0.0330524706274802	0.00198814005804582	-0.0638887108450444	-0.0280171009764178	0.0687590966992019	-0.120915762008459	0.0100546059131755	-0.103072832203333	0.0157858362166668	-0.0276974644363039	-0.0356658374583591	-0.0239705629039412	-0.0270491125513129	-0.0219571553280493
0.0263098406025447	-0.0594771422086377	-0.0526243142776099	-0.0604632882432691	-0.0078914778977951	-0.0153829527845841	-0.0106332769363037	-0.111996932046359	0.0218175019099681	-0.0326440564292774	0.0473836248315019	0.100902657140611	-0.0902872662447004	0.00472075593771341	0.103510987313691	-0.025474305164157	0.0197580741857934	0.0409441434023975	0.0815519674432762	0.0122816262861987	0.0234259113101559	-0.0479306765690753	-0.0534383804380501	-0.0354615121741466	0.0159118959425753	0.0354241257522494	0.0100103597842143	0.0215989844711831	-0.0452566033270191	0.0440972018612746	-0.0298460105428676	0.0692329685662137	0.0692450736392314	0.158372952249221	0.0240907511394296	0.0560731888848098	0.0254703120471362	-0.0102502974710024	-0.0713871774550419	-0.0393226130504813	0.0615736923224207	-0.128826270694408	0.0100413529453027	-0.104201943324467	0.0185025902765181	-0.0306033080850179	-0.0244664534813559	-0.0269226354090935	-0.0316437182400735	-0.0308168165280714
0.0235735723301562	-0.0645092001912792	-0.061663360137265	-0.0497963187708891	-0.00964264367632951	-0.00667648337068253	-0.0193535210884668	-0.121698991538927	0.0415468925554167	-0.0413709792424158	0.0460662589541276	0.09443854814916	-0.0938162080915926	0.016258768896979	0.0947734203846237	-0.0127207759073902	0.026627285707026	0.0335440826877076	0.0982982924224841	0.020084180678727	0.0350117184370258	-0.0469434869936664	-0.0549039291058135	-0.0458340987932255	0.0177867213032301	0.024170895071133	0.00327461712840945	0.0164000643182373	-0.0465436021677714	0.0453417285923873	-0.0276828548654205	0.0794094738732214	0.0673759877528522	0.148953953192519	0.0286652164911866	0.0521267263728848	0.014900913637442	-0.0178547878239825	-0.0603043569828729	-0.0479665743718174	0.0502757980960321	-0.138039170447576	-0.00145679675626667	-0.0924313251259213	0.0161433532869999	-0.0345934949555155	-0.00500253960967482	-0.0343199829177621	-0.0364613285929618	-0.0320031136838058
0.0340370513509456	-0.066677677926691	-0.0616261057315123	-0.0185326719129736	-0.0166944748336051	-0.0154458782934606	0.00592948922016166	-0.117554464987454	0.0338592320024787	-0.0424262076765103	0.0450453630116091	0.0956179579357636	-0.0947801267076657	0.0167286753090367	0.0881052991711937	-0.0211349495495455	0.0174442312200915	0.0237147633973368	0.0885049752889332	0.00986186393159197	0.0369294333236313	-0.0560530762098729	-0.0566314065087012	-0.0507556458075417	0.00927372434945623	0.0133375851988374	-0.00169660242691038	0.0227508447812637	-0.0553780096809808	0.040688267203782	-0.017983247693679	0.104025870333255	0.0655301728258087	0.136010290806112	0.0292611826291528	0.0423467665612844	0.0285534532739284	-0.0158406497695464	-0.0546814462120744	-0.0559429826578585	0.042199522957595	-0.147417680122115	-0.0125319993807607	-0.0992951102351116	0.020256364906996	-0.0407751174585274	-0.0140727873385738	-0.0290199436634874	-0.0403787806712755	-0.0342951466472603
0.039888497551992	-0.0615358394542682	-0.0487036272228864	-0.0193112576869826	-0.0270201021177015	-0.0185038701875177	-0.00607780402669517	-0.120744673498006	0.0405533373812658	-0.0300223689342461	0.0496396556381365	0.0866983974951195	-0.101894883373818	0.00570773680496676	0.0837609345608507	-0.0325259276132771	0.0307850652263721	0.0319355689334421	0.0805141661401641	0.0277789373089512	0.0407841686012239	-0.0600072609235506	-0.0448914684090111	-0.0542152965468153	0.00366761458517368	0.0345729095401342	-0.00128377769537578	0.0136158975241667	-0.0632622733163786	0.0299298835593028	-0.0252115415964108	0.0955620241500957	0.0656681289165793	0.151239829265387	0.0290092718854914	0.0307274617754603	0.0173855842284023	-0.0247763850922401	-0.0561315504763325	-0.0671817081221693	0.0311422692344719	-0.135110264547682	-0.0119845578889431	-0.10495308397603	0.0201163217346706	-0.0516420293438548	-0.00398206108346732	-0.022385111400856	-0.0453680534820441	-0.0418811663284807
0.0316612220630669	-0.0640213448778504	-0.0474267507276747	-0.00635423797862519	-0.0232113869883916	-0.0265660575254601	-0.0162552485204026	-0.128657321442549	0.0407214518005029	-0.0253359316570754	0.0404508616769263	0.0787299201189865	-0.0946348658314533	0.0135918960862868	0.0744284450345941	-0.037052494443352	0.0288335396185793	0.0252076528334677	0.068420676425095	0.0219429355114101	0.0448711960558631	-0.0513067396920802	-0.0445023320531232	-0.0649153462618385	0.0320261482729194	0.0314538705105999	-0.00843944116000142	0.0242031404811543	-0.0637654686792349	0.0282690884120902	-0.0326301773369381	0.0922455472054796	0.0534789465122238	0.148632333924928	0.0318418589716327	0.0282163896028321	0.0220434284882726	-0.0218357915356391	-0.0553227020197792	-0.0600727952843706	0.0350689044716266	-0.139482961290131	-0.0139650939303474	-0.101296725800219	0.0154960449427862	-0.0413647179977515	0.00122124194074355	-0.00546816750454524	-0.0550574339541673	-0.0532945805189261
0.0252168359923087	-0.0701175013911943	-0.051768193423841	0.0109238753807395	-0.0258927650158895	-0.0213623370849383	-0.0162218552155261	-0.131429487517679	0.0406072884394567	-0.0327530020864367	0.0470630491046884	0.0677791075551571	-0.100350756085517	0.0090527024128055	0.0789377934418421	-0.0165918947751878	0.0213037667852601	0.0297682390928855	0.0847698297844291	0.0161795641519752	0.0349012074687004	-0.0511179631654507	-0.0396359883459309	-0.0469097806265568	0.0421045607468527	0.0230511758169959	-0.0202682889339249	0.0251346049790506	-0.0569791142957268	0.0249482285962091	-0.0293120307270783	0.0973740283559518	0.0526462009718684	0.137093277424885	0.0307176524921529	0.0229352384366281	0.0179594273018878	-0.0250945606752656	-0.0522828677352487	-0.0508112665309764	0.0297027047320655	-0.143801393912156	-0.0119992718139043	-0.0988063157349832	0.0142947207998575	-0.052784497786939	0.00551958640280375	-0.0173338522679105	-0.0509003849133654	-0.0536413491192521
0.0152108452483262	-0.0481256099862913	-0.0392483129471313	0.0240656018066946	-0.0313420306013307	-0.0251872270962976	-0.00750495039385067	-0.10839582935471	0.040214499690848	-0.035315938235701	0.05359310987327	0.0653680065890026	-0.105995581212641	0.0129735981756845	0.0817104812873614	-0.0266386879635663	0.0152682399910825	0.0227870556462391	0.102596741238622	0.0230933348644024	0.0281364543792842	-0.0568142348528996	-0.0379115372112976	-0.0392123107903114	0.0411329199290269	0.0237168504788916	-0.0173837335170697	0.0140091036890864	-0.0617621834488836	0.0267108733232948	-0.0380803821090789	0.101598385776895	0.0476218651909795	0.14110433511093	0.0259656808541622	0.0121172686137601	0.00944423891248139	-0.0221501060177883	-0.0568440801191328	-0.0623938386814365	0.0274844501015724	-0.151427642090344	-0.00641622430080202	-0.102229338192971	0.0307560547927607	-0.0548184631161455	0.0159272359920029	-0.00972372679473254	-0.0459546277530138	-0.062667663781423
0.0176546090408128	-0.0485366606985043	-0.0366882987120437	0.0331222835054875	-0.0386845922191865	-0.0359676294511797	-0.0162641186170103	-0.106097326438436	0.0479501631195457	-0.0364463016057674	0.0673252716710711	0.0859570661268632	-0.083838184240444	0.0137644977308667	0.0763250803974964	-0.0331992201228477	0.0235938170212376	0.0273778002341233	0.0952711893354377	0.0330024850242434	0.022576156055129	-0.0408701840233474	-0.0289252945149783	-0.0461769019385974	0.0298087284750481	0.0521063773277257	-0.0167760797223968	0.0217901611416005	-0.0701274150285794	0.0211683151923552	-0.0148056660265332	0.091483971146142	0.0622685861260832	0.12769796674383	0.046763970317889	0.00423498770583941	-0.00232658799421937	-0.0251248233578099	-0.0529449943585012	-0.0671095994544518	0.0362185733460747	-0.153636765739035	-0.0157490268892917	-0.0932845240655136	0.0229222985309885	-0.0372184174269566	0.0180819389891531	-0.0181751548426406	-0.0542360630082853	-0.0631782682837988
0.03967676312826	-0.0553854188205002	-0.0459251999030915	0.0417864895179049	-0.0257669139981365	-0.0384905979886701	-0.0251945318817394	-0.0993454089005817	0.0499872590710844	-0.047647146539859	0.0730434577148451	0.0779977719095712	-0.080724258560719	0.00586165906963146	0.0724072109028718	-0.0357565211519141	0.0211714458146873	0.0265890921145737	0.0855155440239504	0.0332644137593677	0.0372538701513211	-0.0262446469660247	-0.0354574423651148	-0.0505338933923468	0.027869307940273	0.0470888245618898	-0.0223386738362623	0.0157485818109141	-0.0601806974007525	0.0106524504245409	-0.02487468663347	0.118751691659284	0.101944423898677	0.125382975883273	0.0390115058826753	0.0107367685193539	-0.00918912085447678	-0.0350655928032057	-0.0493744152345912	-0.0773692749614173	0.0266362601577116	-0.163942096155012	-0.0146014450963984	-0.0785680946064804	0.0269509920561717	-0.0360841929560139	0.0238515715932523	-0.0279221387656755	-0.060173705677544	-0.0723662274123871
0.0275302615416997	-0.0330162874245716	-0.0558877793507347	0.0357765294727733	-0.0102085558399069	-0.0250151472221064	-0.0295320091229516	-0.0932375647305311	0.0452760898774896	-0.0424615837088637	0.0607626524302349	0.0998305233459226	-0.0667241154912847	0.0140240263222031	0.0618150633042305	-0.0410833794041677	0.0154175706763267	0.0274909200543922	0.0789623166501108	0.0214777250328507	0.0453064569141115	-0.0347710012417491	-0.0133358388415825	-0.0523156349156586	0.0209118128692733	0.0393322903176443	-0.0278320811965869	0.027989941254139	-0.0680052705036837	0.00811059379897983	-0.0336981369685168	0.110665189821229	0.0890245542419945	0.11189176765097	0.0274336296657136	0.00595296888765289	0.00112106202611432	-0.0364792774943329	-0.0318419909877772	-0.0776971554736725	0.023055558688261	-0.171038016910132	-0.0109469652939865	-0.0878450677633798	0.0488576261795621	-0.0470094387707973	0.0177843211594421	-0.0397890757779737	-0.0615555623749609	-0.067153845583413
0.0340228591963731	-0.0333348804239081	-0.0452775784966446	0.030681650335333	-0.0169732045752453	-0.0293548158989512	-0.02709262820173	-0.0760006712318732	0.0467860933823697	-0.0454641635876415	0.0660020619653434	0.0897381274255723	-0.0697054071382038	0.0150819679623188	0.06508061545891	-0.0166508548291103	0.00441291140838402	0.0255803012450729	0.0685688592154841	0.036729386556606	0.0524186047283201	-0.032826780419398	-0.0197814771612735	-0.0420299752433362	0.026086001105795	0.0487596377005654	-0.0237331573770855	0.0238321617347929	-0.0552836735947049	0.00111834882009311	-0.0404510980471485	0.0981971733211552	0.0785060806222368	0.101649519274987	0.0375690194660922	-0.00129254343790584	-0.00634453304939548	-0.0473995143133849	-0.0293740170492551	-0.0774607934875942	0.0240012153407297	-0.157596742104027	-0.00761796586004177	-0.0771180946963001	0.0466815305964754	-0.0370697128661789	0.0159942313099112	-0.0442254806848823	-0.0609593875288392	-0.0720905239390013
0.0323112436133017	-0.0409326921159129	-0.0378805440502092	0.0270506502004123	-0.0233737619333532	-0.0372822821225328	-0.036728892448284	-0.0844691089944527	0.0491177808953649	-0.0534715650347711	0.0599714398128195	0.0878946082882391	-0.0678874547499166	0.00632238232284815	0.0551396373053587	-0.0149318301065194	-0.00141286368953865	0.0253740975874611	0.0798740582273144	0.0268605170707722	0.04515608268809	-0.0295061293116724	-0.024746435471929	-0.0411160422304999	0.033156824705219	0.0432233408142901	-0.0180043272173822	0.0211266779153374	-0.0623288260910052	0.0110204029026479	-0.0423580644637469	0.113616218785604	0.0672778949197777	0.0946158457272382	0.0453375544292777	-0.00872818889310461	0.00196946067813057	-0.0562232777106649	-0.0246956150360703	-0.0808688933124649	0.0282966378886133	-0.151045445280626	-0.00629120811567096	-0.0612019064055042	0.0361288288392194	-0.0322958268718631	0.00582273499863489	-0.0516880494921376	-0.0687743600566185	-0.0654809453631827
0.0384643774530909	-0.0445144371261409	-0.0300151685028821	0.0355101135123062	0.0117635082902257	-0.0470720512174406	-0.0294380904529867	-0.0835883605783374	0.0388150071542932	-0.0563373367176334	0.0750250372970267	0.098399411523813	-0.0750561624742596	0.00187355928068864	0.0500844127174592	-0.0132340936157872	-0.0119284153951197	0.0156463148147301	0.090198433262478	0.0162739002382511	0.0489086553235764	-0.038552166894536	-0.026848544013899	-0.0379725843467748	0.0306155942041243	0.0335539963250928	0.00193961541189728	0.0192950551428664	-0.0460361282877278	0.00679333227568325	-0.0504040769196397	0.109515312238625	0.0757978835967601	0.0901906067066476	0.0339611859364295	0.0122209965670325	-0.00662722824598982	-0.0489704605996644	-0.0273586267458861	-0.0769514412341512	0.0325387355027723	-0.161102830407895	-0.00806230552305348	-0.0538872073264046	0.0366320242020758	-0.017496644629183	0.00838316665003351	-0.0492535732125697	-0.0753717292053416	-0.0679174043702276
0.0296944607599242	-0.0505728174633433	-0.0362536639782617	0.0320991961273365	0.0114488807458433	-0.0522583445269801	-0.0205570366670281	-0.0883210267119464	0.0339624381853624	-0.0622487865133796	0.0711233426844516	0.091126036659498	-0.054683637647707	0.0302543203869927	0.0621793633896166	-0.00511461588916626	-0.0164306677250814	0.022006487144753	0.0844274440553682	0.00413814712169783	0.049533214478843	-0.0337598102284604	-0.0353673847960262	-0.0455128969419456	0.0272655152464764	0.0332487606477069	-0.00553620636323092	0.0222483798969515	-0.0389097883189467	0.00205847470644175	-0.0275366548025085	0.110227320111037	0.0721666747536839	0.0835794628196629	0.0241267532962495	0.0183435546620442	-0.00447242089476183	-0.0563740693529974	-0.0257866369188292	-0.076444176062263	0.0272039463406105	-0.16487251711213	-0.0148535645482153	-0.052826030709879	0.0525357943576208	-0.0171677205761504	0.00502922659150924	-0.0465692732708952	-0.0824473530923416	-0.0633205028917568
0.0182323132151747	-0.0576764082431773	-0.0457760779260027	0.0472188497427524	0.00329475746541304	-0.0444944011432151	-0.0291540386533817	-0.0848711852559802	0.0280497361406833	-0.0703278792119156	0.0633483377684463	0.0864640182365182	-0.0659380162236785	0.0372733843638583	0.058437226161904	0.00290405579835906	-0.00799134475019111	0.017923007728757	0.0776076963669837	0.00643925888991558	0.0568729585365998	-0.0323884932928951	-0.0423797701119165	-0.0557606760840489	0.0312402577134687	0.0298660188637267	-0.0174011606480521	0.0346891599827352	-0.0478389493347429	-0.00121699108562296	-0.0371673882829424	0.101126287929205	0.0666197337514792	0.0862944428601927	0.0256193296701472	0.00842292555365198	-0.00962751233505739	-0.0432367257983074	-0.0261950787790987	-0.0700606284188266	0.0423844383833481	-0.16999604144391	-0.0238015092980044	-0.0596215682522281	0.0528351862066533	-0.0199241291855425	0.00647901779353406	-0.0411169814171996	-0.0745885518519121	-0.0652235038534011
0.0296025248174363	-0.0411614362543163	-0.0462163477799826	0.045623484602282	0.00252504178801182	-0.0485921770678614	-0.0317615339938406	-0.080623974292012	0.0370569540066281	-0.0757854931235759	0.0822817155089035	0.0818600206807611	-0.0694892898432068	0.0467262984958253	0.0564223576289237	-0.00934586067924043	-0.0178649101695232	0.0178119749900429	0.096644071582169	-0.00305320543751447	0.0503955965772762	-0.0324347221493334	-0.037819914331043	-0.0653209705620091	0.0446899330228309	0.0304469580144985	-0.0117510134629637	0.0293276561766724	-0.0507747426037679	-0.00333120470061057	-0.0402356068766179	0.0898972673941239	0.0619821341826903	0.0758098843157001	0.0293344391917254	0.0134722019591204	0.00460982755307709	-0.0395065892895348	-0.0341616777818324	-0.067397929771244	0.0327255293019247	-0.172254681102488	-0.0270358595834401	-0.0682934964663982	0.0399650934450523	-0.0299295981591363	-0.00413452239104367	-0.0365728831020646	-0.0732702467878382	-0.0721451011216587
0.0385904371789994	-0.0495024576879767	-0.0427293562723414	0.0611354051959178	0.0160513129904343	-0.0517986648145407	-0.0357374243556879	-0.0915561074759262	0.0311058496613411	-0.0590455337431101	0.0698861207387807	0.0879578468593488	-0.0556287725297871	0.047377989711304	0.0471492455729006	-0.015000703797827	-0.0127693005535387	0.0549587916886374	0.100877507807876	-0.0127080447099061	0.0507214943620544	-0.0302394254159428	-0.0383590074966415	-0.0685996713304838	0.0428457877610312	0.0293400743119233	-0.0103729135123455	0.0290750149544668	-0.0536739075915066	0.0116683373713279	-0.0320608214887954	0.0936542229008753	0.0641250451690561	0.0707779306871363	0.0500909870243567	0.00417237525919614	-0.00738108210357475	-0.0377837034660676	-0.0308244343757463	-0.0502019430710597	0.0293492574707643	-0.160198915386522	-0.0285492024188078	-0.0622912586230192	0.0647913459554181	-0.0381300546500826	-0.00229079454555497	-0.040208787878639	-0.0798117865049711	-0.0784205379405577
0.0289785917866362	-0.0577398555224425	-0.0434874886471136	0.063849028633437	0.0140026337362666	-0.0532845625274632	-0.0304197492622754	-0.0889065574421387	0.0213067930535145	-0.0657637449138548	0.0755724787888443	0.10126309612512	-0.0651906323189134	0.0474612642653395	0.0475155283857637	-0.00181702703262093	-0.0242642152786982	0.0557883022525829	0.108980080173903	-0.000393219995953062	0.0530043441666679	-0.0283515557955706	-0.0341292236636557	-0.0645545942150956	0.0471872304571975	0.0201232091038013	-0.0210572057616301	0.0232229426289539	-0.0621396321480648	-0.000410229710624482	-0.0421956895187853	0.0844788906156934	0.051394786871625	0.0812153211884909	0.0616256606531346	-0.00669265825273204	0.00486747777101413	-0.0296393894689448	-0.0348119080402227	-0.0581504888183446	0.0349788469025381	-0.163699733809463	-0.0404084172293533	-0.0549629935138137	0.0621372043422101	-0.0479092839831388	-0.0125153027283225	-0.00654311885933237	-0.0753473103511508	-0.08881973484946
0.0250886891848455	-0.0625134284545251	-0.0419953296895269	0.0530831314953606	0.0100186037563556	-0.060914723983567	-0.0288096701968438	-0.0787265040964878	0.0175121657246994	-0.0516693701122224	0.0641006263148652	0.0950745862529778	-0.0659500169426185	0.0691130657308918	0.0433953163344036	0.0106425367871558	-0.0297337255552206	0.0554870320301511	0.100174578740227	-0.00868039472550025	0.0617016304217284	-0.033770349990312	-0.0302322249845788	-0.068122981903373	0.0576374565101141	0.0306295776505413	-0.0268467699945774	0.0213654400452037	-0.0623766202586096	0.00474861847646967	-0.0359574027515613	0.0843814239070854	0.0542294610393211	0.0758360771892125	0.0506072266469304	-0.0177028482867949	0.0096808096067152	0.00193408464577713	-0.0409908173372134	-0.06936176916021	0.0424994365770162	-0.172479407608899	-0.0297103502418072	-0.0454848256950338	0.0539136856000836	-0.0474826845133427	-0.0181308043596016	-0.00859127634311134	-0.0855046145078546	-0.0688365550869508
0.0209669118223193	-0.0689084550465128	-0.0455638217318821	0.0516949091992017	0.0105660452481732	-0.0578053898832625	-0.0134936222071236	-0.0874413218366085	0.00676160863605066	-0.056798477387161	0.0592141422706692	0.0881226219480983	-0.0765041796569629	0.0689263762858172	0.0334436940649229	0.0125828965086306	-0.0256112177141503	0.0456653305874552	0.0942797212428416	-0.0137833091269264	0.0792547167759348	-0.0220342729914982	-0.0342270034344969	-0.0724874868507196	0.0578735054339592	0.028119757726846	-0.0381667872854466	0.0128078839002354	-0.062330495756249	0.00760249379446972	-0.0401612024191901	0.0938095017685506	0.0550680504080299	0.0696832564116565	0.0380448740605811	-0.028856316469593	0.00659078101079229	0.00902473551997151	-0.0451321089122768	-0.0748313837908103	0.0331191528831553	-0.172466206818065	-0.0101813194256171	-0.0296814441622735	0.0424307715938641	-0.0551848502830863	-0.0211554029487823	0.00507305530415952	-0.0921743010324507	-0.0748729167137503
0.0110138285957503	-0.0794258851254931	-0.0482477042572457	0.0452818293517652	0.0153085206650897	-0.0429695793592961	0.00107191125549936	-0.098008633164748	0.00875007558736305	-0.0649451915280718	0.0857621327096472	0.0759346917926756	-0.0858067195629083	0.0625793525695893	0.0339802827326557	0.0192611400676013	-0.0237807428365344	0.0356854283629073	0.0814550225050569	-0.0163016860849963	0.0907072637455323	-0.00904344256195345	-0.0362112962226997	-0.0832405484372341	0.053904711149398	0.0219994954215445	-0.0440238686066909	0.00491694160386231	-0.0734899121214783	0.00930043899335736	-0.033668082994128	0.0821110965918006	0.0458117393585227	0.0818149397191779	0.0329218193221513	-0.0188620133823172	-0.00234338900073531	0.00454231046478011	-0.0559448610312578	-0.0740703295018614	0.0218946195734171	-0.179456260361319	-0.0158257271364297	-0.0244390083589106	0.0372532440268547	-0.00984811685539716	-0.0112567925507929	-0.00440250366267685	-0.101282220583413	-0.077752880551185
0.0185519497552886	-0.0746860185605201	-0.0385728290019282	0.0596774743758294	0.00430511364607987	-0.0535290641316051	-0.00303170849750028	-0.0879956506975569	0.018557376167331	-0.0685087789287733	0.0850885271378434	0.0647384384380046	-0.0823881843302638	0.0571514795700846	0.0336698293513829	0.0177328745991169	-0.00936756632741009	0.0322724238963829	0.0791542237990724	-0.0249514912346857	0.0840896499057278	-0.00349712768421523	-0.0471348723722394	-0.083215399104499	0.0530666435510779	0.0296813121461291	-0.0456063981955995	0.00608800306424686	-0.0693839965787684	0.000892839658099619	-0.023333898675657	0.0837237845091756	0.0517971761953857	0.0716661925968487	0.0306635970798842	-0.0207570834340534	-0.00472380986803454	0.0116006115748755	-0.0542979449763844	-0.0537100141024042	0.0276168754262229	-0.172353295705951	-0.0194393001403681	-0.0324275217179694	0.0579112816101006	-0.00261105721013528	-0.0205295915445828	-0.00507663100486935	-0.0889876405605417	-0.0727536941030312
0.0195536445475031	-0.0672038311866499	-0.0489068046122438	0.0556863483186322	-0.00179939119348307	-0.0527525654391509	0.00356044294733596	-0.071944428230167	0.0139565092339061	-0.0700673070798019	0.0734984414937862	0.0556422065437487	-0.0857351326655795	0.056833303987059	0.0538121490824437	0.0268682392725249	0.00150508503219302	0.025540333633299	0.101532747061997	-0.0175268029576495	0.0792349938552422	-0.00754387446484724	-0.0565221477893087	-0.0862719300414678	0.045515999902211	0.0241018126716699	-0.0471692048638154	0.00444327844500601	-0.0731725713710747	0.0248039069066964	-0.0346976403250988	0.0855966271423535	0.0501448337284699	0.0764900641944014	0.0273129963518476	-0.0139447448851883	-0.00399322696978537	0.0031644192223173	-0.065557123839932	-0.0400455781010556	0.0385903328249216	-0.164778285379932	-0.0210470834160894	-0.0237895085790645	0.0553427103406384	-0.00470805240229599	-0.0313678060585321	-0.0105043996502963	-0.0841289147010243	-0.0437259377147467
0.00737698463247623	-0.0668176167449387	-0.0493081503952271	0.0525850494823135	0.0100996868747586	-0.0536662897438316	0.0041881327249347	-0.0608546160347895	0.00745191086029267	-0.0755280516137943	0.0654139223832077	0.0564631600733196	-0.0769951655927238	0.0598805474111091	0.0417703146358554	0.0258058104070664	0.0198060770615532	0.039060761007368	0.118030918044343	-0.00739318717659244	0.0761213812377503	-0.012940963011419	-0.0666332230895742	-0.0848084684552592	0.0417007104660036	0.0135495283307249	-0.0436704213453897	0.00562018373374393	-0.0589861562728767	0.0190049508067526	-0.0120252559792613	0.0812834644012544	0.0471124085834588	0.0714496578855408	0.0226032881153411	-0.0215034237980411	-0.0113952704119523	0.00575782676228137	-0.0710739065136701	-0.0486805649717061	0.0399033158310309	-0.171863822904318	0.00201600259680207	-0.033186697633519	0.0581283380917973	-0.0109807760151738	-0.00593556941873721	-0.0136237517420638	-0.0947374458898706	-0.0447519470070744
-0.0012868039636302	-0.0639151124267123	-0.0530660450886782	0.040558450731075	0.0123269159559373	-0.0559693842395264	-0.00247529255499713	-0.0669901140354409	0.00438953609497054	-0.0719571594276511	0.0728365235786891	0.0502709978084561	-0.0706047305801566	0.0701730944525623	0.0312785556599988	0.020834799559902	0.0109878444303934	0.0451299941686553	0.118917301580656	-0.0169939710367153	0.0733265703277504	-0.0171506065074013	-0.0780192965116521	-0.0780408978057441	0.0438154458513799	0.0025680356680402	-0.0424560529427436	-0.00582307572293481	-0.063744284801454	0.00991654546832709	-0.00980334895604722	0.0689002877663825	0.0645666716260466	0.0603091296083822	0.0246751339747668	-0.00207624256172405	-0.0147837516702081	-0.00232564880751972	-0.0815645175946716	-0.0552473583756518	0.0423204693336942	-0.159252736963664	-0.00349984089023644	-0.0363043800600427	0.0547165858742057	-0.00905199959632803	0.0189005967290138	-0.0147434709962009	-0.101012256584303	-0.0454849300491116
-0.00536110022078525	-0.0588076064458657	-0.0545361853358621	0.0578140236096481	0.00892392948087585	-0.0509607015702984	-0.00373348967029356	-0.0708084297399027	0.00164544126675167	-0.0603069658348164	0.0599980501026429	0.046956921007628	-0.0687756123055513	0.061289536168738	0.0461283496303821	0.0246092865517136	0.00395991035692	0.0572865137466786	0.116431274386685	-0.0163911175296184	0.0789701432059412	-0.00702158230576466	-0.089263970158394	-0.0749989764396587	0.0403014266376044	-0.00939751594772112	-0.0462989962095518	-0.00283781862106164	-0.0701239713440141	0.00262177801807567	-0.00648854167667499	0.0975690661272455	0.0549123541240437	0.0577107130726867	0.0163566530218979	-0.0100624601310726	-0.0248529809853003	-0.0142304663500371	-0.0591503052371598	-0.0659345725391131	0.029861114222073	-0.15576219741738	-0.00838695105889881	-0.0292989864673609	0.0583504035692254	-0.00462603009719331	0.0218588261247527	-0.0186505920208184	-0.111971313120274	-0.0506909462793436
-0.0152672241123718	-0.0588058324265441	-0.053186782756622	0.0636502341153446	0.0251718593848033	-0.0406918429044918	-0.0130996855636597	-0.0661756304586897	-0.00778754123636728	-0.0454400577956839	0.0688886001096757	0.0434038733687782	-0.0734121683335629	0.072965192156541	0.0554712745644125	0.0230145475357096	0.00150122393131669	0.0496834843507868	0.115096585732406	-0.028401332690652	0.0755796792202083	-0.00934387795176339	-0.100368913695044	-0.0641513700587129	0.0289875662373217	-0.0130909198211296	-0.0570972431117271	0.00963447639619918	-0.0680208192612668	-0.00486249643734938	0.0163935943654175	0.106553117387932	0.042296572249892	0.0459005446786784	0.0260694088074346	-0.0154282424543227	-0.0286345640543981	-0.0125413912477572	-0.0515808778542999	-0.075368389874854	0.0211980561045107	-0.149513788304615	-0.0034090528426037	-0.0296637039690579	0.0591378594398422	-0.00753834369872708	0.0326237840761294	-0.0127048097334962	-0.116631453169855	-0.0611545296542107
-0.0180473210974106	-0.0669277102969531	-0.0414897341828825	0.0786581245135022	0.0288924996725017	-0.0484784311231261	-0.0243103397810587	-0.0750462488368744	0.00166485112521109	-0.0461644838033465	0.075147548984292	0.0530607997227245	-0.0810723837640555	0.0856163500630461	0.0638576900218893	0.0245211073560243	-0.000646800404858288	0.0587020768112051	0.11826039266129	-0.0335394144162761	0.0753126371352748	-0.0054745331032873	-0.107414170545422	-0.0598813055517199	0.0175341844351023	-0.0189794117197733	-0.0618788513077956	-0.00129838726625921	-0.0634225611797853	-0.00861225151273683	0.013220291215459	0.121027967157	0.032638706709246	0.0493637434565952	0.0138118744821601	-0.0266099905921881	-0.0379715408059974	-0.0187168568601825	-0.049988121565773	-0.0681578361653378	0.012362605050524	-0.15034611642866	-0.00773703386274171	-0.0384276724797936	0.0685992262521061	-0.00453179836499519	0.0466164136519664	-0.0194384653077462	-0.112830042825986	-0.0653254577873519
-0.023033880702158	-0.0589815646934562	-0.0453446781686306	0.0957205379941809	0.0272446444309287	-0.0430024508937838	-0.0132520425171583	-0.0681198512810409	-0.00468697287859276	-0.0325937577638073	0.0740455699233706	0.0625977188872713	-0.0835952479474682	0.0757005212422298	0.0564531420818567	0.0310510637705283	-0.00725011773601258	0.0704099782090293	0.112701137877912	-0.028529166435882	0.0736483983034968	0.00759080613776298	-0.103166959581453	-0.0651885452373586	0.0219099596228447	-0.0267555645306337	-0.0461520656680956	0.00695288966054584	-0.0611224929523449	-0.0165171772555269	0.0106465022421098	0.129160384789261	0.0371069396098649	0.0516633942677246	0.00618860039518704	-0.0328908538231296	-0.0432707452276502	-0.0259359676040734	-0.0461741887325762	-0.0492716264680185	0.00587783395168097	-0.140803562143915	-0.0164932801717247	-0.0412001516171574	0.0737412734326843	-0.00716506916265548	0.0422271767881957	-0.0314107999385605	-0.114118033030477	-0.0719657164620257
-0.0316000982355787	-0.0508540517028493	-0.0530734542281976	0.0825978040103743	0.0247767748464843	-0.0420765171620076	-0.000930539142230021	-0.071924079185008	-0.00199609863002067	-0.0225530171119377	0.0936863639568189	0.0619317311631424	-0.0891681731150298	0.0695493701299176	0.0796740114602892	0.0408613906187506	0.0148011511391237	0.0587221127941309	0.106090411407239	-0.0359065823157025	0.0773270882519441	-0.00387697652718437	-0.0922495403225004	-0.0684690200251548	0.0223097400946619	-0.0232301707223846	-0.0311808035512243	-0.00114540418829416	-0.0711763822180096	-0.0220830063458023	0.00362284668582375	0.120104224860857	0.0350769397356125	0.0533741750181741	-0.00105983384454837	-0.0424550094019662	-0.0532663005638589	-0.0002910573538468	-0.0561336375578873	-0.0561113057852512	-0.00052637579914774	-0.142584416657566	-0.00917367645097145	-0.0515015687552185	0.0704158220373827	0.0101230621881721	0.0577813607833158	-0.0171828519174225	-0.119872012522916	-0.0689992430941455
-0.0366983167035066	-0.0554330042799491	-0.0562242168973645	0.0746803557782555	0.0226197760596238	-0.049845886957815	-0.00416885488261973	-0.0804432330293684	-0.00438069366042945	-0.0221612719041063	0.0836702508672957	0.0556715300395933	-0.0907501809335496	0.0758001793864704	0.0734735008692066	0.0435468384552803	0.00408430041758462	0.0511012388509458	0.0931189908361532	-0.0381501949870862	0.0823607115457518	-0.00371721043416631	-0.0842690622274275	-0.0582627738059915	0.0117796831722752	-0.0079835181943607	-0.0365644304217677	-0.00662201054210289	-0.0673793547454065	-0.0247783678197171	0.015454616373924	0.1330102154252	0.0288701678998656	0.041617853328279	0.0125108921949908	-0.0535812411704745	-0.0463303024328734	-0.00633858486696437	-0.0606470557741671	-0.0623057638398249	-0.00320952784596716	-0.115210359339208	-0.0120294301423708	-0.0403856680404063	0.0870203298249436	-0.00165621739882547	0.0697807231202645	-0.00453242448946163	-0.110988088999819	-0.063548516551616
-0.0364110299274917	-0.0554731805998785	-0.0674594986771099	0.0626592877931372	0.0213299596587725	-0.0454734511005603	-0.00624644021632103	-0.0891365538294749	-0.00113329911527646	-0.0338197094690824	0.0849834425815604	0.0604139011024319	-0.0976347325042099	0.072449056888045	0.0625880139580416	0.0321926973809905	-0.00818022563089829	0.0438551004009206	0.0892726038847796	-0.0367241965147858	0.0873318267469938	-0.00159850959383593	-0.0780684472822671	-0.0378187664361878	0.00110029556464431	-0.00413107870647829	-0.0455228105793307	0.0185029033387514	-0.0602680417638198	-0.0355638835244083	0.00725071619841231	0.125867074449903	0.0465510879993019	0.0353298940200513	0.0191900749406612	-0.0533642890428556	-0.0568480455740869	-0.00614824302916884	-0.0575410610043501	-0.0664622911102381	-0.0106212762173638	-0.123752001487321	-0.0142895307580372	-0.0408928288582167	0.0807286137699173	0.00519890632191249	0.0681851492716386	-0.00268368764824146	-0.0910096051708082	-0.0556443212873701
-0.0341662693612529	-0.0625159329523908	-0.0709918842085675	0.0524683816234015	0.00997164442137317	-0.0361132033896253	-0.0153012435417147	-0.0884779752448655	-0.00632992347851205	-0.0243240101652425	0.0983257375449294	0.0491304077387713	-0.0915481765660181	0.0719408525294572	0.0551992234837475	0.0257416326492571	0.000156517285574812	0.034177929355893	0.0801517444281773	-0.0428794174361298	0.0782350730823492	-0.0123918518543576	-0.0705442052150681	-0.0349964060496649	-0.00916637166552973	-0.0109711754400219	-0.0445655706242329	0.00858029150288206	-0.0532450123320002	-0.0414533146097517	0.00363067324165416	0.112369813681092	0.0418825996235023	0.0330418265115509	0.0168223852708461	-0.0514692189911194	-0.0619128707371384	-0.0112825680079944	-0.0600761346148582	-0.0607629931545349	-0.0157000848268323	-0.131627290672033	-0.00503645468493992	-0.0203844350224482	0.077316339781937	0.000483876027441354	0.0621273950589027	-0.0137436545773857	-0.0950898496103944	-0.0517601581598551
-0.0246662915402257	-0.0574258541025265	-0.0646759580075058	0.0438046973813728	0.00351661423468567	-0.0456373913566879	-0.00911690783268155	-0.0923094395631224	-0.00389868217535404	-0.021669242427568	0.107580483283271	0.0508727034206979	-0.0886186445416574	0.0798426476499151	0.0515438044946359	0.0202111795913351	-0.00897780384705576	0.0277022370618132	0.0767465665174833	-0.0383134047646696	0.0717723206939091	-0.00680389969960157	-0.0636736370908248	-0.0372512889614444	-0.0131426794436881	0.00412322448858118	-0.0374574926190562	0.00634440103325104	-0.0558335152303105	-0.0531521372028127	-0.00330584665972005	0.103802343898738	0.0311093976999842	0.0237790455092239	0.00580019451784332	-0.0523990138237719	-0.0702762239434349	0.00353560667683413	-0.0620195206045875	-0.0716617330335727	-0.0201555865299671	-0.137724021132805	-0.00178081616764557	-0.0158177962265216	0.082630258128551	0.00983358397652476	0.0597865243870664	-0.000575630923840443	-0.0789504479473152	-0.0616502115234699
-0.0166849786125308	-0.0580014711953336	-0.0606796142464216	0.0542969781276181	0.0341179257611932	-0.0371153155981507	0.00147252655993852	-0.0907710517490974	-0.0121423412544842	-0.0103636259994267	0.101033412800017	0.0573554917920639	-0.0930086118839722	0.0803630614355983	0.0563375177637221	0.0309965909419486	-0.0149174292437914	0.0512802060942678	0.0812272175533532	-0.0301625164606493	0.0679111154634966	-0.0178127331306538	-0.0498853327992003	-0.0288334629265682	-0.0212715490373055	-0.0033797293467591	-0.0413625265621189	0.00861817203310124	-0.0662332339096015	-0.05994360493613	-0.00455381707539808	0.0908593076367977	0.0224308951789166	0.0387219233169502	0.0198459403192494	-0.0479948543268846	-0.0748941005915313	-0.00199912489827509	-0.0395679494872452	-0.0720605743186903	-0.00746811340440889	-0.134781079609455	-0.0122917762938061	-0.0191511785317313	0.073872029092091	-0.000821697839148478	0.0552337646834791	0.0093473983283398	-0.086541894040578	-0.0582517122737512
-0.0155257091629308	-0.0675339031345376	-0.0642962135186144	0.0576558228277961	0.0318448852398871	-0.0320607171347176	0.00520746335628707	-0.0979354809562531	-0.00739788311009069	-0.0151654788865765	0.107733466361236	0.050311800252852	-0.0953831889229181	0.0730335440774599	0.0579902776469489	0.0197983548598005	-0.0193825315220782	0.054676513908354	0.0870527839431204	-0.029396035759658	0.0747424464545101	-0.0180400163119688	-0.055596840181999	-0.0322853914640892	-0.00100692632713481	0.0152620831004959	-0.0525022200066556	0.0139451346394326	-0.0731423086885304	-0.0453612704669911	0.0177441448395127	0.0828392793462618	0.024784914464548	0.0310693257341325	0.00934645914164016	-0.0562509315412656	-0.0746924885133399	0.00430010465034841	-0.0227176878466095	-0.0657313951497557	-0.00334195317061767	-0.133835527311064	-0.00390389987924098	-0.0291662480804772	0.0649423463059061	0.00938465273409255	0.0431741900436751	0.0169062859493481	-0.0738701783807584	-0.0495730010445281
-0.0211037476803016	-0.0766678068508573	-0.0451778159983263	0.0455661942136034	0.0357627547345118	-0.0413551174225995	0.00329350521648017	-0.107812281351995	-0.0133571270734413	-0.00730208606672649	0.108467597298128	0.0509189322771362	-0.0876438731014995	0.0666354912172178	0.0492579284217681	0.00929949980665771	-0.0229518583970553	0.0616723069258839	0.0866431941879957	-0.0146329600278755	0.0677628283190298	-0.0104211250962608	-0.0617976638353148	-0.0384956069844015	0.0128432599325888	0.00902139618948387	-0.0570607191845185	0.0150040154662479	-0.053353749281004	-0.012471995786061	0.0193160303124919	0.0704367972070082	0.018145908038807	0.0198702548193625	0.0261493440309825	-0.0613231658438366	-0.0711318230268152	0.00827996046714986	-0.0167213981856617	-0.0667640831030587	-0.00711059633407584	-0.135702995709238	-0.0118673682596425	-0.0152464576509018	0.0687292514329686	0.0163827415413326	0.0321048312475344	0.0142867898899493	-0.0720005707239905	-0.039881637844928
-0.00168157543971599	-0.070001355302671	-0.0484266715005677	0.0495937398439314	0.0418729990483503	-0.0421303638661209	0.00784616056598977	-0.111963799626677	-0.00355535725959346	-0.00373828995786954	0.111153566905046	0.0405937224093507	-0.0968080395003633	0.0782447780115789	0.0465166511536481	0.00229243654873209	-0.0138712796144602	0.0820270915592209	0.0750339073936345	-0.0224631682510046	0.0605898420774995	-0.00905951308992523	-0.0561562823927566	0.00607360220151891	0.0141960018423166	-0.000783399892618347	-0.0565204781240649	0.0191311148867388	-0.0559408955763037	-0.0108048350401063	0.00910331414050881	0.0721945372924402	0.00766750638490098	0.0258977463495543	0.0183728781578888	-0.0724951046983945	-0.0751788828696804	0.00604782674431743	-0.0278870757955553	-0.0742268606184695	0.00513472856410314	-0.130824286043833	0.000717107391187519	-0.0023398409620922	0.0623846278605287	0.0283361880840763	0.0281760045747472	0.0240252167786097	-0.0819193214589834	-0.0373136926999321
0.0074148651626954	-0.0765834887560443	-0.0493942425093616	0.0426464714725501	0.0437054566534432	-0.0476581037180216	0.0140230871355034	-0.101497398691711	-0.00872192764844028	0.0177091862234702	0.101480674377206	0.04104140140285	-0.104457819523082	0.0656192912081976	0.0376467632540076	0.000414793627978284	-0.0124668824362518	0.0724359082742499	0.0733730078923442	-0.0324370179390437	0.0717140911185308	-0.00939563757432182	-0.0573079339946817	0.0217966310944204	0.00824865424382823	-0.000942122444859025	-0.0464626234034462	0.0176044147294205	-0.0604567139363716	0.00680867232511085	0.00125839199241855	0.0834546553426873	0.004882713466364	0.027088322022476	0.0384251403198612	-0.0776456045592696	-0.0850581877632881	-0.00287966460623489	-0.0218266083767981	-0.0804764176260894	-0.000139848295203312	-0.126006153920556	0.00474152239918343	-0.00107861757854135	0.0569592593588898	0.0289361196769965	0.0430643051998162	0.0297209666956698	-0.0919950207268955	-0.0398198602309066
-0.00433081241127031	-0.0679571632738461	-0.0293405193903009	0.038026507742899	0.0317891601623746	-0.0466743578271781	0.0327287642783346	-0.108248533573982	-0.0177460508749787	0.0176007623366996	0.0902472709708598	0.0613723933064626	-0.114533675322111	0.0542710983163389	0.0252454290096092	-0.00564149962766934	0.00348656026029691	0.093497378722034	0.0750943284046453	-0.0411665496041255	0.0639317814170838	-0.0136493184911098	-0.0410776399298921	0.0244387719886884	0.0427130493741475	-0.00165913931300216	-0.0575389739227954	0.0160968113683284	-0.0478288269892022	0.0132785207908373	0.0162009567379117	0.0763668220285919	-0.00010854207188168	0.0285441657610096	0.0624301262384228	-0.0734881381021567	-0.0894924012345642	0.0109937926128245	-0.0158413802480906	-0.0698408587311087	-0.00871023999173354	-0.130211831961585	0.012917873098172	-0.00851697623976133	0.0563632932209236	0.0312094732605357	0.0392794871543085	0.0303037842198409	-0.0764542984078037	-0.034451469055713
-0.00724677840552494	-0.0712032012159885	-0.0255030025355352	0.0284216540737443	0.0337468426607541	-0.0496245519589311	0.033554309387326	-0.11239467761366	-0.0137723519487638	0.010210615259395	0.0869968501574524	0.0640830948298051	-0.11496011826079	0.0626724364069323	0.0228025000497444	-0.0133031760152503	-0.0048488260531656	0.100851210580286	0.0753936158996001	-0.0212149891271711	0.0643696511272757	-0.0172898148471048	-0.0499799819477094	0.0318101353320001	0.0313692393535538	0.00211461720026521	-0.0466282333248176	0.00508359506601114	-0.0361982519629824	0.0112643827364011	0.030397598535728	0.0746894345830188	0.00252545920432278	0.0170962103708326	0.0690495140975489	-0.0620990384118244	-0.100314336512386	0.00480611757330373	-0.0188943631464162	-0.0789460650760502	-0.013252564287547	-0.109714447481017	0.00278457037934816	-0.016983326920786	0.0599766575167065	0.0205688010157459	0.045906284152954	0.0418042297111205	-0.0717513731863503	-0.0445565961735474
-0.00536433519719515	-0.0623636803529699	-0.0214328804414897	0.0528311163976215	0.0317584800635194	-0.0561796577061701	0.0228845223548471	-0.116209236571323	-0.0218932906324732	0.0166382003236372	0.110678651497257	0.0687210074608272	-0.113980703064173	0.0513608717963599	0.0217904742038338	-0.0155474148111004	0.0020459522171131	0.100830548472893	0.0852133346148189	-0.0199994728296698	0.0718052965824745	-0.00743920732487524	-0.0170333125240229	0.0242434211551614	0.0268893187962281	0.0380558312387436	-0.0434162148120181	0.00289111589271945	-0.0448810330012373	0.012636638858666	0.0248092289646611	0.0988043053454394	0.00932871894842456	0.0209172392813157	0.0786679337968097	-0.0642973614134695	-0.082149213492242	0.0197045405439134	-0.0182679256177503	-0.0831761619712693	0.0150360521681137	-0.100116376826916	-0.008343331054404	-0.0273054061662393	0.0559816703586329	0.0165031661470432	0.0490892922321422	0.0363542336471351	-0.0581428709706697	-0.0408101804286476
-0.0124692825800397	-0.0726822115597802	-0.0207749279813467	0.0578889498374645	0.0236322193218454	-0.0626533672727728	0.0442813868084835	-0.10597022317175	-0.0147867779384625	0.0187841375782574	0.102132156884529	0.0578945849576624	-0.124498498382425	0.0427109622925927	0.00930596975947751	-0.0264476156472266	-0.0071118485830087	0.0996896453409752	0.0845466164121459	-0.023561181856972	0.0606603854340509	0.0003281797434551	-0.014188933427097	0.0167706256482877	0.017422838634155	0.0550623109337543	-0.0380031600915522	0.0029668769531578	-0.0310460824368635	0.0179137202158382	0.0251730072796585	0.0960078247701957	0.00708343661179705	0.0246907870864276	0.0820041336621184	-0.0717907146736578	-0.0642097039881689	0.0265744825436902	-0.0215709408863381	-0.0873535600572302	0.00823790577382113	-0.108845491075687	-0.0173721502144407	-0.0271347872491364	0.0483948158447906	0.0122079523073151	0.0511121960291084	0.0388155289246819	-0.0500257933878367	-0.0267456508932485
-0.00772075462661446	-0.0669056915865502	-0.0254474861661781	0.0466367626971255	0.0178477684387073	-0.0642845258619076	0.0404814374217037	-0.113506152895656	-0.0175728231059323	0.025105281483206	0.103216082690002	0.0542056683095967	-0.114436626029814	0.041731703627092	0.00734119118381183	-0.0142422583608216	0.0149376462728061	0.0921201136040376	0.0774452170679444	-0.0214760830296735	0.0673016876495021	-0.00768788309212675	-0.000735292662780771	0.0161137167289221	0.0232006108563178	0.0466465719804329	-0.049464785865913	0.00556268463690986	-0.0285879177816489	0.0262065300655833	0.013206725185353	0.0884838957652299	-0.00325742636764926	0.0188931875894944	0.0914616393735059	-0.0733083360262128	-0.0711439280998329	0.0297175230111044	-0.00998649036247878	-0.0940002886847238	0.00600618946729966	-0.104860626263154	-0.00583977237537302	0.00244677622970774	0.0383811028990554	0.00936670383272148	0.0388237728968233	0.0448877883542236	-0.0557355267513138	-0.0363861936569899
-0.0156368462557226	-0.0757672311599716	-0.0168960869117964	0.0484100515401405	0.0191383153181028	-0.0619738135185379	0.0417709407603218	-0.120108061446761	-0.0290080472986252	0.0235043855766154	0.105967273595507	0.0617674778447816	-0.121027003455328	0.0289995669562617	0.00372000033219855	-0.0117127155164336	0.0207463073019796	0.0863253316672033	0.0679110111094189	-0.0261398754719749	0.07105926928072	0.0107272722982796	0.0159127307751972	0.0135040299528307	0.0233042344555125	0.0374949280708977	-0.0364132213631242	0.0170902621884015	-0.0326031496308038	0.0357968785179323	0.000828870608445749	0.0973007717933791	-0.00590655898512584	0.00868568912139822	0.0831539068906442	-0.0773283681629437	-0.0782721464420132	0.0263786099397745	-0.017034043002567	-0.103365649745468	0.00912460237236752	-0.11128988099264	0.00358851419424769	0.00364851778894749	0.0312929565227267	0.0292507472213789	0.0395735569453764	0.0419207932159547	-0.0540912195483839	-0.0086506538133447
-0.0153309844538702	-0.0811572236292571	-0.00256848074641786	0.0378358528428703	0.00724706380569145	-0.0521283193461175	0.041643837493636	-0.103097668473835	-0.0330180614438932	0.0244445114629641	0.0941178680682687	0.0535484463279978	-0.114649873587673	0.0287508911890101	-0.00825984779221298	-0.0223804154673578	0.0127568547562211	0.0800421726465516	0.0612964235378688	-0.0257035710729491	0.0660862757060786	0.00258201911445719	0.0133056528510493	0.00980634756223494	0.0122014823544953	0.0419028443145836	-0.0358492919270239	0.0329566735841161	-0.026764225919086	0.0315421540603669	0.00401156562540069	0.0889204088724112	-0.0121644643189648	0.00168634806522527	0.0830730324803966	-0.0692530322112062	-0.0875527719916335	0.0250420429120963	-0.0155903043370511	-0.0960874745935771	-0.00124161864796931	-0.120440481361398	0.0148604242552794	0.00483533671507059	0.0192507046598274	0.0402039599289963	0.0394736900929804	0.0331078826427595	-0.042382796380171	-0.000868239757819972
-0.00942642202725476	-0.0808778677631504	-0.000183885716009076	0.0433600446561279	-0.00169535017797751	-0.0524896975173269	0.0423586629261466	-0.094422087866944	-0.0179299227599544	0.0354574147030481	0.0894188039476916	0.051034034824882	-0.114234544358273	0.0287855367428194	-0.00468415531849381	-0.0284335781006732	0.00234544842022339	0.0802799955897183	0.0502820593406964	-0.0135075012994628	0.0749011690067508	0.00014055111168078	0.0224960121234256	0.00223285037034325	0.0155230726489206	0.0420541577273048	-0.0411748979303446	0.0292973934941281	-0.0302418255597308	0.022578138782606	0.0180795388453651	0.0926895738062581	-0.012461977794598	-0.00886771029504135	0.0731887185910575	-0.0702419958059366	-0.0841125311108193	0.0234419818381276	-0.0200470582891187	-0.0659294591893039	-0.000834533390710347	-0.125835795888648	0.00442292939984695	-0.00491749103631771	0.009598996009768	0.0633465637491248	0.0337726181179555	0.0599802055553496	-0.0467869558770583	0.00317589817086857
0.00873014395851494	-0.0856441359097913	-0.00707313322016762	0.0381709337864895	0.000398201329617819	-0.0433222961420532	0.0408236144426092	-0.105462957999862	-0.0178756586395303	0.0242037666056207	0.0811364295057204	0.057514840468771	-0.10934237301684	0.0220967534219971	-0.00787582478613428	-0.0363725232728061	-0.00933730364486585	0.0737919895144653	0.0497690546945326	-0.00874603344039794	0.072121489438023	0.0167776173714962	0.0436175905199872	0.0163228423007106	0.00619778355402806	0.0478061544922662	-0.0422325265082271	0.032406623240355	-0.035637140086981	0.0462197638024813	0.0372950900120279	0.0919299804743975	-0.0236805629219052	-0.0187303185362108	0.0603458622437463	-0.0633751844284919	-0.0952814436971228	0.0411903146717833	-0.0182857701650437	-0.0742429311464413	-0.0119174582169571	-0.135085845693491	0.0173652351832432	-0.0165098724700852	0.00258828035912152	0.0685538322282897	0.034865414020036	0.0666299604510976	-0.0278860322547779	0.00716984178816476
0.0207786570660786	-0.088390317819565	-0.0116357022070624	0.0322059503488633	0.00498685883594729	-0.0516364985777347	0.0432293933507989	-0.0947972407764149	-0.00941838676326888	0.018692410343925	0.0827612224961132	0.0448667088305203	-0.119077408397974	0.0387412288213319	-0.0037446555566116	-0.0425320227113374	-0.0194742587564106	0.0948365546016557	0.0725127128754657	0.0161250913233956	0.0606925264899945	0.0110784237698706	0.0350637911218174	0.0288372963653779	0.0151963400315205	0.0484443840317166	-0.0511204676633164	0.0209107693284959	-0.0263989866470003	0.0454770758312145	0.0299403189670767	0.079134396524302	-0.0185126359300478	-0.029590969176874	0.0490632037127075	-0.0680787357744118	-0.0959471183590185	0.0547964167436759	-0.0229892171568858	-0.0818929198773155	-0.0181006460311351	-0.12657316180195	0.00605627942461427	-0.0231962556471195	0.0127522631768006	0.071735588058545	0.0398662701334337	0.0667542461576845	-0.0187441976285501	0.00635201888092597
0.00998750624118946	-0.0936235704640869	-0.0183826107491852	0.0428423440764658	0.00867817562780103	-0.0562057462256048	0.050367316622209	-0.0968695040521515	0.0031356174968614	0.00764705298566418	0.070359783897637	0.0598277442477732	-0.126170407238917	0.0352902394705106	0.0154619211593657	-0.0432926595839753	-0.00427414814705816	0.0862067854348921	0.0913322403171098	0.0216388477288793	0.0687340517205446	0.0183356237521361	0.0238150476660438	0.0336328880078633	0.0151192223680715	0.0482343192732284	-0.0506540049358241	0.00843711770822446	-0.0284805374356557	0.0374604912252439	0.023517325482255	0.0872269508988664	-0.015369804170789	-0.0313527790713378	0.0396014194841326	-0.0758053203983463	-0.100246088945545	0.0517062837936752	-0.0307155930726648	-0.0838452803177303	-0.0149629276216855	-0.120127106065948	0.00105041431548517	-0.0292392959348943	0.00122040710812164	0.071236253796565	0.0291181131885729	0.0629553403116821	-0.0147581849211621	0.0122673297775485
0.00437263073437686	-0.10383399084636	-0.0216842694147624	0.0709943610443665	0.0154049438329203	-0.0483928607793803	0.0436905340203266	-0.0821086197560016	0.00937108670398651	0.0194288370705275	0.0676364555308881	0.0488316420142052	-0.13121441376346	0.0234785057653362	0.0380713799963267	-0.0339594395791747	0.00625517829678438	0.0849673720535886	0.0813453463693534	0.012237588865393	0.0696726122957271	0.0103760164726109	0.0124259479757114	0.021281435012624	0.00411821549284972	0.0466263272893516	-0.0378678128527251	0.00704336464594536	-0.00672573849537523	0.0483116456448328	0.0216560661517062	0.078971812871185	-0.0125461915353332	-0.0280503899272164	0.0428626931216249	-0.0699898763541197	-0.0974885324412979	0.0444526318500529	-0.022659145208998	-0.0703666989288344	0.0197897978254259	-0.124405831961393	-0.00473361915134199	-0.0385688635469742	-0.00932780742379162	0.0645803420102303	0.0350307108791742	0.0597637751981194	-0.0175445431508651	0.0119464409885018
-0.00677499362006793	-0.113917568847141	-0.0232640857976497	0.0926339530828233	0.00776184247117684	-0.0577644830847889	0.0317743418833357	-0.0854590117758827	0.0096463727610614	0.0310643167384011	0.0867966990363494	0.0508577807875812	-0.139277122871791	0.0213375775064475	0.0307070083762235	-0.0331457908350454	0.0337411031864784	0.0865446839386103	0.0818470807751215	0.0107965634058982	0.0745212158097039	0.0109189707390858	0.00369933822480627	0.0130051131071617	0.00417874085793821	0.0349538019238808	-0.0423280104893581	0.00314573984240206	-0.0177355111131271	0.0427809838787554	0.0184173329950056	0.075861435230103	-0.0178811894056504	-0.0351536676448172	0.0315171090817096	-0.0754516644288896	-0.0645119133973004	0.0392499549503084	-0.0256274969502775	-0.0584561419120415	0.0084506837383305	-0.109302927175455	-0.00204201442422573	-0.0449812129158665	-0.0149829636046114	0.0543655387566925	0.0279842017798634	0.0753801542235718	-0.00825097769560519	0.0208736192768209
-0.0127419597851712	-0.0916617138025979	-0.01978210328574	0.101679260187143	0.0102981683306178	-0.0639383833860481	0.0272894123302786	-0.0764422976888638	0.010758682875679	0.0512390905876387	0.0847096174815739	0.0486568489339927	-0.135754650977719	0.0164220830286401	0.0357595197581018	-0.0404659163261874	0.0286715820899287	0.104069281629594	0.0753395604873314	0.00909340050312362	0.0902344354192979	0.00977451956852462	0.00264452720702272	0.0140756815906838	-0.00192430302453639	0.03239023965015	-0.0509346130508637	-0.00406491822119191	-0.0221656547753714	0.0345177062330104	0.00653495157920204	0.0859555008156971	-0.0186679147977231	-0.0418885754680001	0.0320775948332446	-0.0760835283695978	-0.072562830494847	0.0509193496934471	-0.0344415554183278	-0.0643412944801975	0.00425544110507621	-0.110074469049216	-0.00162491117550384	-0.0479523822172449	-0.0267305195519764	0.0787328420331632	0.0252270626919271	0.0737150805591719	0.00344815795968904	0.0106414932463784
-0.0147129996055012	-0.0848089902256479	-0.018584431535532	0.0882024528175685	0.000477614782777027	-0.0602313091284558	0.015016746663732	-0.0697786637007764	0.00681493356977518	0.0439912824723697	0.0717236916936828	0.0467634485475003	-0.130595176666158	0.0138085351516725	0.0415896777272895	-0.0488154947942223	0.0312282569945287	0.104008651910428	0.101127018407749	0.0138541378836443	0.108553585058185	-0.000879927414526715	-0.00652078708669627	0.00532861844054179	-0.0101924853119351	0.0315392321461903	-0.0333828832996679	-0.00866484596791717	-0.0251401634072375	0.0238359184815915	0.00768587270258301	0.0729541306243007	-0.000956732015742454	-0.0404162437851837	0.0376732691897533	-0.0809093826946276	-0.0782727725664796	0.0529195043014662	-0.0355828759665568	-0.0684726724178757	0.0127179306852245	-0.103553278377242	-0.00513475622616984	-0.0595705391082139	-0.0223650754179302	0.0893514955675501	0.0306278036312198	0.0723507553468151	0.00211628686550903	0.006419118552912
-0.0264639992374316	-0.078041315222055	-0.0137599338135129	0.0788146556301104	0.0103875997752399	-0.0688956194949509	0.0191437417301452	-0.0685200491691691	0.0160859585442436	0.0547613537735556	0.0731852749064921	0.0504960895541386	-0.13054200826355	0.00506481133201816	0.0341815817486138	-0.0545403594989716	0.034033294604147	0.0927438379266823	0.0907383612606985	0.0112725223544648	0.106476417140794	-0.00159777911529176	0.000114671300401563	0.00341319934364655	-0.0144361482372602	0.0220150441791276	-0.0359378885390241	-0.018810149405681	-0.0140715350896409	0.017208704066635	-0.00350286715849086	0.0620750093118778	0.00448908988513333	-0.0406429008420323	0.0532840130950078	-0.0778317722339556	-0.0816708543998874	0.0434098215512093	-0.0417521846883955	-0.074513521270018	0.0129516838193594	-0.0954323396935331	-0.0105617943930527	-0.0707641836109414	-0.0141321648088071	0.0847116002090509	0.0342807181224657	0.0656810688222189	-0.00872317989737315	0.0137342350483225
-0.0380689031605277	-0.0834031320903511	-0.0221611675500286	0.0908329060551298	-0.00139501914224532	-0.0732505238671455	0.0237796716336903	-0.0740000992075432	0.0123561350977042	0.0497107207650766	0.0656647895860917	0.0390555433034811	-0.13833292717641	-0.00581128371215033	0.0349890736021565	-0.0646760623615835	0.0356830282191193	0.081058685717805	0.0810389627971124	0.0221689664437923	0.112268485871607	-0.000906015933961409	-0.0076185919845082	0.00432285383929546	-0.0205880298281165	0.0212929139611753	-0.0135302504884099	0.00646607788789445	-0.0191074541731588	0.0213083583646806	0.000293847251879042	0.0689788663869198	0.0221927591735167	-0.0475897517971027	0.0412486486012392	-0.0868377378509674	-0.0864273132632208	0.0401810020318938	-0.047844897517174	-0.0611508772614899	0.00561924454704428	-0.0818097496773577	-0.0148008657389572	-0.0596890853405251	-0.0110438058781281	0.0764876640506134	0.0269634101914226	0.0624555886333911	-0.017467112425183	0.0195578187106126
-0.0366439482290047	-0.0772131612611201	-0.0100091351973481	0.0783311831879466	-0.00238648723484143	-0.0845543662759653	0.0143518024803806	-0.0696077317214403	0.00531119130955941	0.0450029952560472	0.0683222705297874	0.0468056075949068	-0.142105379263706	0.014261327494981	0.0388679146717068	-0.0514355126240098	0.0233061128289118	0.0843652490250359	0.0801439178723469	0.0234057709731523	0.101461264518746	-0.00470492177996383	-0.0163761948965018	0.00354040696441011	-0.026943610578719	0.0407486882147928	-0.0174523985002218	0.00313593055909462	-0.0254814012414433	0.00995035618951445	0.00964595534475044	0.0769174984968194	0.0435981806615278	-0.0398838292805605	0.0299229961901721	-0.0668791856508045	-0.0967270607360381	0.0395133446425211	-0.0569432164929847	-0.0714845398095722	-0.00134200727075402	-0.0776005235976864	-0.0122644355254385	-0.0602366311864205	-0.0208793864131632	0.0820919997955744	0.0177761815413785	0.0539480180916596	-0.021620509073264	0.0205469910134985
-0.0416796586043671	-0.0744616572933818	-0.0167762884305523	0.0654244621450593	-0.0120495704793744	-0.0677054612383402	0.0126043934486448	-0.0759146834718165	0.00423634430885001	0.0630437282155269	0.0614224832637772	0.0653841814710521	-0.151713572263348	0.0139157067895102	0.0452197386755106	-0.0377992522236507	0.0292909235413083	0.0764257820825143	0.0700159372114877	0.0117415939339006	0.0983516173562086	-0.0109776453928417	-0.0194226034879299	-0.000313702188716114	-0.0166930138765167	0.0294292970483899	-0.00675944486248485	-0.00407462315042162	-0.0356979785143027	0.0256252778525783	0.0216829895037628	0.0741127739494343	0.0339241402388323	-0.0367557114462629	0.0405877742269196	-0.0709789443029279	-0.104097693600806	0.027929207180895	-0.0673291604340141	-0.0433130086291344	-0.00569576374809351	-0.086609411128875	-0.00359678582845576	-0.0700213912855968	-0.0247102246069537	0.0797832701796817	0.011224102062394	0.0519888746361918	-0.0257222504528643	0.0260058571740916
-0.0276043805989609	-0.0818287421195062	-0.0268207858292204	0.0577202092937609	-0.0201920061030979	-0.0675931762506932	0.00779732285760802	-0.0849444418185528	0.00989786608841185	0.0859025932982836	0.0498462767120593	0.072246923039465	-0.146635963725774	0.0441077416231262	0.0428087420634339	-0.0349771005452832	0.0189542347249716	0.0688651204421845	0.0720589813454575	0.0164694597799336	0.0865968609774796	-0.0224948918906372	-0.0201902320837763	-0.00580063959622098	-0.00432872532971554	0.0356182243368435	-0.00908497548489349	-0.0159576306906916	-0.0303808251912788	0.0279397469427466	0.0198445837162388	0.0705025402759836	0.0277317692658133	-0.0112564794885597	0.0415958346178761	-0.0778290590279344	-0.0959699719020432	0.0257330756148825	-0.0661010172931065	-0.0524675744528463	0.00905301547503872	-0.0907442327511185	0.0130868223500311	-0.0768834023754656	-0.0293338407293257	0.0884279619795619	0.0134373476971557	0.0458521243866076	0.0038417815409197	0.0134689669827105
-0.033312548651272	-0.0893844991181823	-0.034219385586822	0.0529130343486464	-0.0276729412280353	-0.0722443418495883	-3.1320054354985e-05	-0.089940288936219	0.00568467455378649	0.079064479292217	0.0549411558494996	0.0812654111458056	-0.140500935318472	0.0537559022345425	0.0650785283773553	-0.028268281241535	0.0191105571334242	0.0577567332209695	0.0707152138864153	0.0124548540552451	0.0987985658711638	-0.0254652263593937	-0.0153458027329091	-0.0100989840582812	-0.0108862312207425	0.0327662273922428	-0.00830023282029789	-0.0150875263905056	-0.0346539159665262	0.0411501383518538	0.0219506577131628	0.069458164665974	0.0151734864884957	-0.0174478069208013	0.0288653676122896	-0.0731090197377317	-0.0971873665729438	0.0221635400317499	-0.0688098404430496	-0.0461017670026255	-0.00159245705732708	-0.0897854274848547	0.0105148073960035	-0.0856209693045333	-0.0353007025403512	0.094164096924707	0.00497830180157271	0.0417525744426398	0.00502609596917707	0.0201362533635187
-0.0420311231381913	-0.0932046931960434	-0.0460081613948938	0.0434033515983895	-0.0367417279998459	-0.0830005340584349	0.0138067611323509	-0.0971151535511486	0.014689596630021	0.0748325040235987	0.0493280543620085	0.0730843645133187	-0.124357672554517	0.0674860813048666	0.0559781223199898	-0.0370495725291753	0.0394337224812064	0.0627533108171798	0.0674273299590996	0.00961047495831926	0.0948816355632388	-0.0216758167344656	-0.0203659643506884	-0.00986189159365868	-0.0055972534987081	0.0209857999103901	-0.00584446830887126	-0.022632013148786	-0.0315907063685822	0.0611996873078049	0.0181479951203618	0.080752302145564	0.0274220463630846	-0.0213213259323869	0.0246966309147809	-0.0776917290616301	-0.0692566846039271	0.0315239964508404	-0.0667229675964296	-0.0286100408461295	-0.00426225178219594	-0.0854771693854093	0.0152579089373864	-0.0967712025109216	-0.0470760166723947	0.0827413952213428	0.0170734611818856	0.052270421937931	0.00199398388639919	0.0155157678634789
-0.0327135562450514	-0.101739604506142	-0.0484063224554086	0.0370932692256812	-0.0470985571531863	-0.0916621312189088	0.00646367774410646	-0.0717065009329226	0.00901628283967467	0.0787766707458135	0.0381822040268853	0.0686464986493217	-0.119619893071099	0.0603165387479017	0.0441894508659957	-0.0429205329427589	0.03653445313939	0.0531214294418908	0.0624995217001191	0.00988283910121747	0.105299720560212	-0.00840928283153491	0.00212839193852673	0.00549892429541147	-0.0143800057434367	0.0306410565990926	-0.00734101013772306	-0.0256006779522987	-0.0153996494370223	0.0703552966722942	0.0138323278813969	0.0739782615432291	0.0271930935165257	-0.0198243666872242	0.0186189450731969	-0.0749342769114607	-0.0699654574999289	0.0343253816677378	-0.0554179772927547	-0.016097673863017	-0.0161429635327556	-0.0868247979453278	0.0205023274682263	-0.106662403769391	-0.0309728258742909	0.0714607194177811	0.0133313239541731	0.0581755061349352	0.000960356746396607	0.00955203667478555
-0.0366775502420366	-0.0992436636747864	-0.0583381174501189	0.0476689288800397	-0.0385584281392003	-0.102737333843403	0.0123775276836407	-0.0771470007758337	0.0269437916248078	0.0770693336799294	0.0266146588636197	0.0684656530326005	-0.123904932388247	0.0498745566671265	0.0445924663142228	-0.048718549856003	0.0258276204093138	0.0461303323578592	0.0500695944384203	0.0230375054328121	0.114747938758681	-0.01827763054698	0.00417446234075092	0.00694287166908292	-0.0244543484083382	0.0188870306989078	0.00798849952802546	-0.00668284896942459	-0.0240607248271075	0.0597887158226989	0.00424792761147902	0.0815746122781456	0.0157619391328647	-0.0259092529601722	0.0126166028757402	-0.0632470376210287	-0.0720661050848104	0.0230858213708052	-0.0624613557697334	-0.0213886343125284	-0.0166712038742693	-0.0940383779230985	0.0240009022784965	-0.110548132208073	-0.0371993206307305	0.0776877359446093	0.00627427509301058	0.0690495140975489	0.00890347608163905	0.0179487831859584
-0.0257457301203556	-0.100980532944671	-0.0681464615708642	0.0390648308163999	-0.0472118856816106	-0.110033249188509	0.021579470258646	-0.0791584256242486	0.025600232873921	0.0661390788694144	0.0219137163696433	0.0649255452993902	-0.132618706587591	0.0605715801138952	0.0407886558265667	-0.0491222957827743	0.0163743932151135	0.0509913540070869	0.0433965685833365	0.0239834751475142	0.110913030755858	-0.0154178070465489	0.00787590147814532	-0.000314954437648979	-0.0321624623605129	0.0112007267489805	0.00155799254960658	-0.00480750183838104	-0.0216893827645716	0.0496333943934722	0.000385052715822733	0.0803928023477539	0.0131566352280384	-0.0184727726723516	0.00696906454259535	-0.0668317045454334	-0.0735803871068778	0.0363566337909231	-0.0377633544209085	-0.0193305631913643	-0.0247562447552365	-0.0978007598418923	0.0495857045799456	-0.0958974458180148	-0.0122549393043643	0.0807559545382849	-0.00237584311891207	0.0570984676985933	-5.93913012667159e-05	0.0340845324563167
-0.0323173238118773	-0.0959728938162199	-0.0783933015262679	0.0588600688849016	-0.0400709361419461	-0.110515625912857	0.0169411402113128	-0.0707802541389132	0.0430416603649469	0.0550646067234645	0.0113885640889103	0.0678722957465778	-0.119094470289684	0.0537680073075602	0.0356314773047164	-0.0475601152390249	0.0294483938446161	0.0552315732478466	0.0376467632540076	0.0260381025841129	0.115809637145595	-0.0156749354940972	0.0207753177355909	-0.00552180550050297	-0.0350127896398699	0.00781172372033597	0.0120148972634984	-0.0063168792187947	-0.00450090955798452	0.0527700692621443	-0.0090322766756354	0.0772647888675341	0.0192676100204211	-0.0223334561323753	0.0134369302808447	-0.0779351871249947	-0.0624702258663412	0.0312544498680411	-0.0472670889887344	-0.0301837003384303	-0.0223761369501705	-0.104597862695408	0.0431988176060215	-0.0945945851574462	-0.0198344890327648	0.0927500991713466	0.00280752827645069	0.04893756140311	-0.00638992707321185	0.0236883618156689
-0.0102347487134193	-0.0862653557345703	-0.0843109082126007	0.050957334577744	-0.0487056099503634	-0.106510046815893	0.00479693441446272	-0.0756719558869961	0.0314136941906705	0.0575735918145379	0.0116388051673279	0.0559358589185056	-0.107138884488347	0.0666577186357762	0.0521079426388918	-0.0555414281667197	0.0205103627322122	0.0426118259187409	0.0272062421303208	0.0196636337454398	0.124567031349433	-0.0106064579383248	0.0111047209974608	-0.0129048565005214	-0.0311047294285527	0.0111877868433409	0.0374685264892298	0.0202048139925931	-0.000691777012363701	0.046903804782059	-0.0188929021893279	0.0741755951042331	0.0359472527439539	-0.0295077989769162	0.00693880186005111	-0.0824578928541932	-0.0557000463648826	0.0248151771470922	-0.0518906007570286	-0.0165313694100994	-0.0133027585989394	-0.10066580104621	0.0374514124204806	-0.0986302704058379	-0.0175156370713315	0.0863872136353024	0.00540531868767979	0.0408778785630334	-0.00283740120475068	0.0193038208853965
-0.00943581389425125	-0.0901243695293502	-0.0837122288686133	0.0462340603111315	-0.0479889061444535	-0.111518155537693	0.0185750120064688	-0.0648160011798312	0.0546654523761137	0.052768190888745	0.00152136426832027	0.0531116201585833	-0.113819893430378	0.064260496761961	0.0779038532396063	-0.056140524927018	0.0307318446467253	0.0419140102009017	0.0149346200045516	0.0380190986033796	0.133215688604267	-0.0145649211691899	0.000433681716049003	-0.0134732731619645	-0.0395706626932664	0.00163625810791066	0.0413164787517694	0.023987127540235	0.0011091656612521	0.0453123007424649	-0.00874227669359934	0.0618807020191282	0.0400942837932929	-0.0360326420416109	0.0153680024894008	-0.0771201817778548	-0.0554566926555958	0.0431066729553781	-0.0586977216020067	-0.0170547051099593	-0.0119053531439394	-0.0965023864066665	0.0281338455273408	-0.108218218714399	0.00354270275412037	0.0756214208513038	0.0104920582070564	0.0399214734405575	-0.00969356846626603	0.0256184948375253
0.00115758595332289	-0.0785286487650951	-0.0811600411893561	0.0494129985812879	-0.0349557079593468	-0.100777146847158	0.0100522057693875	-0.0683811538916988	0.0498961579612184	0.0407391919937185	0.013099240485282	0.0447200913512974	-0.107252213016771	0.0747788660276409	0.0689241848501846	-0.0668165732041613	0.0293412222067784	0.0328211176371334	0.00337563187566059	0.0289746263316821	0.136434594486198	-0.01707359319803	0.00978401578959884	-0.0134744210568196	-0.0459705939269078	0.0106914788496152	0.0288696461294769	0.0142765631903309	0.00176732682955057	0.0451411600549733	-0.0166456371252233	0.0525398641666526	0.0411085010748361	-0.0379944987030999	0.0152886933903193	-0.075210189093002	-0.0596984772075216	0.0368002429753907	-0.0651401249452878	-0.00216483917372427	-0.00884464804386108	-0.0918305587003792	0.0536674099766201	-0.110403862695599	-0.00787467689127916	0.0719924034438601	0.00543109414488127	0.0487812389946573	-0.0136634062916046	0.029893881402483
-0.00182652325369516	-0.0827638590101233	-0.0763986776843689	0.039946831481448	-0.0341297454340443	-0.0896093821557093	0.0072377762927727	-0.0733027009060149	0.043505409886418	0.0431460144426857	0.00660528622759798	0.0476376226567181	-0.0881604257863064	0.0708801976833203	0.064818164953397	-0.0555103306515536	0.037492006156721	0.0238412405395562	0.0140900824534117	0.0239642739972102	0.129529067745912	-0.00442452237307973	0.00501200816868234	-0.0193581126678873	-0.0270798970042458	0.0137516621793049	0.0207791788364673	0.00608727258570269	0.00549861123317825	0.0446921244584634	-0.0171675118679949	0.0511584248855467	0.0334262669339405	-0.0432934944165973	0.0112886972365143	-0.0780859787673272	-0.0613663684320205	0.0263702616135554	-0.0715024887109433	0.0220642993038203	0.010145080898575	-0.0866564748179352	0.0427477992820345	-0.107520194288404	-0.00878579234401641	0.0661675675326371	0.00155360967834155	0.0530490077119401	-0.022345978621704	0.034956515129902
0.00475070555802444	-0.0821843808164399	-0.0658137305170916	0.0401224593942824	-0.0271513795474969	-0.0920262225961394	0.000256384137970821	-0.075922092611336	0.0349529670912588	0.0371192533910381	-0.00457009631152533	0.0496785797091331	-0.0908754058268362	0.0645088594669793	0.0588022567258343	-0.0505072831025234	0.0278938311485416	0.0466268490597403	0.0199092832444368	0.0296607543928145	0.121868956669497	-0.00705914977375062	0.00450109060407329	-0.0226476662604468	0.00614258024690424	0.0108912125544073	0.0192320252799122	0.0346959429977882	-0.00538291022303266	0.0476099688261173	-0.0199240248314647	0.0534358482781177	0.0306015064036296	-0.0258367268761438	0.0109799135204852	-0.0840074465545363	-0.0565706724354573	0.0281151661474255	-0.0769454930517201	0.0191006434960391	0.00592886309569523	-0.0885496664962721	0.0552140417627865	-0.101871090644093	-0.0166886310052517	0.0601348582985585	-0.000595040782299855	0.0544624836949118	-0.0146735537641159	0.0360344927529435
0.0120864841608272	-0.0802114626227106	-0.062923748688194	0.0394555324834538	-0.0306241789005656	-0.0974943762696513	-0.010840106718382	-0.0689847378773398	0.0287478649207557	0.0555379568200876	-0.0153264972285274	0.0410495410209136	-0.100839863647879	0.0646595467552341	0.0500597851551128	-0.05929243549104	0.0290595705509614	0.0360747734269507	0.0108096076656155	0.0288436619641199	0.120746837271572	-0.0169442984957117	-0.00580773567350721	-0.0242155862784719	0.00337667541643797	0.0111477148774892	0.014902896364919	0.0284939714496173	0.0130036521500733	0.0364855110769305	-0.0304896664943603	0.0540041605854831	0.0208088153945451	-0.0256842655685674	-0.000810010182441735	-0.0719274185154956	-0.0577172106875732	0.0441247513377976	-0.0856824338563214	0.0125321804268495	0.00428612120393141	-0.089859205817816	0.0498776872894586	-0.103015020044266	-0.0208516282284847	0.0519361758269338	0.0110090283081743	0.0707049871867969	-0.0191417866647348	0.0281352021303514
0.00392442997048881	-0.0869468922162822	-0.0665123810675527	0.0329144101826319	-0.0200476844135852	-0.0964517746789632	-0.0184372922859204	-0.0632541336983149	0.0192582181534246	0.0462759062963048	-0.00914184845726112	0.0319673969271525	-0.103117182686372	0.0628474381953002	0.0545917783972301	-0.0542424286070274	0.0414158238337767	0.0323767779741217	0.0270340579020518	0.0255157060709526	0.119078424276684	-0.00541724271460871	-0.00254260093513864	-0.0173602538495785	0.00372647028501835	0.00691897458528074	0.00334432565233895	0.0220889268661667	0.00370966927850241	0.0263395815147002	-0.0386831312620981	0.0545653768155622	0.0161799815682862	-0.035057870601453	0.00463403769911249	-0.0684011898746246	-0.058569366086388	0.059655246957271	-0.0847865540989341	0.0116476752639357	0.00266372835732665	-0.0939536424119746	0.0527312495452255	-0.0988224906170327	-0.0143182281294154	0.040197698684332	0.00790251176796871	0.0654563944928474	-0.0115091207107653	0.0183730868660443
-0.000214565814864276	-0.0919179030634465	-0.0759391023260074	0.0219724677154102	-0.00175911051947591	-0.100184206977446	-0.0236990335936649	-0.0556337815255185	0.0210915105911394	0.0491741320973438	-0.0198414807559733	0.0229981639455046	-0.11292954443911	0.0529343225805051	0.0540253444632641	-0.0470141347042956	0.0351303690234148	0.0340470693424085	0.0175658037206571	0.0345544388683745	0.11771075973384	0.00596663927183667	-0.00239942714048104	-0.0133913552109396	-0.00321130186528872	0.00246263804952403	0.0129386395596421	0.0110013061064217	0.00713665719144383	0.0168799887217579	-0.0383711125696592	0.0441948772780381	0.00600618946729966	-0.0465560203030224	0.00888991005153301	-0.0755634276461478	-0.0652934210854861	0.0772337957064457	-0.0939862008842291	0.0194580562122944	-0.00342042743707723	-0.100238262389715	0.0519076871637111	-0.104486412540383	-0.0235529378848307	0.0498943839418969	-0.00188830086771651	0.0874448422131849	-0.0137756912792515	0.011813702601618
0.00214070571969991	-0.0987880537713789	-0.0757245503421764	0.0111663942574044	0.0177029249788059	-0.100788938857942	-0.00144343943431611	-0.0486683555446107	0.0301852379875296	0.0562382770357925	-0.0304082703137241	0.0118992729453638	-0.110854828842547	0.0442647945101231	0.0548664383298386	-0.0519209677936506	0.0544141677569187	0.0261725106362405	0.0166188948192555	0.0305951408048875	0.107396298336062	0.0236519422425381	0.00250417097246407	-0.0206767307941945	-0.00221941635638165	-0.00389909959166499	0.0117690390563459	0.00677444418761253	0.000156517285574812	0.0114595248617726	-0.0237766730275026	0.0361941544918839	-0.000679776293423742	-0.051468592866653	0.00300851423017557	-0.0845975688641491	-0.0710937337884405	0.0819884805504575	-0.103071684308478	0.0176473042553711	0.00457716472674486	-0.109526140547738	0.0715433678473502	-0.0907514331824825	-0.0214680477656876	0.046585003074567	-0.00315390712253239	0.0842292756617423	0.0173206759920488	0.0235437270639229
0.0288375050735333	-0.0688766270528025	-0.0634673290791352	0.0187026370435434	0.0304802469652972	-0.0938227823984902	-0.00887720651611558	-0.0317049740837061	0.0217983007596642	0.0461270973814493	-0.0360815841040704	0.0309114380145138	-0.113287844165026	0.0320613155971174	0.0520555568918669	-0.0536854908941356	0.0488076405763252	0.0195161814335949	0.00531912221946756	0.0196821044171995	0.107014153703382	0.0212287362033659	-0.00862028677672272	-0.029272167469382	-0.00180012167202725	-0.00149812097105123	0.0176170415728269	0.0236093657788206	0.0159531158032821	0.0133897622377068	-0.0267311456764428	0.0252115139343441	-0.00476148169009824	-0.0484766571038045	0.00196236460084434	-0.0923990797159	-0.0765417471249488	0.0760394632867254	-0.0999988741353819	0.0183800785892528	-0.00349170127217281	-0.118698655272821	0.0710464337291581	-0.0844702568893078	-0.006523291584562	0.0396750934630162	-0.00188256139344088	0.0743305609096752	0.0180575201349623	0.0141187798247899
0.0442777344157627	-0.0721112904004713	-0.053883450579606	0.0152205501775559	0.042538673710246	-0.0987084316100642	-0.000531697857112418	-0.016352923937166	0.0104342460479892	0.0540693818840698	-0.0386030916844725	0.034000527423737	-0.105606236148597	0.0398983068352995	0.0638458980111048	-0.0386207275236103	0.0379484508927504	0.00930085640966831	-0.00640046683506346	0.0128262502179174	0.0993536252106564	0.0132332311210986	-0.000558099438780328	-0.0374807635783919	-0.00810895179580271	-0.00781070784162529	0.010226581433289	0.0346326000726008	0.00522186421901502	0.00353070203518041	-0.0178837982575939	0.02052799857135	-0.00935285240244892	-0.0424405041851605	-0.00831494674525906	-0.083016082816018	-0.0701569472325795	0.0656823210711518	-0.107328913263909	0.019663946807673	-0.013701182467746	-0.11571188503682	0.0643929220866115	-0.0821887636877049	-0.0105324708972081	0.0339715169901257	-0.00706989824375771	0.0768803484451444	0.0246677248352473	0.022178671373022
0.0365561587875597	-0.0652213124177686	-0.0640272930602815	0.00449837739805208	0.0424019698684082	-0.097650698678104	0.000146708002267368	-0.00707428111502274	0.0132174736553601	0.0467864064446029	-0.0472560274564941	0.0448947800774321	-0.105583382605573	0.0291497324741278	0.0670861964789716	-0.0279448879546225	0.0532755604147109	0.00145353411779006	-0.00592920381999515	0.00997727954157106	0.09234844032613	0.0246655333996148	-0.00464137014662091	-0.0380240309071	-0.0129387715757865	-0.0179665510412407	-0.000993673359261981	0.0348742841166438	0.000506520862310669	0.0268487250599877	-0.02483315371053	0.0108604281014743	-0.0108057742268059	-0.0488047463242153	-0.0114615352513164	-0.0883160177162149	-0.0722551946736731	0.055733933778081	-0.11092620703172	0.00832639803174362	-0.0120187860264414	-0.102677852019092	0.053900328278133	-0.0776947553298845	-0.000205591364178742	0.0451462734047825	-0.0166747519129124	0.0723954188920873	0.0183102657112456	0.0301383830066249
0.0454577703268328	-0.0612180812875537	-0.0611594342958645	-0.00384963575881681	0.0391856728384214	-0.0991273088781077	-0.00282477436134429	-0.0175193938181301	0.0173668004944093	0.0395939059905355	-0.0572020146057769	0.0693796903995144	-0.097717380933779	0.0529898389498622	0.0607619219516908	-0.0272059567301543	0.0499241248540524	0.00406822988961285	-0.0169488900751322	0.00912460237236752	0.0823489195349673	0.026151535466615	-0.00251129471181701	-0.0363196157553926	-0.00874467683738734	-0.0201528733239459	-0.00759271217322898	0.0303508479089011	0.000611918480826833	0.0173827666683033	-0.0286149454877832	0.00383405933916703	-0.0167226504345945	-0.0424843328978108	-0.0226926428679522	-0.092989932504057	-0.0656435290162997	0.053472476559404	-0.11840056784976	0.000210990114154454	-0.00755597953786493	-0.112495640183872	0.0488604437396611	-0.0861421135687608	0.0105533140506891	0.0477783963075877	-0.0275609693026216	0.0942976701442126	0.010070780795225	0.0315563462149394
0.0337997501781676	-0.0679093691062417	-0.0588874373153358	-0.0073317226248043	0.0306869723932977	-0.0927420915694274	0.0183311365267933	-0.0205516102549857	0.0262265660485091	0.0288490883761623	-0.0664642738377152	0.0585450239242082	-0.0784639492368971	0.0600066071370175	0.0592784243825563	-0.0345998605542575	0.0384907790347588	0.00188827320564981	-0.017467112425183	-0.00236217273472829	0.0789165052099834	0.0186550515840945	-0.000407620858681013	-0.0430400183617698	-0.000681028542356607	-0.0125076848806476	-0.00906754835391111	0.0474530202931982	0.0186437813436987	0.0183989666773235	-0.0191839457121413	0.00305766500079053	-0.0270479646564578	-0.0424052325068848	-0.027901581012361	-0.0847200805514144	-0.0425867042480725	0.046757187302836	-0.126062244237341	-0.00528241724617021	-0.00679022931541779	-0.102862976153	0.0609706301071683	-0.0796381413196138	0.00128980256981792	0.0461760394439088	-0.0279472880984105	0.100801224977049	0.00613558852369574	0.0399597713870876
0.0488983242698802	-0.0781591309758221	-0.0423574383392804	-0.0037675090996364	0.0312577891985288	-0.0956802849822404	0.0120523603774066	-0.0224257051370964	0.0226509779288677	0.0266414778615985	-0.0714096135817558	0.0758572610669935	-0.0768173462442569	0.0739392331181548	0.0513704723715118	-0.0183715492169449	0.0563323000598352	-0.00362600497022262	-0.020499954986505	-0.00586283462655329	0.0716049367532161	0.0204957531613288	-0.00673377375936112	-0.0409931131269237	0.00252045020859131	-0.0223251078061562	-0.0166866482777747	0.0494963774894012	0.0148822342575268	0.0222037163516793	-0.0289184071458476	-0.00667303968611715	-0.0330432107766282	-0.0535319860457818	-0.033886183016602	-0.0911193856605894	-0.0534311800066862	0.0426463671184724	-0.11345981968514	0.00862088523912244	-0.0163986310232156	-0.110437516885669	0.0664875171349842	-0.0765762883246803	0.00726793462123921	0.0361898759746966	-0.0238469033218208	0.0982600988300317	-0.000271751849465126	0.033972560530903
0.0509236282106344	-0.0854801956536637	-0.0476021699323536	-0.00725074386047901	0.0304208694950638	-0.0750515708948391	0.0108938214063507	-0.0307193498194634	0.03508674901892	0.0168980419772067	-0.0642482106428545	0.0699844222800106	-0.0690285665899901	0.0742528171217598	0.0547657366448207	-0.019152117718431	0.0610665315046103	0.00241327857075359	-0.0159318552334901	-0.0121211573767032	0.0674656279056298	0.0318378935166786	-0.0163428015916254	-0.0442939369598789	0.00764298317663237	-0.0222163708571524	-0.00880447172393166	0.050113631859226	0.0234928022739864	0.0150364695844247	-0.00407681458605413	-0.0104001499266353	-0.0333614907137315	-0.061719293922933	-0.0425976614262351	-0.0985596226952087	-0.0638607439522104	0.0399872165095329	-0.123143721568182	0.000781911273463299	-0.0191646402077596	-0.110354659747945	0.0747372287506232	-0.0833569032339128	0.0193346053383294	0.0308096927887185	-0.0256800914054579	0.08790702642349	0.00460534032773433	0.0392646688752696
0.0697311549333386	-0.0644179947273355	-0.0555830654437375	0.00331552392688305	0.0181092797575207	-0.0574803269311062	-0.00117524945452745	-0.0417111735358442	0.0440066225217974	0.017920190168658	-0.0703415495960994	0.0857538887375058	-0.0753426144176525	0.0689600826529268	0.0438324555660513	-0.00311571353008	0.0534164384196583	0.0010943473822132	-0.0145017869521579	-0.0183018406930154	0.0586156716348374	0.0245509526222576	-0.0235914445395163	-0.050915307546482	0.000376495681448153	-0.0151057883541099	-0.0181076377543436	0.0454008973544651	0.0118275816939573	0.00907868657816246	-0.0142790953502633	0.000485336984529697	-0.0370372587480021	-0.0434734008466189	-0.0444780175530101	-0.0843380402728128	-0.0598744181825892	0.0474456111536787	-0.123463253754218	-0.0111614129237397	-0.0235770436767883	-0.108031790154519	0.075040899116843	-0.0794085623485885	0.00800112637143185	0.0389423191291345	-0.0258096991700094	0.0754416187753599	-0.00682529228553802	0.038048109036991
0.0647747536570577	-0.072470164073815	-0.0511393557513872	0.0207536120874213	0.0205170413931875	-0.0653385020470692	-0.00357007118455463	-0.0349186622617495	0.0348877457926721	0.0113664410244297	-0.0623530362370406	0.080598484234977	-0.0784969251254625	0.0645734546410996	0.0571255997588054	-0.0015648032267263	0.0441806851234656	-0.0102926652265643	-0.0223335604864531	-0.0014356128784857	0.0481947690777654	0.0151134828937959	-0.0301898572290168	-0.0596954509392672	-0.00960100639931174	-0.0198486811873373	-0.0242139166132281	0.0553130737825606	0.0117923100156816	-0.00184728971516517	-0.0198726826252172	-0.00669234519049882	-0.032823962859299	-0.0551471784610226	-0.0323288027604285	-0.0904619549708351	-0.0455731092448008	0.0371634995199993	-0.12125767814417	-0.00726952759447199	-0.032136478195156	-0.11862346815981	0.0702986324080821	-0.0715875372843004	0.00465188224640582	0.032127371728326	-0.0287389181321369	0.0681732529067764	-0.00214699462643094	0.0446902460850641
0.0696841955983561	-0.0703377928493008	-0.0363862980110676	0.0245291426200102	0.0212142309865602	-0.0759002826090885	-0.00285388914903341	-0.0366143116709269	0.0440902101380661	0.0012523394559097	-0.0690302362552339	0.0727057679192824	-0.0880549238137125	0.0605214901565806	0.0509251935218005	0.006970003729295	0.0459845497112581	-0.0156557343437933	0.00186594143301371	-0.00550792640816371	0.05106920214908	0.0237212333501566	-0.0406279782089157	-0.0644447093712366	-0.0141322691628849	-0.0273339991835397	-0.019319501659124	0.0443730096887382	0.0106369016669579	0.0128536953403627	-0.00466766737421108	0.00750867947858256	-0.0328647653036949	-0.0563113525522764	-0.0374180467776709	-0.0841843267163036	-0.0544196218310279	0.0342924057791724	-0.111236086465565	-0.0115496100929279	-0.0355473955801256	-0.11787864092995	0.0591725049936515	-0.0588214855382049	-0.00369800928386237	0.0354815204950057	-0.0221075295540709	0.0665976106869986	0.0111571067444857	0.0445268275993251
0.0703307734640256	-0.0668312871291224	-0.0344220412057907	0.0425441001222884	0.0205020144059931	-0.0798880693357981	-0.00970984770239328	-0.0172795881474864	0.0576603100531389	0.0181558216761922	-0.0792660146783973	0.074155246059074	-0.096093527130086	0.0489564494911807	0.0495637902236204	0.0137179558121952	0.047765873818259	-0.0131085556602675	-0.00560894115541485	-0.0165328303671877	0.0427030313826846	0.0196164657023018	-0.0506564050796121	-0.0666139175851926	-0.0230890840092818	-0.0347262333423992	-0.0178473786844631	0.0428129162265435	0.00109226030065842	0.0088839618691019	0.00894782656467803	-0.00311769625755704	-0.0396281617901005	-0.054099567874603	-0.0460856964746537	-0.0905903104864538	-0.0656772353834093	0.031737087477583	-0.104420252055096	0.00103090010294802	-0.047319579089837	-0.12582692579204	0.068913645088333	-0.0596598661987583	-0.00298015758309733	0.0298300167069068	-0.026483409095891	0.0779273329070976	0.00356680854607803	0.0410039382889418
0.0597644013225858	-0.0460006479012966	-0.0355635704621751	0.0303620137952191	0.0183981318447016	-0.0908292813244756	-0.0153602035956371	-0.015832823213716	0.0536941246205212	0.0107587872297568	-0.0860131319286756	0.0809090419703276	-0.102911709507304	0.060785401619182	0.0602646747712655	0.00609593397415501	0.0388804371610354	-0.00190927603734201	0.00717787705215064	-0.0209778966625486	0.0459257983654912	0.0175235403191729	-0.0571986752752892	-0.0603524642127105	-0.0341757655823271	-0.0389453730594557	-0.0172339854155145	0.039031228803368	-0.00917430257543788	0.00328275674647308	0.0109091614557783	-0.00408787611829444	-0.0468677259332281	-0.0376290507228587	-0.0566064658841217	-0.0879527611716063	-0.0731534745748485	0.0278128523842163	-0.0702370911642829	0.0182172862279803	-0.0421381904219513	-0.135637304817301	0.0779734574094581	-0.0596475524175851	-0.00871410109260987	0.0276101967652476	-0.0383681906554825	0.0720286143088355	0.0182005895755421	0.028280776068797
0.0608144120527934	-0.0537213886968777	-0.0274469102956531	0.0295362599780722	0.00959743069860191	-0.0716615243254172	-0.00861496471875804	-0.0020785383514343	0.0455754817265221	0.00849576469991365	-0.0932367298979092	0.0786149219253184	-0.0866751541978504	0.0579009505564045	0.0652301548523097	0.0164963831319902	0.0413103218611828	-0.00961738998951672	0.0220468721728379	-0.031250407721076	0.0432259496662336	0.0140559586699911	-0.0625392039117266	-0.0435240125743222	-0.00702784355042899	-0.04255174563203	-0.0216703903224231	0.0437002389495563	-0.00390650873118445	-0.0025290349050326	0.00752381081985469	0.00223723324160827	-0.0551377865940261	-0.0401312527988791	-0.0459873949334238	-0.0979534298576242	-0.0698920965832785	0.0256180774212143	-0.0723342950645991	0.0169820470097864	-0.0401024510734232	-0.113671867171105	0.069553231230794	-0.069719703646854	0.000749874571597495	0.0251378399554605	-0.0467439619970299	0.0659231702825729	0.0113632060480197	0.0229988944240488
0.0542880036769326	-0.0579845658347399	-0.0275544993498018	0.0276002831278624	0.00426744182401617	-0.0824248126115501	0.00729057945610852	0.000579986133038767	0.0431601022431804	0.0205470953675762	-0.0939277626006954	0.0861536692093231	-0.0863272377026693	0.0612150273572325	0.0561277660674672	0.0220055479580534	0.0313845794029814	-0.0208713511491773	0.0305685305150642	-0.0394343762677396	0.0568066936972357	0.00979121622096282	-0.0571688300090559	-0.035028338397453	-0.0180338594213823	-0.053116448108226	-0.0310938766044679	0.0320641331572163	-0.00878850555003762	0.0163823241250217	0.00922269520544197	0.00120057983335127	-0.043976700563553	-0.0417620983257807	-0.0256958488711964	-0.0985859199227989	-0.0675116757159793	0.0217699164505192	-0.0735651514115279	0.0166026155831282	-0.0484566211208787	-0.109066826074571	0.0662797481662063	-0.0681818376032177	0.00645459893934318	0.0243769943746671	-0.0508137710288422	0.0573725015067353	0.018896944336293	0.0203037416582894
0.0514842183162471	-0.0593936589464466	-0.0310223940612168	0.0156038427050904	-0.000155918823175084	-0.0838104260557655	0.00282965134093131	0.0054465385483866	0.0508591373905918	0.0119997659222263	-0.0954506016571374	0.0737100715634404	-0.0966283417784972	0.0684097192469325	0.0451775796281042	0.0173617914986778	0.0459529304257033	-0.0140576559973017	0.0218967066549718	-0.0374323432863211	0.0455679682329249	0.00109737365046762	-0.038419115445419	-0.0423249842211037	-0.0109752452490537	-0.0478630551267005	-0.0429213677753808	0.0429823872487913	-0.015290703779863	0.0244140400722643	0.0268675087939807	-0.00962751233505739	-0.0407976579393189	-0.0428125264722992	-0.0364699899814141	-0.107053940269067	-0.0755253384077731	0.0157284414739105	-0.0708589371135283	0.0106254227184066	-0.0488636020240599	-0.0997568770291057	0.0596854052857375	-0.067783413734411	0.00928729037956227	0.0149417160818379	-0.0413870497703875	0.0570515083636108	0.00728880543678696	0.0184823455854368
0.0531972948564069	-0.058544216753653	-0.0263235386487952	0.004036610604058	0.00303898562087529	-0.0650098910562698	-0.0038167642243291	0.0108128426420254	0.0388539312252898	0.020926318086079	-0.0807073532001253	0.0841109381375865	-0.100638668985998	0.0645901512935378	0.0634963118506799	0.0127758471983696	0.0342887533864515	0.0100390571555924	0.0433057805357037	-0.027331494685674	0.0381105127754787	0.0303282030740318	-0.0476345196964526	-0.0503714140933075	-0.00148319833793458	-0.0463165276946119	-0.0361138295140917	0.0316352378977099	-0.0116276669430765	0.0155385170524259	0.0196423455135811	0.00937202589068616	-0.0289743409315156	-0.0430094426169923	-0.0473903311545439	-0.108973950945383	-0.0529060702875046	0.0108826555200327	-0.0645447849317881	0.0167678080881887	-0.0579492941564642	-0.0849601992842914	0.059055628426584	-0.0741130103196565	0.00228043582979213	0.0260726437838445	-0.0488848902559186	0.0634574921337611	0.016553986582902	0.0228464331164724
0.0590910044589375	-0.0635879623930013	-0.0253246614166796	0.00101670794837555	-0.00473059288308756	-0.0755758457813987	0.01174900307342	0.0147119284026571	0.0311996639772283	0.014615296526671	-0.0913583564986112	0.0901807974233402	-0.102358215478978	0.0697820797232751	0.05245460688514	0.0205721403462335	0.0409775367072739	0.00470364186896426	0.0454005842922319	-0.0392057364834139	0.029344978953577	0.0538735092801541	-0.0578560016109658	-0.0518750519994455	0.00733065142196021	-0.0501114680856602	-0.0464783808691847	0.0330346260801869	-0.0228565831240798	0.0132161170523495	0.0365974830023442	0.01076786603452	-0.0388673162093071	-0.0510473154548216	-0.0494912918016587	-0.110589978193246	-0.0552185566501959	0.0035758873508413	-0.059429452395111	0.0298369040760376	-0.0523557068815103	-0.0566211798090828	0.0517106666649403	-0.0795235605422566	0.00936680818679922	0.0191374804854809	-0.0532082796966361	0.058579043353551	0.0243034247498612	0.0111891434463515
0.0691132744390473	-0.0562436267558239	-0.00472954934231018	0.00307655308886125	-0.00175890181132043	-0.0714440504274096	0.0133953973579047	0.0252853966213831	0.0317641151837173	0.003060273852734	-0.0811479361163384	0.0972957627976477	-0.104056473740099	0.0603430446836473	0.0409898504884471	0.0170667825209103	0.0408602427238955	0.00363630836185205	0.0617556858339971	-0.0464506226845062	0.021248667832214	0.0617196836771773	-0.0685107616562503	-0.0480376394987575	0.0112729397707757	-0.0446152431652366	-0.051391892619515	0.0324557740109699	-0.0238617216008597	0.0252089050824006	0.0267302831817542	0.00598364898650809	-0.0295890908034747	-0.0545034181554521	-0.0546474267827316	-0.113026280669174	-0.0591830724175698	0.00224245094549521	-0.0577392293979761	0.0200537092880273	-0.0482321554996626	-0.0479627132709411	0.0433364606345589	-0.0745023553836999	0.0247689482906539	0.0265746912518457	-0.0611194666840905	0.0475983855234883	0.0319565441030676	0.00695998573783208
0.0809718631251264	-0.0613158610583949	-0.0163243309198656	-0.00609408326282242	-0.00974908483562306	-0.0805293251435029	0.0010152469912872	0.0180798519075984	0.062014588300867	-0.00611015379079419	-0.0887120414412336	0.105442894354869	-0.0998510044072261	0.0557832932568515	0.0299476237525184	0.0113639365265639	0.0494282342766377	-0.00245995250556953	0.0591393203969305	-0.0555662644372215	0.0222168649654744	0.0619049121651636	-0.0675479909350324	-0.0470491976744158	0.0356153024226669	-0.0288228188106389	-0.0495213457760474	0.022920107095356	-0.0259747873209922	0.0208055804181352	0.0206273436533574	-0.00434364796283218	-0.0352725269393617	-0.0545550734239328	-0.0619804921795132	-0.110950365000717	-0.0493723281530365	0.00148588388188909	-0.068395450400349	0.0185156345362355	-0.0545244976791553	-0.0321286516393256	0.046831487406186	-0.0751460113351927	0.0195305822963228	0.0193531803641669	-0.0599684412066318	0.0546820446744742	0.0459575220051238	0.00838567114789924
0.0702733787212693	-0.0607227124805277	-0.0160099120836387	0.000816243765039357	0.0131736449427098	-0.0782968783584373	0.000554001967681812	0.0143252965446349	0.0591149015427397	-0.0179679076442513	-0.0653686603755358	0.0997626931953924	-0.107182817555075	0.0498796700169357	0.0450939920118354	0.0124548540552451	0.0430433300301907	-0.00231771789761158	0.0568354954226916	-0.0609270377647402	0.0198115034735956	0.0573258552339861	-0.064076235122741	-0.044112152156458	0.0316428557453849	-0.0359163915990099	-0.0347884283727315	0.0244278148105259	-0.0370255710912954	0.0377462126900927	0.0400913618791162	0.0171113417121048	-0.0243582383027408	-0.0655309309664196	-0.0381289067552275	-0.10749963653509	-0.043605200046803	-0.00990603336854218	-0.0595906794452174	0.0158761024939109	-0.0439312021856589	-0.0332986695589327	0.035716734586229	-0.0684984478750771	0.0193996179287607	0.00773930199038526	-0.0700367313350244	0.0454306382666207	0.034293344965872	0.00307081361458562
0.0630691906104951	-0.0696610566551648	0.00306883088710858	0.00820086007622387	0.00107639848084213	-0.0864566367590654	-0.00718468772927037	0.025744032793045	0.0481275650517016	-0.0263169643418976	-0.0722884836244718	0.0902313047969657	-0.116664585589537	0.0616970388423079	0.0396031935034542	0.00989066565704787	0.0414997245122787	0.023594025729393	0.0472771836722083	-0.0597785167851472	0.0244390850509216	0.0693309570452104	-0.064569203785979	-0.0311270612011888	0.0237981423054501	-0.0305965250699649	-0.0255608146946025	0.020314281420141	-0.0272099221851083	0.0382293720700232	0.0349428447457182	0.0119681466366714	-0.03402841762456	-0.0620842201327855	-0.0327814907496594	-0.109133977923596	-0.0426717528214296	0.00489502724753717	-0.0559375562458161	0.00794707095916316	-0.0508372506963334	-0.0352944412956868	0.0516317749821697	-0.0759396240963961	0.0229118631232147	0.000471562246268178	-0.0746575298972975	0.0399356655951299	0.0227740113865217	0.00370455592869321
0.0503520809268591	-0.0784883680910879	-0.00778242788655808	0.00148765790121064	-0.00442786170356737	-0.0973163482130289	-0.00334216187877314	0.0241352059765463	0.038117191436454	-0.019995820436949	-0.0505497552121631	0.0850202795710022	-0.112582619307668	0.0515181333915122	0.0381023731574151	0.00119567519169755	0.031571686264367	0.0166896468839624	0.0431598935350249	-0.0451982693975631	0.037412905765795	0.0803464691372379	-0.0681374871201787	-0.0393125950590184	0.015770600521317	-0.0174992534811265	-0.0346558986940033	0.0145710503977097	-0.034323635310483	0.0392667559568244	0.0413432977497483	0.00884973373160358	-0.0458195935764198	-0.0729665764216183	-0.0140546297290472	-0.115510116427513	-0.0470722599255961	0.0018645848300031	-0.0607335653046125	0.00431836661395269	-0.0556966026803173	-0.0364251177279865	0.045499616312006	-0.0790865256646866	0.0140550194832915	-0.00866672434131647	-0.077820397639482	0.0291866738176473	0.0130785783778898	-0.0021124534266994
0.0596425157597869	-0.0883265574780666	-0.0165381524251524	0.0108249477150431	-0.00286056781000869	-0.0982368555327627	-0.0149542662332332	0.0172241484701404	0.0321528341232943	-0.0266388966717218	-0.0520512016826686	0.0851962205460698	-0.116114691776892	0.0610742537063629	0.0340991420272002	0.00549422836191323	0.0276495382525551	0.00678957552888466	0.0528198461572257	-0.0448052719407989	0.0339785087133342	0.0954270943275794	-0.0654986855563983	-0.0272275580242462	0.0159664731252327	-0.0236131501876859	-0.0416770497524236	0.0248662062911065	-0.0312644955215708	0.045613466610819	0.0401010668083459	0.00773095366416616	-0.0521417810221458	-0.0792316821868212	-0.0190907575207206	-0.122927552096146	-0.0424541745693443	-0.00841157862124516	-0.0251322324973293	0.00241547000638611	-0.0428477981505749	-0.0392225374899298	0.0369224416004228	-0.0746309196074741	0.00922999999088368	-0.0148902971835794	-0.0795432834629492	0.0188512372502434	0.00658483282836118	0.00923041740719464
0.0576126202396122	-0.0935606449552104	-0.0170613837709346	0.0116424575600487	-0.0119575301828088	-0.102227251111416	-0.0110152128608276	0.0134801328690286	0.0290638490681487	-0.0320788747442442	-0.0504526015657883	0.102457532898919	-0.113720287463176	0.0716320688134282	0.0424709479137935	-0.00202573518809848	0.0262971094050606	-0.00130663123840057	0.0447119517332337	-0.0379743583660963	0.0294661340378317	0.0884706427973571	-0.07661876043432	-0.0360217892175261	0.0212021259135425	-0.0164852449077388	-0.0483309788112812	0.0176658792812086	-0.0282433406169554	0.0398362161590449	0.0458772737193427	0.00774650242174924	-0.0628675018402928	-0.0680513950060442	-0.00893762752712633	-0.119328066892702	-0.0521797659064428	-0.0160389225172501	-0.0350728975886474	-0.00618674968385445	-0.052568380491942	-0.046187024284138	0.0424580080081539	-0.0668692720134194	0.00922697372262926	-0.0179551764467672	-0.0686392215259467	0.0142467179240976	0.0119370491215053	0.0064261102761205
0.0575687915269619	-0.103211518772648	-0.0184186129060051	0.0202933062505155	-0.0108570120789756	-0.100565621131581	-0.0107667458017316	0.0010989389616337	0.0271337160462923	-0.0352104362631071	-0.0491540194224069	0.0984952085671772	-0.114436991269086	0.0596489857126067	0.0350518947569552	0.00623462054346984	0.0468112427151047	-0.00650116852008138	0.0535122354630225	-0.0424331993997188	0.0292117187963046	0.0844019816604	-0.0651907366729911	-0.0332217606036393	0.0182491142216906	-0.0254128406123689	-0.0585436949832643	0.0251214563652555	-0.0375852220102084	0.0316094624405085	0.0342140358667906	0.0198072249564083	-0.0667370553969243	-0.0754981019934833	-0.000591388389578998	-0.118294335398622	-0.0337721240096336	-0.0244118762986985	-0.0185586560783306	0.00072472523886245	-0.0501230513882892	-0.0564264551000223	0.0633315367619304	-0.072369879805108	0.00558240755760249	-0.0145391457119884	-0.0491867866028169	0.00381684091634013	0.00181595582977683	0.00337657106236024
0.0505224911358065	-0.106860050392629	-0.030123488035575	0.00922801726340665	-0.0008061490815654	-0.0947227319649094	-0.0130424995290588	-0.00972790095784209	0.0232666669875265	-0.0293390584332126	-0.0414286870474053	0.0976634022135214	-0.116545413232759	0.0542575322862328	0.0260442594746995	-0.00101433546665426	0.0471816996910774	-0.0186342084306134	0.0647243506375099	-0.0322702601228171	0.0289605385311874	0.0820644503190514	-0.0555854655875255	-0.0354986622258216	0.0220558466235235	-0.0129402325328748	-0.0535029756121704	0.0128757140507656	-0.0297234988556022	0.0408526248762206	0.0285782895444302	0.0126697191013092	-0.0607542274120048	-0.0702467960935126	-0.00411406899180687	-0.127077818121895	-0.0332409617539432	-0.03296097976337	-0.0176562020140456	0.0240776025256345	-0.0605937308404426	-0.0617765843116116	0.0668582871731901	-0.0806033121846197	0.0050643939157072	-0.00780402918065001	-0.0571479591935082	0.000519565122028016	-0.000335929607274473	-0.00523754499274254
0.0410425492977051	-0.107661907125973	-0.0408425301927466	0.0207100964370042	0.00295706766985035	-0.0892326639350724	-0.000443414307345413	-0.0209805055144921	0.0295320858149626	-0.0325045350273406	-0.0514470959266388	0.0915196602407287	-0.11806736527954	0.0469721567029779	0.0289137879043604	-0.0109746191245872	0.0408246579833866	-0.0163302791022967	0.0643120476763639	-0.0426826056455145	0.0273117441029147	0.0825573146282116	-0.0648678651564674	-0.0385876472809671	0.016851186996302	-0.010707055269265	-0.0577689703101316	0.0136677615008029	-0.0275619084893212	0.0440984541102075	0.0266542090590827	0.00926245410906044	-0.0688517907823006	-0.0804674431754038	0.0156572719928927	-0.129029187198571	-0.0416803890829113	-0.044765304329025	-0.02656929250187	0.0126851635048146	-0.0611300064459421	-0.0513734219477552	0.0563351176199341	-0.0528786251650593	0.0179987687891953	-0.0162793543123602	-0.0476426593145162	-0.00105597274367203	-0.011985392721565	0.00138194722046126
0.0342015133774619	-0.103411669893751	-0.0472267039606495	0.0121606799100995	0.00387235728569716	-0.0961361035938034	-0.00648906344706369	-0.0136051767162263	0.0231142056799501	-0.0359108608328898	-0.023524449221608	0.0790093803391709	-0.0845549924004317	0.068630010705039	0.0166208775467325	0.00243915838203281	0.0306248817170431	-0.0232989400596145	0.0591428684355736	-0.0535258291551952	0.0189604959696359	0.0810832089260737	-0.0457423715588931	-0.0483612414938255	0.0083497733451571	-0.016064906682607	-0.0673043241635123	0.0343387389896884	-0.0088998513509849	0.0582286223605042	0.0180310141992166	0.014301295106755	-0.0712464038041723	-0.068151366212518	0.00997195748360638	-0.132637072905273	-0.0522559443831921	-0.0354137180065422	-0.035931940356593	0.0398111711803876	-0.0695030645814683	-0.0517440876318834	0.0750754403165746	-0.0571523420647732	0.0380557268846659	-0.0257697315582355	-0.0455385680450693	-0.00121135596542507	-0.0013602692343583	-0.0108489768149898
0.0296864254959383	-0.110139064223337	-0.0283203539263267	0.027808156450718	-0.00782928286746279	-0.0816644888011453	0.00434789881795277	-0.0200474757054297	0.036664687028408	-0.0454375532978182	-0.0228404082420303	0.0728171137202297	-0.0635042704226548	0.0664885606757616	0.0156856563020376	-0.000560812644801536	0.0317567060441979	-0.0285003647104261	0.0529173128658337	-0.0586318741789536	0.0308819058105137	0.0852298225591017	-0.0397402380695919	-0.0431669129203001	0.00835770425506525	-0.0182748129868811	-0.0764410454399309	0.0320628809082834	-0.0204428733059819	0.0536952725153763	0.0103553543652186	0.0131147892428651	-0.0750118119912206	-0.0758769072956751	-0.00208563442872054	-0.139001419398405	-0.0593386643474783	-0.030660389765541	-0.026129857480512	0.0458711168287561	-0.0525610757065002	-0.0579927054528036	0.0675314753286829	-0.0580115935408743	0.0497399399068435	-0.0230970149191899	-0.0462618461578767	-0.010328771737462	0.0102532960771901	-0.0156448815197084
0.0420348522229232	-0.114821953461864	-0.0393420229089407	0.0166495749181107	-0.0107017332113004	-0.0897824012166002	0.0150502443226862	-0.0160451837619144	0.0290376561946363	-0.0422404574181353	-0.0218848379521763	0.0636204932031891	-0.0600827089217558	0.06297297615082	0.00607829813501716	0.00712110843386075	0.0258713447678864	-0.0347576439197986	0.0582541891095502	-0.061993745147386	0.0423751508704293	0.0755988803705123	-0.0298908827962952	-0.0349557079593468	0.00808544446624478	-0.0221380009447706	-0.0840636934024376	0.0272942126178546	-0.0141946729013727	0.0452963345685709	0.00249488345954531	0.00465981315631397	-0.0790105558960928	-0.0644581710472649	-0.00446918591835193	-0.13800342917595	-0.0680140362462137	-0.0284871117425532	-0.0354980361013552	0.0445725346853747	-0.0635616651654111	-0.0602420575984629	0.0704458760117715	-0.0647426402631808	0.0411100663860021	-0.0341835921381576	-0.0500575170274693	-0.0112093114454218	0.00295435446382915	-0.0243028262874615
0.0405037691943398	-0.123368448074592	0.00383708560742146	0.0143134001797727	-0.0104572316071584	-0.0781909589695324	0.00741152583220776	-0.0224572200685735	0.0201047384320416	-0.0284382740341715	-0.013938066224213	0.0693846993952459	-0.0634265266347394	0.0527782088802079	0.0153585062683265	0.0149877362301207	0.0152970417165384	-0.0465397410668951	0.0537204218481113	-0.0714766088996641	0.0405597029800078	0.0697291722058616	-0.0291277414257916	-0.011439725249069	0.00473515680044137	-0.0315556433984619	-0.0887904113536154	0.0209040906675206	-0.00802411193060109	0.0496074102281152	0.00397608523896951	-0.00369018272803196	-0.0557877037901832	-0.0711091781919458	0.0010203603410964	-0.133376265014935	-0.0597743426220377	-0.0252204116930186	-0.0352255676043792	0.0382479470958607	-0.0534163617276473	-0.0638640832826981	0.0604383199566228	-0.0632664474794881	0.054997298343323	-0.0414907777236599	-0.0375589247826183	-0.0115187212859172	0.0153547495215279	-0.0126843563342594
0.0417930638248024	-0.122004435924469	-0.00254176610251673	0.0103255090989854	-0.0144175732114227	-0.0807496166016095	0.000708132940501985	-0.0257082670064473	0.0112828534081609	-0.0181691023061317	-0.0242979216458078	0.0607909323853021	-0.0737319092277545	0.0449509225712555	0.011077484583171	0.0168740405393268	0.0211012155203691	-0.0522927813726339	0.0411194582529986	-0.0808416568981751	0.0452097206840477	0.0756974949739754	-0.0202506530947871	-0.0106257634427065	0.00030595232489674	-0.0391756825090251	-0.0814130998278726	0.0182349220671182	-0.0108941621306507	0.0406991200278668	0.0118818458143815	-0.00465316215740539	-0.0474197590044662	-0.0815992675025586	-0.00812481361561901	-0.139731376172188	-0.0527574700808046	-0.0357203102869388	-0.037477528601982	0.0468483927667797	-0.0445176721025508	-0.062118761332517	0.055597334290321	-0.0343566111990484	0.0575071182670183	-0.0403034370271481	-0.0389416163126571	-0.013785083146248	0.0306823808138772	-0.0140959539438318
0.0310209054420618	-0.122898332954379	0.010487049211325	0.0150709064300785	-0.0107652848446433	-0.0902796483970255	-0.00255053184504679	-0.0317201054249783	0.00060962269111658	-0.0284764676266239	-0.0322882090241882	0.051183469864204	-0.0794273460825815	0.0355402718407727	0.000967035407371889	0.00445058323044772	0.0136675527926474	-0.0638569872054118	0.0393196634742379	-0.0699214200791231	0.042238655736747	0.0698266389144696	-0.0263302173097705	-0.0215871157683876	-0.00686943406042153	-0.0296134053035878	-0.0892540565210088	0.0111169304245562	-0.0134484368914627	0.0341424489694618	0.0132464840889714	-0.0109266162488274	-0.0481196618038602	-0.0743112830673602	-0.00595132688447577	-0.14460695521526	-0.0606742921884569	-0.0407673952567747	-0.015891157143172	0.0449774285070012	-0.0458138541021442	-0.0713198690749004	0.0533375467368878	-0.0324176080805842	0.058305009545409	-0.0321278168067037	-0.0422679025405806	-0.0154630967162875	0.0278917440669868	-0.00652600479058321
0.0220633601171207	-0.0968893313269219	0.000664095519696221	0.0107935371376438	-0.00575785442434808	-0.0823235891561434	0.00711703862482894	-0.00516293182715931	0.00995776532903391	-0.0372551500623207	-0.0303748770088477	0.0657859446703464	-0.0772085696816996	0.0318489550489189	0.00218714328429366	-0.00697806665534759	0.0147298773040282	-0.0749974111284926	0.0299789299758401	-0.0582965845271789	0.0353828015374649	0.0623478952251647	-0.0379368952521881	-0.0265296379523293	0.0106951312423361	-0.0352966327313193	-0.0841120093404306	0.00716879824738737	-0.01457045193531	0.0439143735170763	0.00843137823394883	-0.0202034850516492	-0.0448891726193009	-0.0704753315237605	-0.00912734324045543	-0.154464189221426	-0.055887257580346	-0.0499536847201192	-0.0217447947798509	0.0515333690868621	-0.0507356098246158	-0.0728434386098866	0.0471840998348654	-0.0419877118418519	0.0632948041265664	-0.0372195653218118	-0.0514356169780875	-0.0218823334543106	0.0240153031412245	-0.00465253603293896
0.0168587004898992	-0.0801673208478271	0.0142134289732989	0.0102108239675504	-0.00949644361341748	-0.0674632554239085	-0.00182370569359621	0.0123804495978173	-0.000699081797805415	-0.0487260633496002	-0.0343678814394442	0.0561163914729937	-0.0663335181783085	0.0298841764732533	0.00787412745882376	-0.0112618015465244	0.014378412770204	-0.0652703588343058	0.0305585125236012	-0.0695060908497228	0.0459796450696044	0.0532812998889866	-0.032591879390408	-0.0378536206981526	-0.000530967378568246	-0.0439905796558923	-0.0776331864240187	0.00579069829676909	0.00813209073899402	0.0364774758129446	0.00143527215418578	-0.00891602623303441	-0.0419789460993219	-0.0806931610455528	-0.00638116133068179	-0.158316367824114	-0.048918700977106	-0.0539836304942352	-0.0188419773993913	0.0532458195025554	-0.0623191211617755	-0.0659443818224206	0.0360649641436432	-0.0402340415654518	0.0505748768828314	-0.0467300829046906	-0.0546067286924135	-0.0142156480709982	0.0168255158931783	-0.00280233823463045
0.0131192764682079	-0.0597313487420093	0.00266341529509344	-0.00184968985895316	-0.0123482318498628	-0.0578297043833756	-0.0109335036179582	0.0086966462995608	-0.000578761546172606	-0.0396054126011534	-0.0458745881753881	0.0532899612774389	-0.0471898669712077	0.0175792653966854	0.00564689837764506	-0.00344693337282288	0.0213145152552672	-0.0517423136125618	0.0179650624220857	-0.0676906429593013	0.059246178972535	0.0457279430340985	-0.0410393419833619	-0.0406333002668804	0.00546980950772235	-0.0427722457982921	-0.0762770008297255	0.00583045720038756	0.00562154033675453	0.0389372057793253	-0.00435356160021737	-0.0159768318409955	-0.050029654488713	-0.0630518954956572	-0.00955175127461903	-0.132707720615902	-0.0481993883192526	-0.056282759534976	-0.00645097420868903	0.0524158915222989	-0.0499483626621545	-0.0652936297936416	0.0357285265970134	-0.03373998295369	0.0542601411381763	-0.0474385427384592	-0.0417714901927772	-0.0030026980638889	0.0105654191237068	-0.00573729667103354
0.00690530420109696	-0.0658808301890777	0.0195493660303158	-0.00255543648670051	-0.00816144189690532	-0.0536382184969199	-0.00620407246075909	-0.000823889274780992	-0.0113847306501006	-0.0468452898065142	-0.0496750593325566	0.0516191481387634	-0.0361274998982755	0.0359606100659045	-0.00551658779661603	-0.00441293907045073	0.0158389524422359	-0.049867488251907	0.0371820745458369	-0.0720604699646125	0.068986379880517	0.0421902354446762	-0.0376166325876078	-0.0467397878339203	0.00467317047826453	-0.020839940571778	-0.0701756266124948	-0.00197376685738457	0.00258201911445719	0.0500501845799608	-0.0137120352918308	-0.00866369807306205	-0.0487362900492186	-0.0571147745967872	0.00160328221934521	-0.139071127922335	-0.0421666790851739	-0.0669570337927977	-0.00373808124971406	0.0429124700167063	-0.048095764720058	-0.0744553960487175	0.0342759178348897	-0.0337695151576901	0.0464144885115419	-0.0433761428461664	-0.0478638899593224	-0.00649532469172801	0.00214206232271051	-0.00191282407598512
0.00917208347773866	-0.068592366545042	0.0213790060753098	-0.0110959829169974	-0.0160720027598933	-0.0570621801416069	0.00126778385941504	-0.00882565560171263	0.0123987115614216	-0.058477117081667	-0.0595910968615284	0.064255279058074	-0.0210006458514957	0.0445895444000462	-0.00561655900308978	-0.0165719631463397	0.0401245464758371	-0.0468953797638289	0.0581211376604333	-0.07721639623753	0.0595572584782743	0.0414976374307239	-0.0364775034750113	-0.0454873301928995	0.00808815767226599	-0.015707389612274	-0.0722736653454328	0.0177709638374916	0.00462245439648349	0.043937644476412	0.0297088616226521	-0.0171282747347652	-0.0581037381915176	-0.0568538894024403	-0.00782917851338505	-0.116222698247352	-0.0482541742100655	-0.0746973931549937	0.0196702080523373	0.0366084401805068	-0.0574711437722652	-0.0809822218408892	0.0345219847501977	-0.0354793567214399	0.0417476698009861	-0.0474877978631519	-0.0502390931227347	-0.0177881055683074	0.0103506584317204	-0.00878047028605174
0.0262573505014421	-0.0648274801283825	0.0259871777941764	-0.00244273408274263	-0.023884366435729	-0.0405548260004208	-0.00956114314161552	-0.0119658785090279	0.00759424982232836	-0.0525968691551646	-0.0663025250172201	0.054044545613568	-0.0231492963121371	0.0351832765408283	-0.0124381850648736	-0.0109321470149476	0.0318943490727353	-0.0546049546730919	0.0544294034522686	-0.0680220715101996	0.0530463988599966	0.0427745139259356	-0.0387140200691088	-0.0431299715767806	0.00277705688575097	-0.00363539683721911	-0.0653816002811754	0.0072972581170838	0.0122399890091809	0.0449040675903508	0.0190869731118553	-0.022406295278637	-0.0527883588878153	-0.0591174337026721	-0.00593953487369129	-0.0936581116638184	-0.0509045590764749	-0.0730976451432582	0.0195374696654536	0.0253404955744292	-0.0555250445765147	-0.079584503323656	0.0322439352331602	-0.0363276510193785	0.0374189583023039	-0.0252167593002977	-0.0595877575310408	-0.00849151384479306	0.0111741164591571	-0.0183641400774255
0.0204403411460495	-0.0527056061041685	0.0268965192275921	0.00218119510186255	-0.0133915639190951	-0.0110866954040787	-0.0194151943484104	-0.0217900844495895	0.0361840321463432	-0.0428679384875785	-0.0639666633411153	0.0498432504438049	-0.0258314048181791	0.0244933491713458	-0.0118918914679111	-0.00816363333253783	0.0290886853386506	-0.0403690757420458	0.0415394834158972	-0.0558604385823671	0.0538997021536666	0.0423548018252703	-0.0412028648231786	-0.0290366403159256	-0.00582965002983236	-0.00824075099598679	-0.062777131208971	0.00955923710614952	0.0121994996270183	0.0629460527987633	0.00999752423265238	-0.0309803393678881	-0.0604246772345057	-0.0675154324627779	0.00348989959078455	-0.103307837586401	-0.0591245297799583	-0.0816021894167353	0.0205269550305727	0.0329807793760737	-0.0589255265537105	-0.0742823769878266	0.0493226279499661	-0.0147554717151409	0.031743453076325	-0.035436571549567	-0.0707812976796906	-0.00323217268083647	0.00582461337203419	-0.0253075473479304
0.0132949043810422	-0.0603429679916363	0.0342373068261263	-0.000535558957988753	-0.0215173028903804	-0.022322394600135	-0.0218636540743954	-0.0253294617042556	0.0442498718770064	-0.0523082257761392	-0.0526959011749387	0.0384109481652887	-0.0293206921155306	0.0175777000855194	-0.0121928486281097	-0.0194356477476472	0.0506885184734889	-0.0327528977323589	0.055701584013982	-0.0421692879371174	0.0454983640630732	0.0326962058060801	-0.0327358880176875	-0.0120370479900457	-0.0143294983698112	-0.00214417706633199	-0.062725997710879	0.0123533175376053	0.0208434609483544	0.0751613237225536	0.0189489126670069	-0.0243210882510658	-0.064884770517061	-0.0430348006578828	0.0150432525994777	-0.11143707241929	-0.0563176137969407	-0.0715129241187172	0.0287872064080632	0.0357641113375224	-0.070127206320424	-0.0816517576036612	0.0479811562806341	-0.0082978326765099	0.047707957305114	-0.0278816493835128	-0.0703506284008627	-0.0154058063276089	0.00250239695314251	-0.0133964685607488
0.0132413707391622	-0.064804104814969	0.0311224419597016	0.0239535255272031	-0.0166563855952304	-0.026415474591283	-0.0189592713827697	-0.0184603545371006	0.0382094404411751	-0.043983483578606	-0.0426855275596911	0.026000117699816	-0.0288448375210418	0.0255945977537231	-0.00744776435924982	-0.0260856113515508	0.0412065939079105	-0.0445598311499573	0.0635249048679803	-0.0387325950949463	0.0402826429036114	0.0279197109598208	-0.0364194826077886	-0.0148572169409362	-0.010398271553236	0.0058375532776738	-0.0688382247521946	0.00362764697339973	0.0243377572414373	0.0771406075150249	0.0252679694904007	-0.0219465112121199	-0.052482079669652	-0.040427722733735	0.00516373899771452	-0.101257384312912	-0.062509462999571	-0.0626695421548223	0.0260201536827418	0.034030894460359	-0.0747469613419196	-0.0917306918479832	0.0413341145909073	0.00816402308678208	0.0643144478201519	-0.0316255606305469	-0.0693651084906977	-0.0263077811830566	0.00454377142186845	-0.0209619304886546
0.00954692332497635	-0.0700501930110527	0.021883453687099	0.0187252818784127	-0.0233408903988655	-0.0329787199565856	-0.0275761006438937	-0.0181194297651281	0.0398072057254335	-0.0405242502556433	-0.0406431095501878	0.0423159821083514	-0.0359382016012573	0.0312708334582461	-0.0181684761816653	-0.036294675130813	0.0508907566761467	-0.0416536744390101	0.0827361775174559	-0.0487845016331339	0.0390535605760041	0.0262838564371877	-0.0417379925338231	0.00252650274510016	-0.0132387895492855	0.036690253777454	-0.0661907617999618	-0.00106786910853425	0.0272284695488791	0.0639685140524479	0.0295476345725457	-0.0153995450829446	-0.0620830722379304	-0.0342114546769138	0.00661186053449552	-0.0968064741891973	-0.0689045939456365	-0.0715836761834241	0.0140433318265847	0.0435240892663332	-0.0823905844740517	-0.0988833290443544	0.0342092355792146	0.0078941634417496	0.0560637970178133	-0.00955154256646356	-0.0737141690345389	-0.0241886629264153	0.00235797090955204	-0.0245116387970168
0.000856107022735569	-0.076351509641231	0.00939780134788763	0.00880006119059992	-0.0330238009181688	-0.0150898221802159	-0.0215193899719351	-0.00909885457723274	0.0335417868979974	-0.0480328392111815	-0.0467494927631501	0.0545075646564949	-0.0407024870204212	0.0228704345543524	-0.00326473115309097	-0.0446961175754841	0.043647227078065	-0.0502687296808126	0.0708952246705147	-0.0539494023567369	0.0350384330809269	0.0325118121507156	-0.0251408938857816	-0.00635715989280187	0.00412478979974726	0.0383070115038609	-0.0722599949612491	-0.0104671452445436	0.0331645469069717	0.067767524252528	0.0264909992814992	-0.0125755150311778	-0.0387904072540136	-0.0389971326820141	0.000758744668205291	-0.0851277919331399	-0.0710183901443131	-0.0829082850537138	0.00305578662739124	0.0360919918497776	-0.0865778961973979	-0.105666865867764	0.0495828870198466	0.0157510863087798	0.0622020082244859	-0.0194056981273362	-0.0432738758499824	-0.0254572954494856	-0.00484287787073449	-0.0201737441394936
0.0121620365131101	-0.0831349421105624	0.00967287869680705	0.0216879984994943	-0.0403453873663991	-0.0178721106008872	0.00210971255861149	0.00485182465935332	0.0220318451856436	-0.017071193054242	-0.0496987477082034	0.0519811524344392	-0.0442870495907481	0.0190563973670778	-0.00619384576114069	-0.0426286545873235	0.0336924741862522	-0.0402885143940315	0.0790901503953408	-0.0626918739274584	0.0335942769991	0.0299786169136069	-0.0244368169232781	0.0204451414336255	-0.00141724656080367	0.0415843556693249	-0.0830158741078625	-0.0144273824947301	0.0393070366308316	0.0675975314598916	0.0206710680119299	0.00926182798459401	-0.0454801297615356	-0.0316781550857273	0.0120658220534349	-0.089561170571794	-0.0694642448645495	-0.0545948323275513	0.00985236771051774	0.0337943237661252	-0.0837100374329808	-0.110965600696067	0.0434760863905734	0.0167876353629591	0.074146480316544	-0.020453621775989	-0.0314197743892461	-0.00430023666649285	-0.0158760258018998	-0.0125283469880399
0.0236076961135768	-0.0747074111464566	0.0004202200400207	0.0290935899803043	-0.0383319797905071	-0.0194993037350679	0.00527654575575014	-0.00546138448949221	0.0308336942265984	0.00370152966043879	-0.0503703705525301	0.0531277950406328	-0.0506284381867781	0.0133288194563073	-0.00544510525336497	-0.047870046849909	0.0431899475094137	-0.0405168411161239	0.0989484183267967	-0.0735666123686163	0.0548580900036195	0.0221544612269866	-0.0327055209810655	0.0121791505818592	-0.0136134206883677	0.0336160870013474	-0.0720687139367539	-0.0197390050516339	0.0294061304431319	0.0559446246610356	0.0210861885331748	0.00701738048058841	-0.0470445017409176	-0.0199680622522705	0.00530461700266187	-0.091418360093311	-0.0570046810447728	-0.0426000615700231	0.00563980230035882	0.0287240721910313	-0.0892815016434541	-0.104433296314813	0.0735810899233553	0.0144496866052995	0.0652134581998715	-0.0273711492352148	-0.0241948198170019	-0.00777679276636019	-0.0253715163975843	-0.000215818063797142
0.0396732150896169	-0.0708664506071254	-0.00815716337971803	0.0532145132792338	-0.0433466106421663	-0.00962125109039306	0.0100846598875643	0.00648329631072135	0.0232790851227774	-0.00295584308298419	-0.0538349259334575	0.0503385148967531	-0.0566108487553867	0.00487113016373499	-0.0161906533462822	-0.0522059587799552	0.0335209160824496	-0.0385012421045994	0.0883067025412295	-0.068899584949905	0.0456044921601335	0.0348765799063541	-0.020702506251396	0.00485631188469608	-0.0180948022027817	0.0347107612768271	-0.0769444495109427	-0.0247044851326781	0.018787894325056	0.0587228432726751	0.0192551918851702	0.00171953266194621	-0.0410260890154891	-0.0162469001941834	0.0145944257111232	-0.0991350310798603	-0.0491818819611632	-0.0268325778400049	0.022208620993333	0.0209155696160719	-0.0984253189971589	-0.112268461356635	0.0870649933702158	0.00345702805629683	0.0572317278558657	-0.0300008719942319	-0.0120175337775086	-0.00756860638127133	-0.00561614158677882	0.00858237858443684
0.0320088254960147	-0.0771577492458408	-0.0118659073025541	0.0465023546449979	-0.0477387694201137	-0.00798957073086955	0.00390835944251704	0.00287274957503742	0.0281437591647259	0.00839746315868372	-0.0513738393640662	0.0411409551930128	-0.067000862505448	-0.00292119752917492	-0.0172784402526313	-0.0612502223434972	0.0245323775964201	-0.0415529727539922	0.0789176531048386	-0.0648506467336405	0.038986878320329	0.0272717764911407	-0.0295778205630789	-0.00657745135090843	-0.028963383753353	0.0327103979606525	-0.071675194709601	-0.024005834582217	0.0410760469566593	0.059225412511065	0.0247300242196574	0.00853270604343318	-0.0311607675682984	-0.0150930571566258	0.0142446308425428	-0.0767827006904476	-0.0582636086386134	-0.0269478890959063	0.0214840906315927	0.0179661059628631	-0.106335149381603	-0.104319446016	0.0737696577418292	-0.0059984949276137	0.059153512551503	-0.0362395761777669	-0.00587400051287134	-0.000920103734456144	0.00352913672401433	0.0228736695307623
0.0269606969854014	-0.0612411435387339	-0.00796525623075642	0.0351115852894218	-0.0417117996603106	-0.0108600383472301	0.00761303355632134	-0.00573510523540103	0.0251045510046618	0.0142874160144157	-0.0419401263824031	0.0314974905150947	-0.0666172569156802	-0.00529441796511017	-0.0189130425263314	-0.065980175271085	0.0181764837835845	-0.0434462687864068	0.0668439906645399	-0.0664545689084855	0.0324514954937826	0.0222825036803721	-0.0349813790624705	-0.0170288252986801	-0.037736013652541	0.0346567058645585	-0.0706731868551532	-0.0213550322994966	0.0319935898006649	0.0515982773232156	0.0208929247812025	-0.00294665992414318	-0.0267403288352838	-0.00723060352347543	0.023703493156941	-0.0748768821687044	-0.0661120788253468	-0.0200586415917477	0.0213288117639174	0.00692982740936557	-0.102941659127615	-0.0779808942110443	0.064841331558655	-0.0150564288753395	0.048165758644154	-0.0253131824681283	-0.0135328593403534	0.00340474666334971	0.00331677617581592	0.0395085443549451
0.0230958393622681	-0.071853744536612	-0.0102758642200484	0.0336664900208952	-0.037440378550307	-0.0206979146719755	-0.00357487147213062	0.00789364167136091	0.0221031190207391	0.00469738062429993	-0.0494311838528811	0.041302286597197	-0.0656780702160312	-0.0129604772239562	-0.0068012908476581	-0.0773743883112265	0.00825804611082472	-0.0425148042885105	0.0759295784428664	-0.0739211031706949	0.0268376635277474	0.0201564980546	-0.0422786510105877	-0.0253894652989554	-0.0312730525559453	0.0273347020000172	-0.0800481484910494	-0.0237793862335238	0.0221835760146757	0.0421049781631636	0.0176635834914984	-0.0103617476260274	-0.0271369786847689	0.00165462442559269	0.0221201287354106	-0.0794375727821998	-0.0733027009060149	-0.0261407103045968	0.012211604700036	0.0397297749997513	-0.112476125971335	-0.0875452584980363	0.0529425665526465	-0.0119564866420314	0.0415164211647169	-0.0318902025716925	0.00411456310012886	-0.00296867863454606	-0.00865806295286415	0.042210688843913
0.0133963365446043	-0.0809340102569739	-0.0136781202165657	0.0302785305330281	-0.0270593392509313	-0.0259316890868861	0.0061053258411515	0.00790720770146695	0.0292234064530113	0.00447051485929583	-0.0383409542411927	0.0439822036676065	-0.0555064695506772	-0.0152088901829158	0.00151833800006584	-0.0662171633816298	0.0261949467629543	-0.0513993017590344	0.0686551600377741	-0.0712105060014302	0.0252152706811427	0.0256201645027691	-0.0520063294292409	-0.0196400773859375	-0.0330138872807836	0.0355105309286171	-0.0876260285542062	-0.0172095665613237	0.0189382685510775	0.0366513297064574	0.0270799736962569	-0.0047990491580842	-0.014082700975959	-0.00385673183610305	0.0132730943787948	-0.0732969614317393	-0.0748016428786547	-0.0257043015514933	0.000966617991060934	0.0421491199380471	-0.114328776090471	-0.0972709541892126	0.062200755975553	-0.0139373357456688	0.0497960824006669	-0.0420270533291595	-0.00506901315719442	-0.012624561447715	-0.0204841975207665	0.0583252542364903
0.0116608238777307	-0.0828983714163286	-0.000230845050991526	0.0384177311803417	-0.0288525597227944	-0.0316606236006672	0.00978276354066598	-0.00216379563294688	0.0197279158573268	0.00704764316313265	-0.0399940271866526	0.0438275509243976	-0.0661904487377286	-0.0185499946898782	0.00413219893926672	-0.072285979126606	0.0153364875579237	-0.0607335653046125	0.0749170308265671	-0.0774975261229583	0.02025156461942	0.0354980084392885	-0.0476070745740073	-0.00695907421319913	-0.021567392847695	0.0256567927840554	-0.0886668561255727	-0.0174444675903136	0.0101308887440025	0.037148055116494	0.0374999370666292	-0.00182662760777289	-0.01939860205005	0.00414618238568371	0.00649686234082739	-0.0843200913714417	-0.0656372677716354	-0.0219119700123884	-0.00705737575442906	0.06666815404355	-0.115318052747434	-0.0867069821915608	0.0592987734277154	0.00763672193196804	0.0478885942136798	-0.0453151459646306	-0.00993660911331964	-0.0162777890011941	-0.0181572059412695	0.0694775745244334
0.0135884524017214	-0.0848383137214925	-0.00711946643068363	0.0316093580864307	-0.0297831893880688	-0.0311556542184892	-0.000591701451812214	-6.44002969981772e-05	0.0173534431724587	-0.000771712235911604	-0.0491898128710713	0.035551333373013	-0.0750608584077578	-0.0285724733781435	0.00139133908745775	-0.0721168211665915	0.0362668892840678	-0.055385523174578	0.0934265223032493	-0.0685797397016356	0.0231929930086429	0.0620605040950721	-0.0457835914195999	-0.00648081947492232	-0.0206275800235795	0.018726742835501	-0.0832519230317076	-0.0162758062737171	0.00843586545929159	0.037638623635944	0.0419078533103151	-0.0137376020408768	-0.0215670797854617	0.0196131263718142	0.00540730141515682	-0.0946460317177714	-0.0619090096362621	-0.0251696956112375	-0.0116201534494793	0.0592286474874749	-0.120777023262105	-0.0815964499424597	0.067637707779821	0.00121070217889193	0.0376009518138803	-0.0376375034031556	-0.0105419671182823	-0.00840062144308259	-0.0290249526592189	0.0706870382854258
0.0017660745806177	-0.0945976114257006	-0.0189646977948121	0.0388916030473535	-0.0374251428549572	-0.0239340389767327	-0.0113975662016625	-0.0055544683268352	0.00716514585466651	-0.0115752811960516	-0.0392231636143963	0.0273779045882011	-0.0549684199258561	-0.0393108210396969	0.0101694997527659	-0.0711092825460236	0.0306056805667392	-0.0565467753516551	0.0906969326918362	-0.0743391456061164	0.0151730690721847	0.0852116649495751	-0.054067218110504	-0.0127315243773973	-0.0208199045888521	0.0222473363561741	-0.0737024813778322	-0.0235252840542299	-0.00136162583736891	0.0316802145052153	0.036176518652746	-0.0196180586755346	-0.0265099150316366	0.0354481271901293	-0.00323206832675873	-0.0751507072686909	-0.0719530896186193	-0.0166218443954989	-0.0220089149506077	0.0614056822572613	-0.125047661716526	-0.0799110272329007	0.0660687442210185	0.00999115863391032	0.0389262486011628	-0.0412601552118572	0.000905570855583749	-0.003422514518632	-0.0207093936205267	0.0746826515679658
0.005777549682974	-0.085187273757451	-0.00657212929294375	0.031236918382981	-0.0455324111544827	-0.0148413551211199	-0.0195480370893719	-0.0157383827733624	-0.00233650163160456	-0.00823845520627653	-0.0470279094425571	0.0277096462013326	-0.0653788870751542	-0.0420723429988981	0.00987469948315384	-0.0689938166821031	0.0210929715482278	-0.0669376239343383	0.0846395958954111	-0.0761052340177675	0.00725280327996709	0.0825840292721127	-0.0572056669984977	-0.0163834996819435	-0.0198894836317332	0.0296459361137756	-0.0833199618903933	-0.0273232507135327	-0.00571506925247518	0.0246753426829222	0.0237934463719518	-0.0315880975166387	-0.0260689146991126	0.0239144971021288	-0.0128846118094401	-0.0718645973606968	-0.0787910992706081	-0.0179844999426118	-0.0280666691633437	0.0568328865707481	-0.129265236122416	-0.0706831004925384	0.0757242096178765	0.0110990858772629	0.0433164246516331	-0.0397956500848712	-0.0101989552647549	-0.0136329349009048	-0.0158584943168397	0.0629417742815761
0.00161549164644065	-0.0772945574417563	-0.0111409595245029	0.0376834958893717	-0.0543794455110984	-0.00306030151480071	-0.0239556402708246	-0.0224343665255487	-0.000234914860023338	-0.0102655331663523	-0.0544557283419255	0.0274770409620529	-0.0644551447790105	-0.0529231843562538	0.00117981337188125	-0.0711065693400024	0.015900416994024	-0.071316842806646	0.0738955087595822	-0.0725271414002603	0.00111156580504009	0.0993176230538365	-0.0664678218763583	-0.016348541065901	-0.0178499875364065	0.0313502469114053	-0.0771310346019397	-0.021269775017984	0.0151967574478314	0.0239202365764045	0.0252903012630368	-0.03528598861539	-0.0163894478643746	0.013364508550894	-0.00785077980747698	-0.0742217472686603	-0.0740591636155433	-0.0243724304573133	-0.0119195452985119	0.0531571185364774	-0.122225510038158	-0.0806182348177364	0.0662113962452874	0.0217175307034944	0.030844651404761	-0.0288251146003491	0.00740693425278726	-0.00887000608475161	-0.0219927400685582	0.0799192435429753
-0.00277489311218516	-0.0882680148404551	-0.0100505637662104	0.0292034748241632	-0.0589145693755479	0.0130564553134091	-0.0196247373365099	-0.0312880795431397	-0.00180116521280463	-0.0181500055099055	-0.0407819004735804	0.0294883614563901	-0.0579403197057787	-0.0412292664048465	0.000716481266721087	-0.0815966586506151	0.0188959007955156	-0.0619155839431596	0.0725289921115929	-0.0647915823256403	0.00737207999082251	0.118924606366097	-0.0725336113530801	-0.0174344495988507	-0.0119142232405472	0.0358344459859183	-0.0729799337435689	-0.00716788672275443	0.0162400895170637	0.0223340545947751	0.0194852926265842	-0.0386577732212076	-0.0250381051192089	0.0163914029297849	-0.0110031077878099	-0.0538595534958038	-0.0595816006404542	-0.0287201343981439	0.00262647395157391	0.0472860537688161	-0.106029183225673	-0.0688605565248307	0.0540154308258789	0.0125954189979592	0.0361755794660464	-0.030876507060538	0.00770674351813076	-0.00808797662617722	-0.0294513434208595	0.073715811037716
-0.00879153181829205	-0.0977046497362949	-0.0176575586170562	0.0404372956468202	-0.0367817999656976	0.0104847534216147	-0.0122662095447601	-0.0425529978809629	-0.00614907786179075	-0.00576755935357779	-0.0482872544527087	0.0199896358842957	-0.0573891214671625	-0.0464880857984144	-0.00142173378614644	-0.068706216843855	0.0182124859404043	-0.060194472139014	0.0751011114196983	-0.0574323240553463	0.00487102580965725	0.11755892455073	-0.0723613227707334	-0.00702179101392014	-0.0130551263724652	0.0343804806207839	-0.0537537384609767	-0.0192925783070674	0.00998719317895624	0.0176863326804454	0.0145927560458794	-0.0268609621491499	-0.0293775650878982	0.0104169232710845	0.0108147210154247	-0.0488770637000882	-0.0522870418983582	-0.0218088681835825	0.00382591972110341	0.0476506669164354	-0.109922790397223	-0.0636915859921959	0.0422511782260757	0.00666800302831898	0.0279944284794818	-0.00965224425148148	-0.00264194601714595	-0.0154391996324853	-0.0379378344388878	0.0633874705475984
-0.0138929852626299	-0.105063073173967	-0.0204079146899394	0.0719807157871534	-0.0474181936933001	0.0155083587239594	-0.00836065383130864	-0.0508766965377187	-0.00876231267652519	-0.016509141991541	-0.0442143147985642	0.0142504746708962	-0.033874599713973	-0.0460791221677561	-0.00521416967932905	-0.0722231579718073	0.0270618160867303	-0.0713803944399889	0.0633550164294216	-0.0577277504494248	0.00576252269577962	0.117610788527366	-0.0761129562195202	-0.0127055402120403	-0.0122211285831769	0.03490538163181	-0.0636190599081674	-0.0200618765681576	0.00633323514693299	0.0184185852439384	0.00415849616685689	-0.0381808750859414	-0.0322625379210644	0.00647734812829024	0.00659015488632585	-0.0445166285617735	-0.0324775073212063	-0.0292697673255941	0.00192918000412341	0.0732217988337007	-0.107605242861761	-0.0731533702207707	0.0541634049081125	-0.00114665643722703	0.0168334468030864	-0.0164237803559507	-0.0128620713286485	-0.0170966554492103	-0.0421170065441703	0.0593502199880406
-0.007446094694006	-0.112890411659958	-0.024244701066161	0.0681167973507197	-0.0551211942956657	0.00730372806990361	-0.0179494369724916	-0.0613379841228755	-0.0152648239685838	-0.0226352481251959	-0.0413125409588821	0.010263314068653	-0.0451073769958527	-0.0484764483956491	0.0193329356730856	-0.0555274447203027	0.0164727991104212	-0.0583367608471083	0.0548361756472944	-0.0655827949430557	0.0273720607598477	0.109538478843883	-0.0546068330464912	-0.00235163297287668	-0.0181203689518277	0.033182808870576	-0.0484308456636772	-0.00541473821674298	-0.00147725015550347	0.0202623130894271	-0.00334487508479435	-0.0317122788691478	-0.0303495189679572	-0.00581691883234823	0.0175447241969539	-0.0329272733962604	-0.0412065172158995	-0.0248728082600707	0.0107006620084563	0.0687822633044599	-0.110358833911054	-0.0774553670755518	0.0482798176511225	0.00682265577152785	0.0341036292525429	-0.0217105666423526	-0.00782855238891862	-0.0246160972288333	-0.0210332043237502	0.0693692549917405
-0.017606529473042	-0.120060267279156	-0.0339163413450685	0.0620599823246834	-0.0644092289848054	0.00480350872136026	-0.0240576985588531	-0.072509714269278	-0.0258883821446245	-0.0183207287810862	-0.0406876687413823	0.0166902730084288	-0.0444354410892927	-0.0435607452096863	0.0158429178971899	-0.0463222671688875	0.021702086299989	-0.0617022842082616	0.0713541739044098	-0.0713794552532893	0.0176194417166149	0.104087543593198	-0.0582987759628114	0.0019910619722225	0.00574666087596333	0.0429666297830527	-0.0519195068365623	-0.0116786960870908	0.00817685863834395	0.0307669076168456	-0.00543268711811405	-0.0267247800777008	-0.00100817857606767	-0.0179584114231771	0.0283632157902106	-0.0312860968156627	-0.0361009939625298	-0.0322957225177853	0.00675764318109659	0.0627170999522045	-0.10887627552862	-0.0864660286260619	0.0458308361547489	0.0130123135385256	0.0396741542763166	-0.0255310737824469	0.00106408469966895	-0.0225179541418175	-0.0170187029531394	0.0646974272854532
-0.0223184291451809	-0.115656003428191	-0.0345038548027379	0.0706446705298638	-0.065738491227042	0.00149402349995271	-0.0233670832723779	-0.0734582928359234	-0.0274160214886424	-0.0272255752967692	-0.0280253449485591	0.0137934038104004	-0.0560972179847564	-0.0392664705566579	0.0289235971876678	-0.0517979343359966	0.0165019138981103	-0.0681074331457899	0.0602147935221064	-0.0751432981291715	0.00994889523242611	0.109068885494059	-0.0641859112584445	0.00431899273841913	0.0228744000093064	0.038902977641827	-0.0489219359535159	-0.0206659823241874	0.0163105285195374	0.0187311257067661	6.88598602742403e-05	-0.038326449024387	-0.00256472399961926	-0.00221691185851592	0.029803197708928	-0.0425510151534859	-0.0307788316437745	-0.0343040167438681	-0.00525998111945638	0.054486380778714	-0.112454420323166	-0.0920032646990369	0.0492948697652876	0.0110014104604994	0.0404135029170958	-0.0332259347667488	-0.0106025968374485	-0.0333315410934204	-0.0138944462197182	0.0550414401182065
-0.0241705053168887	-0.120270384214683	-0.0362046175617244	0.0673576214351701	-0.0748947267159977	-0.00653654455243483	-0.025486305883097	-0.0732745253050255	-0.0376084929695442	-0.0211732474960756	-0.0340083816416341	0.0103721553717346	-0.0382012241311004	-0.0383868700353977	0.0199920360280837	-0.0597267571625888	0.0236918055002343	-0.0581857604966203	0.054816348372524	-0.0729776379538586	0.00629535461671381	0.112307618650759	-0.0632769872413397	0.013340924529325	0.021581452986123	0.0320884476573294	-0.0496031593729946	-0.0236591703359687	0.0293853639816619	0.0107666137855872	-0.00290178767071551	-0.046982828480974	-0.000180233323288219	-0.00711998820107233	0.0306650580369725	-0.0360281548162682	-0.0305650101384877	-0.0390885468541133	-0.00760408676770251	0.044677097471269	-0.115427833237215	-0.100272907943524	0.0395500772778852	0.0179794632848136	0.0341404662419847	-0.0394244626303544	-0.00279597263588839	-0.0434505473035941	0.0239262891129133	0.0449451830969799
-0.0136741547616117	-0.121746107405026	-0.045727657633932	0.062990925052191	-0.0752533916811859	-0.00858470203621379	-0.025058036748057	-0.0798159606680807	-0.0445930157466782	-0.00651233440639943	-0.0331942111271162	0.00419220253396651	-0.0409765208285632	-0.0453617922373798	0.0156535152460941	-0.0532706834351239	0.020707800647294	-0.0618333529299015	0.0707742782944154	-0.0820439202278035	-0.00151471326941169	0.109063250373861	-0.0615389700766004	0.00964522486620627	0.0124610109458317	0.0219971996318343	-0.0457940268273738	-0.0296964711494679	0.029412078625563	0.00486194700489398	-0.00023303648662404	-0.0560918959267918	0.0189819929096501	-0.0116820354175784	0.0267541802655564	-0.0211827437171498	-0.0407183488402375	-0.0454944262701858	-0.00879862789557828	0.0431132472622757	-0.124807125567338	-0.103397686447334	0.0414114409625117	0.0301931688974378	0.0352286705646447	-0.0419044372878164	0.00463362028280154	-0.0520432707727604	0.0139364732509802	0.035534532366497
0.00733639089623585	-0.129086060170939	-0.0514908202852114	0.066521953980638	-0.0705652847387713	-0.0120080375564344	-0.0187525459547692	-0.0747911031168031	-0.0481293667330899	-0.0183650792641251	-0.0374323432863211	-0.000230218926525093	-0.0411962905162811	-0.0309606164471954	0.00968811439215691	-0.0457744082607589	0.0163604097686965	-0.0281791628591461	0.0688863043199655	-0.0870758738563673	-0.00642645100042042	0.127708923921992	-0.0676659110428772	0.0118779847135051	0.0124178083576478	0.0125914535430051	-0.0445532568430598	-0.0213724594304789	0.0260769223010317	0.00995536518524592	-0.0118836474957697	-0.0566841053179593	0.00849326020204792	0.00202069853030031	0.0298949249432604	-0.0238892710773827	-0.0389804360295759	-0.0501400611029606	-0.0119391638651268	0.0387675260489221	-0.134350045091355	-0.0919171725849024	0.0522135489655634	0.0234868540915553	0.0449871334362309	-0.0331487127492221	0.00720876585916132	-0.0412006733875461	0.0203177251047064	0.0248401177716718
0.0037153043987003	-0.138575811292347	-0.0627848534107237	0.0604848618752943	-0.0642547849497521	-0.0195906135530893	-0.0226098900843053	-0.0757112973743036	-0.0437782191076939	-0.0208265832498274	-0.0472202340078297	-0.00655856326283771	-0.0285276011247159	-0.0363469565237601	0.019763813660069	-0.0498562180115112	0.0210308808719732	-0.0249163239104878	0.0608589712439878	-0.0976477767639273	-0.00931632847524035	0.131556458768221	-0.0720360511104217	0.011842086910763	0.0199386067402814	0.0147876894630954	-0.0466893848143725	-0.0251972450877606	0.0370695808500345	0.006021633870805	-0.0169466986394997	-0.0578291826129869	0.0199844181804088	0.0247971238916434	0.035237749369408	-0.0318846718055723	-0.0358634840815964	-0.0575291646394879	-0.00243522058914544	0.0411988717061578	-0.143494332038409	-0.100748136413546	0.0441132723892464	0.0199452854012567	0.0417386953503005	-0.0427097377057265	0.00583024849223209	-0.0520622632149089	0.0187764153765047	0.0439717682598326
-0.00826454372571123	-0.124977587953324	-0.0618933565246013	0.0576041675593154	-0.0703480195489192	-0.0259586124389427	-0.005409937929167	-0.0783007394593136	-0.0378004001185058	-0.0224171481027218	-0.0280339019829337	-0.00636540386494323	-0.0249801886060639	-0.0313018542814012	0.0311149284661044	-0.0382004936525563	0.0542158950092151	-0.0298175218796449	0.0781425110153949	-0.0851181913579879	-0.0127305851906976	0.146000837146589	-0.0741110275921795	0.000601691781208433	0.0175615252034699	0.0292820534447005	-0.0527207374454406	-0.0359775430885649	0.0448442727038065	-0.00486635753822571	0.000182814513164984	-0.0567190639340018	0.0212484591240586	0.0279622874235382	0.0332308117463358	-0.0366992558902062	-0.0229809731847444	-0.037654513117827	-0.0126578503985137	0.0455607678015609	-0.121711409674178	-0.0935024153798321	0.056282418810676	0.0144868366569745	0.0508560067682597	-0.0345042722190488	0.00979111186688508	-0.0591473833229831	0.00632937404605665	0.0642662362362366
-0.0105713949682046	-0.127795461114504	-0.0629737342914308	0.053358626260591	-0.0660010460866327	-0.0106780448356536	-0.0125143635416229	-0.0881412246360025	-0.0243336107403944	-0.0279096162763468	-0.020851106458096	0.0109128138484992	-0.028480015665267	-0.0324820989006268	0.0266382428851886	-0.0314516023829564	0.0735427919768251	-0.0346577770674026	0.0761629141606903	-0.0791871229956268	-0.00685837252818121	0.140937368586548	-0.0663557455968668	0.0015462005388221	0.0171748933454477	0.0209062821031531	-0.0617585310561628	-0.0376599395298694	0.0455193392326987	0.00510999664767905	-0.00278918962083537	-0.060945091020189	0.0110116371601178	0.0308079187693969	0.0374116535168622	-0.0313696844319315	-0.00773724257089719	-0.0446384097704946	-0.00510574579255847	0.0369828626114335	-0.131572922197531	-0.0779430136808251	0.0554148190083559	0.00573466015702337	0.0413718907670487	-0.0325633907271853	0.0165041053337428	-0.0599817985285824	-0.00344192437709141	0.051534203919484
-0.0181718155121529	-0.127216817753443	-0.0741251153926742	0.0472049706504131	-0.0625483870705676	-0.02219894372617	-0.0192503149055832	-0.074889404658033	-0.0303624588735968	-0.0347344773145406	-0.012636979582966	0.00052426105552626	-0.0131680374845786	-0.0342080109923484	0.015494166569387	-0.0427144336392248	0.0626564702330382	-0.0220703795023959	0.0753284989550911	-0.0862153701313334	-0.00526092030615603	0.132575267629185	-0.0771850900142084	-0.00956636084550246	0.00558804267780038	0.0210383943655704	-0.0496748506244012	-0.0373606520349146	0.04058360006381	-0.00492625677884777	-0.00964598300681715	-0.0653987143499245	0.00986603809470152	0.027455439667961	0.0269741586614297	-0.0207839024320322	-0.0108910315083185	-0.0487344116758193	-0.00184937679671995	0.0352345143929981	-0.127585865949366	-0.0858271729621451	0.066042968763817	-0.0034690564373035	0.0336864216497433	-0.0278454385185375	0.0141697046147264	-0.0588448608516184	-0.0156130535259981	0.0591293024054676
-0.020915805986294	-0.130567105419246	-0.0812162880372573	0.0419680656131704	-0.0720243634537149	-0.0120072027238124	-0.0113363103580298	-0.0853325346336633	-0.0407984927719409	-0.0297094110551075	-0.0244136503180201	-0.00693392488046409	-0.019895953584553	-0.0311503321605245	0.0179343823232305	-0.022183394968587	0.0723543033854582	-0.00935911364711325	0.0644198454386681	-0.0900750100505798	-0.00144239589353872	0.121515822470429	-0.0828375329890069	-0.017459494577508	-0.00109270537903608	0.0245302905148653	-0.029897770165426	-0.0421073016149406	0.0654021303724232	-0.0167987245572661	-0.00101089178208888	-0.0678362168977469	0.0129364481240095	0.0157409639632392	0.0228289016314123	-0.017612895071784	-0.0154062237439199	-0.0480173948076762	-0.0117992250468791	0.0346283215554135	-0.127850247005317	-0.0824083246672673	0.0678552860319064	-0.0117180375743983	0.027496972590901	-0.0352313070786549	0.0163463219682018	-0.0588426694159859	-0.0259521424861229	0.0515033151124733
-0.0127009486326198	-0.138077624925223	-0.0865385547100904	0.0395975583832563	-0.0668161557878503	-0.0226712502820157	-0.00352050299762871	-0.0931248623265732	-0.0511049189057334	-0.0325902097251642	-0.0329627537826916	-0.018501365689652	-0.0293414585770006	-0.0317721781097699	0.0231456162573495	-0.0229167954269351	0.0626032496533915	-0.0152939387562729	0.0598095866382467	-0.085202822515034	-0.00383387829307826	0.137485648757183	-0.0903807674983544	-0.0283359026839097	-0.0023681209171594	0.020135314176819	-0.0226917036812525	-0.0504365310378165	0.0537765643419348	-0.0153579078059268	0.0016344840885891	-0.0598788010538542	0.00588430390450077	0.0106147786024772	0.0243377572414373	-0.00635768166319057	-0.0232267270378192	-0.0543123458391124	-0.0233062448450562	0.0418731034024281	-0.123629333268939	-0.0910773309672607	0.0819705316490865	-0.0117409954715008	0.0194236193666406	-0.0461670926552899	0.0145741810200419	-0.0633223812651561	-0.00899084810677311	0.0498546250382784
-0.0132718697919287	-0.124205472132135	-0.0929153193384738	0.0394973784686271	-0.075398756911476	-0.025079220625838	0.00307770098371638	-0.0980191729265996	-0.0525993736530304	-0.0418780357061485	-0.044206801304967	-0.0145182748964406	-0.0369889428100091	-0.0239826679769589	0.0386565976642858	-0.0314843695633664	0.0669793379033671	-0.0158327188596382	0.0538558734410163	-0.0823520778193661	-0.00843672795398021	0.132807977222542	-0.0849445461726306	-0.023110163532985	0.00113441934806489	0.0199968363156597	-0.0335032035513007	-0.04241514614427	0.0453766872084297	-0.0214984148023096	0.00340652068267126	-0.0517401221769293	-0.00556219052858787	0.00891380713533519	0.0230265482546496	-0.00420621364245021	-0.0228266335037688	-0.059408685933641	-0.0268267340116516	0.0355820134718682	-0.132626637497499	-0.0833915487877221	0.0788228996022518	-0.00532071519270034	0.0344205525866356	-0.0496838250750867	0.00245940307311413	-0.0719483936851211	0.00467838818215147	0.0555096768650204
0.00157103680932393	-0.13039434724355	-0.0731613011306789	0.0307146262238984	-0.0838747081676526	-0.0333398894196395	-0.00441220859190656	-0.0913675396574522	-0.0504338178317953	-0.0334027105744383	-0.0466273984921957	-0.0217896670332786	-0.0400594571933948	-0.0328172841983238	0.0402489365365018	-0.0368642396871112	0.0696204352568578	0.00520475015026586	0.0524581549237831	-0.0859795299156437	-0.0152233953997215	0.1276282582199	-0.0644491965965794	-0.0291542473615372	-0.0032500172281298	0.0506735958403723	-0.0394182013856901	-0.0272102352473416	0.0339997969451929	-0.0292432613898484	0.00459626152297105	-0.0479044836955628	-0.013225014811024	0.00555329276991337	0.0217316185039891	-0.00740372693844406	-0.0299947151036453	-0.0644415787489045	-0.0350656971572834	0.0234864366752444	-0.14011153807739	-0.0797228768307377	0.0712324970497664	0.0337941150579697	0.0265412979469693	-0.0436326451692483	0.00366104027827614	-0.0776659536044286	-0.000870535547530225	0.0493293066109414
0.00670536178814946	-0.140708234693901	-0.0771831072867313	0.0245621185085757	-0.0897242759952997	-0.0442991546637658	0.00219705692167885	-0.0954432968716956	-0.0552980744574329	-0.0339966939849274	-0.0506986684810963	-0.030091138271476	-0.0458929544930702	-0.0342588314282072	0.0328574328561865	-0.0281711275951602	0.0607436599880865	-0.00679356864590543	0.0681652176427905	-0.0957246354652794	0.00664681915053801	0.140160661185938	-0.0612960337836245	-0.0269997530725424	0.00894730479428934	0.059960065218346	-0.0295728115673475	-0.0374052112261091	0.0241648425346241	-0.0399733650792603	0.0382656872890763	-0.0553213454167686	-0.00622609117116197	0.00587605993235941	0.0274558570842719	0.00652587277443877	-0.0398750635380304	-0.0722133486884998	-0.044883120082792	0.0487975182307846	-0.113608576422957	-0.0637743387758427	0.0774623311366936	0.0365673246738777	0.0274437520112542	-0.0550243537115241	0.00428737345286428	-0.084713088828206	0.00149287560509758	0.0479878349416094
0.00141127071630586	-0.125682917164761	-0.0783536469767272	0.0190463793756149	-0.0918595691339906	-0.0528813383710806	-0.00948381677001109	-0.104230431987689	-0.0530989166231659	-0.0455079923002918	-0.0519180458794739	-0.0416510655870667	-0.0449311229585519	-0.0199956117287935	0.0244373110316001	-0.00670027610040697	0.0769081066298229	-0.00267586109241106	0.0609873267596065	-0.096104693016404	-0.00340853107221501	0.129006984294985	-0.0705073682256263	-0.027112977246889	-0.000296275057733738	0.0562454774671565	-0.0380578416282874	-0.0231029631016211	0.0427445643056246	-0.0275999977276959	0.0395826357501397	-0.0595646952798605	-0.0164016572914701	0.00227302669027268	0.0367506747884647	0.0253247381086906	-0.0448705975934634	-0.0765269288459099	-0.0492560777104355	0.041299886453409	-0.124130963320629	-0.0735151658082911	0.081653921377227	0.0286613553903103	0.0204914746441415	-0.0438646242840616	-0.00545856692939327	-0.0916727753348382	-0.000935130721650527	0.0601088741332015
-0.00773870352798553	-0.131293253269191	-0.0727867743456744	0.0102375386114516	-0.0878056219219946	-0.0341848443870904	-0.0142966268353235	-0.100022875573262	-0.0556891935407978	-0.0445509610533495	-0.0480802159624749	-0.0497058437854896	-0.0540657571534157	-0.0165542229531241	0.0155615793036062	-0.0118277137101017	0.0780252170320166	0.0114751779734335	0.0595009072762954	-0.0919979426410722	0.0110316731430437	0.127796163930982	-0.060836041008952	-0.0325471114910581	-0.0122262419329861	0.0447336573814034	-0.0335517281974493	-0.0260657840767804	0.0613736455553955	-0.0307870756159159	0.0369615743795748	-0.0536708813232521	-0.0138452954491032	-0.00464658785050785	0.0364057845615381	0.0259621328155191	-0.0369183994534577	-0.0785460758960775	-0.0446108602939716	0.0605070892938527	-0.127799739631692	-0.0772523983943499	0.0745885241898454	0.0202934106045933	0.0192280598249581	-0.0532925977914491	-0.00359835113962184	-0.0870608468691729	-0.00893554044557156	0.0591936888714324
-0.00220856353229682	-0.12562896610657	-0.0395567836009272	0.0222672679850222	-0.0798802427799677	-0.023003931081847	-0.0126067169004217	-0.107912774328857	-0.0526447676768467	-0.0276388174446147	-0.041768776986756	-0.0545791792158904	-0.0616862136802898	-0.0167971592461	0.010997966775934	-0.0213735029712563	0.0757669947897494	0.0134051022871344	0.0633554338457326	-0.0557281176117944	0.00400321729918159	0.150130754127179	-0.0490439258703925	-0.0407150095097498	-0.00804101729119477	0.0451299941686553	-0.0307822753283399	-0.0357147795208186	0.0528794323356146	-0.0414979781550239	0.0371743523440842	-0.057374511896279	-0.0256070435510407	4.68210246489282e-06	0.0355048958084192	0.0333145037166823	-0.046712760127786	-0.0813804370015404	-0.0408637140705276	0.0772347348931453	-0.131142774689092	-0.0635756486118281	0.0709723423339636	0.0167913921097577	0.016019484996724	-0.0474767363309116	0.00356106907180239	-0.0525331088136663	0.00389270633085622	0.0619314181009092
-0.0107532841257033	-0.122275965234745	-0.0445561787572364	0.0139787366524644	-0.0902613864334212	-0.0346518288849714	0.00811048944490209	-0.110662504277274	-0.0384333075999915	-0.0339067407699166	-0.0526233750909103	-0.0630336335320529	-0.0577269156168029	-0.0173172599695501	0.00649101851247402	0.00897683699828941	0.0738169301390449	0.018392392370426	0.056517319839666	-0.0386770787255893	-0.00349817122499261	0.153699767939923	-0.0404795867103711	-0.0386970103544374	-0.009510218351679	0.0331958531302933	-0.0370112745826452	-0.0194725890911668	0.0562559128749304	-0.029105618361311	0.0600744372875477	-0.0512278480093096	-0.0375026779347171	0.0127217917861009	0.0746728422846584	0.0271297505913383	-0.0392978811340572	-0.0872609979902759	-0.0279191124974211	0.0763869623655955	-0.12379958694677	-0.0738791528314439	0.0772054113973007	0.0127727165760374	0.00528739857983497	-0.0372510802532889	-0.00449517008370888	-0.0500880927722467	-0.00528815672044585	0.0576321344521494
-0.0183516175880968	-0.128488893961078	-0.0469724974272778	0.00215155854378474	-0.0856670938068938	-0.0257060755708148	0.0274499089018408	-0.115899148429323	-0.035323138667065	-0.0308528186848913	-0.0546593231475938	-0.0523347317118848	-0.0417714901927772	-0.00942715250579894	-0.00440281672491007	0.00561548780024568	0.0634874417540721	0.0280798944691498	0.05228524021697	-0.0327626026615886	-0.00222265133279155	0.148820797389324	-0.040425322589947	-0.0476288845762547	0.0030449338033064	0.048582027060254	-0.047644746396071	-0.00679367299998317	0.0506264277972344	-0.023870382989312	0.0678434940211219	-0.0275097314504518	-0.0472898381776814	0.0129555449202357	0.0744170704401206	0.0168198807729804	-0.0465415150862167	-0.0807430422947119	-0.0319425883187173	0.0643447105026962	-0.124110927337704	-0.0798529020116002	0.0797195098381833	0.0110449261109165	0.00281222420994893	-0.0263121640543217	-0.00432768178893815	-0.0532760054930886	-0.00763194930645876	0.0743954691460287
-0.0166113046336473	-0.134624600669885	-0.0345120987748792	-0.00224550487581634	-0.0786086883427208	-0.0322781910327252	0.0204975271806503	-0.102022404056815	-0.026929209715991	-0.018872866206402	-0.0547091000426752	-0.0406481185459193	-0.0509453615208708	-0.00667731820330444	-0.0087184839638749	0.0106995141136011	0.0546868449620502	0.0213998768908575	0.0416629342898622	-0.0308434268178948	-0.0113274402614221	0.137839617788873	-0.0445737102422966	-0.0491665419117356	-0.00220365889064309	0.0506112964559622	-0.0416189245311231	-0.0183628878284926	0.0456272413490805	-0.0285044345194579	0.0584285647734517	-0.0200533195337831	-0.0281025669660858	0.015707466304285	0.0738844472273419	0.0234455298767708	-0.0511741056592742	-0.0745861517081241	-0.0168678069567292	0.0658980209498379	-0.130301054698051	-0.0840716243123457	0.06707565671712	-0.000745832424632387	0.00148838837975482	-0.0373587736615153	-0.00752373412784365	-0.0639876385107408	-0.013308080656904	0.0825469835745155
-0.0193747049662478	-0.142364803500965	-0.0241674790486343	-0.00518735068135019	-0.0820024916589412	-0.0323257764921741	0.0167129178432981	-0.0989626381434359	-0.0245222829129462	-0.0182467417399694	-0.0564388732352732	-0.0235043088846044	-0.0602852601866467	-0.0106846191425512	0.00354677256315218	0.025244698531065	0.0759687112220185	0.0475773059997851	0.0384558204187164	-0.0113002038471322	-0.0121956661882087	0.144082496135517	-0.0346642470202224	-0.0358386478110945	-0.0127092969588389	0.0419706744651138	-0.046872943637115	-0.0166224705199653	0.0513347832769252	-0.0372828038929215	0.0502509618255303	-0.0320180363169225	-0.0349250278604916	0.0173047098181547	0.0792409420376733	0.0143020255852992	-0.0442640916936456	-0.0564604745293651	-0.0243900662964511	0.0758357641269793	-0.134173269283665	-0.0560238570681061	0.0627124040187062	0.0245862243005333	-0.00121970429164417	-0.0356626024819492	-0.0146018625127094	-0.0602799381286821	-0.0144317653659952	0.0838741587351972
-0.0263055897474241	-0.115833874953697	-0.0329996951262111	0.0112358940731784	-0.0831132364623928	-0.0416169418036461	0.00877355525485427	-0.0962210478130827	-0.00869917845949323	-0.0165077853885304	-0.0178096025083216	-0.0315044055462922	-0.0456987515543983	-0.0163228699627773	0.0131384776185118	0.0351271340470049	0.0860615245586797	0.0431761727711522	0.0291258353903256	-0.00376500460177067	-0.00100765680567898	0.132599895191531	-0.0226369177904397	-0.0397638220911609	-0.0163614809715406	0.0407205126138033	-0.0571038174186247	-0.0101416648760763	0.044365913611452	-0.0341869314686452	0.0416148270600246	-0.0334694971841911	-0.03550012318291	0.021683302565996	0.0803291463603333	0.0220794306450924	-0.0377199431245692	-0.0536866387889907	-0.0295779249171567	0.0629600362451803	-0.128753327194069	-0.0661410892589582	0.0539214078018362	0.019910431139292	0.00619027006043086	-0.0236228551169156	-0.00590520238211523	-0.0484947103592533	-0.0113396496885175	0.0787420251920042
-0.00821946276412808	-0.121846652558928	-0.0291166798935513	-0.000837350950809294	-0.0688033704902298	-0.0443498707455469	0.0160593482544202	-0.0867905698078295	0.00608685516939174	-0.0105886133910315	-0.0261605375793672	-0.033802699754411	-0.0472604103277591	-0.0146078106951405	0.0147676534801696	0.0311608442603095	0.0783810644371058	0.0349079904837534	0.0316768751747277	0.00731812893263156	-0.0129288579384013	0.126862507997453	-0.0284068634567721	-0.0500829794224375	-0.0258509190307163	0.0579741027648994	-0.0554425005010233	0.00550278539628781	0.0621343867821112	-0.0426145667868288	0.0297244103802352	-0.0245384577949957	-0.0360679137198866	0.0262877175380641	0.085605601593039	0.0157541125770342	-0.0419018284358729	-0.0520677939810291	-0.0358218468045786	0.0594883847869667	-0.134045383361396	-0.0752923157521824	0.0572849484355125	0.0206151342262619	0.00902619647705985	-0.0218172165098016	-0.0132835574486354	-0.054223436164879	-0.0200510237440728	0.0764748284990515
-0.0150088434158906	-0.110136977141782	-0.0188390554852147	-0.00379672824140325	-0.0737195954465813	-0.0481692299907861	0.0221342165359053	-0.0920436497271218	0.0066831343695911	-0.00558337440636884	-0.0358083851285503	-0.0271083856674685	-0.0381580215429166	-0.0162755975655616	0.00965357319242537	0.0199605210966066	0.0713563653400423	0.0261823199195479	0.0333558279314669	0.0333903691311984	-0.0185392462198712	0.123437398457911	-0.0383069348118498	-0.0378641604600042	-0.0212163457301817	0.0643686075864984	-0.0616452025277385	-0.00593901310330259	0.0813629822084913	-0.0481362541022207	0.0275059470415865	-0.0157182424363588	-0.0405505474832335	0.0176691142576185	0.0846537880499836	0.0246339141140599	-0.0409895650882805	-0.0583124463469952	-0.0408676795254817	0.0703460091593755	-0.141232561757499	-0.0658416974099256	0.0477210015648314	0.0350370764779163	-0.00189915369180134	-0.00770844084544129	-0.0247721065750528	-0.0556792799034126	-0.0143680050244968	0.075636552192576
0.00545812185101561	-0.0915696735060322	-0.0285777954361082	-0.0044782647231152	-0.0760536831033645	-0.0581039468996731	0.0244919925683352	-0.0863066799493548	-1.11797173514012e-05	0.00916404821375278	-0.0352518648319694	-0.0333829876537457	-0.0361717460272367	-0.0271667195969245	0.00964532922028401	0.0385924199064764	0.06273807512183	0.0329717005713104	0.0495803825219809	0.0468132254425817	-0.00110981944778524	0.130979589426481	-0.0419212382943323	-0.045125638959457	-0.0275640999249538	0.0594787842118148	-0.066930527857052	-0.000431309234327715	0.0712197658522822	-0.033140364423003	0.0275560369989012	-0.0224144348967006	-0.0407755348748383	0.00775693782952311	0.080352417319669	0.0163159549315798	-0.0311247654114785	-0.066440376753913	-0.0312844271504189	0.0721048971396625	-0.144128596122906	-0.0693941189243091	0.0570442035781691	0.0243489231277553	0.000197006667737458	-0.00329927235282251	-0.0324762550722734	-0.0629995097486323	-0.0247225383881269	0.0664048687054151
0.00382122378760516	-0.0967633759550912	-0.0306323185186293	-0.00711226599931966	-0.0867624985609178	-0.0502674774318797	0.0357844603826814	-0.0887645315423362	-0.00914351812250494	0.0130835873736212	-0.0330216094825363	-0.0440616447828324	-0.0440144767396945	-0.0177536687226536	0.018040823482524	0.0295408515574927	0.0601095002576679	0.0312731292479564	0.049356229962998	0.0387800485382507	0.0138621731476302	0.13730762070056	-0.0306442148834915	-0.0455739440774227	-0.0310317859282133	0.0540895222210734	-0.0727104915148474	0.00556831975710776	0.0718473512758032	-0.0413009576562531	0.0175210358213072	-0.0307081839331453	-0.0466001620779059	0.0282211898904081	0.0677006332886975	0.0106225008042299	-0.0255842943620937	-0.0657835721886251	-0.0319047077884982	0.0648780641940191	-0.154552003177843	-0.0451701981506514	0.053365826691955	0.0238778688208425	0.00590861840461391	-0.000345425828348702	-0.0417655420103461	-0.0710693149342496	-0.0293460501564211	0.0626102413766
0.00556612832147524	-0.0982509433332574	-0.0183749929015103	-0.0105538634831445	-0.0766091598591681	-0.0377661719810075	0.0259273829076321	-0.0808273603895249	-0.0184425099898073	0.020595933075958	-0.0417438363621764	-0.0352791012462592	-0.0481182008467718	-0.0134997790977102	0.0131662358031903	0.0228426763696738	0.0729203199031133	0.023713093732093	0.049134894964114	0.0314068068215397	0.0353711138807581	0.136834061895782	-0.0326730668628888	-0.045176355041238	-0.0232515633083211	0.0543696085657243	-0.0694546442893975	-0.00587431357510455	0.0853527516626779	-0.0406762941469087	0.0339422978483588	-0.0372182087188012	-0.0529127489484799	0.0274219420090068	0.0560464742409087	0.00303877691271982	-0.0293566942723505	-0.0455262542638961	-0.0412010908038571	0.061942688341305	-0.137113706309149	-0.0523408886024714	0.0427300590888189	0.016409769247467	0.00482636226438506	-0.0103139534584231	-0.0251680259459937	-0.0725959107374902	-0.0375537070787313	0.0765105175936382
0.0134520616221168	-0.104482238377273	-0.0278393859820286	5.34154567689014e-05	-0.086750810904211	-0.0388661683144519	0.0444851903223074	-0.0850339776172527	-0.0155805994078214	0.0106474414288095	-0.0444751999929112	-0.0369701590760161	-0.0488094422577135	-0.0207837980779545	0.00190935272935304	0.0344357882819855	0.0656833646119292	0.0422984506232913	0.0525579174221014	0.0274867458912826	0.0395253453614611	0.134965810842024	-0.0175891023420596	-0.0531873045270106	-0.00884485675201656	0.0451219589046694	-0.0407479853983153	-0.00624998825496415	0.0813228058885619	-0.0308152512169053	0.0420360001177783	-0.0220778929959931	-0.0378575861531067	0.0327954465340096	0.0537811559213553	0.0230013989219145	-0.0375641424865052	-0.0543732886205118	-0.0302130238342748	0.0624053943219988	-0.126895146308813	-0.0510188267915989	0.0599587086153354	0.0233206180457174	0.00964011151639707	-0.0165169685473714	-0.0236232725332266	-0.0811067162556316	-0.0448190466790604	0.0709096255332426
0.0161978261155795	-0.106714267746028	-0.02318008076507	-0.00599839057353596	-0.0866820415669812	-0.0463953150233046	0.0370410921868118	-0.0847064101672307	-0.0256400194396062	0.00894605254535647	-0.0502539114017736	-0.020992506233432	-0.0455703960387796	0.000875412527117243	0.0137625150033897	0.0374810489785584	0.0568554270515397	0.0354417615913873	0.0399713546897166	0.0188532199777204	0.0509111057213057	0.132560449350146	-0.0110962959792307	-0.0440113461173623	-0.0184276917107684	0.0508358664312561	-0.0518954010446046	0.00766531494926847	0.0711801113027415	-0.0370438330548997	0.0326614558981931	-0.0172099839776346	-0.0355949810395745	0.0456654349415329	0.0479023689519414	0.024508063096307	-0.0344648263776636	-0.0513452463467658	-0.0258043771120448	0.0701455449760393	-0.12912889751985	-0.0491529758816295	0.0629671323224666	0.0293052200499585	0.00458979157015125	-0.0279653413538593	-0.0089318880528507	-0.0780267056511716	-0.0500333068814339	0.0765832523858221
0.00742436138376963	-0.117322329341524	-0.0174582423285752	-0.00693267263153122	-0.0950178452967546	-0.0501893162276533	0.0310900921956026	-0.0807412682753904	-0.0196074145596053	0.00670557049630494	-0.0467168299368178	-0.0307045315404245	-0.0524559911502173	-0.000984698908576446	0.0103416839810349	0.0357265438695364	0.0632639153195557	0.0395951582394683	0.0507913072400616	0.0173299635049675	0.0400258275182962	0.123742216718986	0.0152046883577396	-0.0366299647825877	-0.0136051767162263	0.0525569782354017	-0.0402143186447592	-0.000161762651528456	0.0611634764428296	-0.0373123360969215	0.0418915740741878	-0.0185653347393058	-0.0249567089385727	0.0410080080979736	0.0412562664489142	0.0332792320384066	-0.0417684639245228	-0.0584392365514478	-0.0312547905923411	0.0777894811704046	-0.13889826539256	-0.0543133893798898	0.0508114475770652	0.0352155219508496	0.000442551812656799	-0.0384312205184367	-0.00450748386488206	-0.0822681771408642	-0.0610653069177441	0.0645386003791348
-0.00432142054427382	-0.109590579190742	-0.0263737329601875	-0.0154187462332485	-0.0956867549350602	-0.0609393515459134	0.0434210917916051	-0.0899913180802333	-0.0282162085567434	-0.0047511506364021	-0.0471453077800132	-0.0167656443146229	-0.0186381738855675	-0.0070235650332417	0.0022012310847884	0.0283912870371223	0.0553063951215853	0.0299707903577764	0.0483111238744441	0.0102232421028014	0.0416010523217631	0.126798643301877	0.0257721040399568	-0.0324217822436938	-0.011643841825126	0.0410908652356982	-0.0424042933201851	-0.00228902052623341	0.067238240370237	-0.0372975178178826	0.033919444305334	-0.0210243342271424	-0.0253754818525384	0.0355680300254512	0.032731790546589	0.0354985302096772	-0.0394573341648421	-0.0536799601280154	-0.0119866449704979	0.069371446427373	-0.132859399267895	-0.0540872540934299	0.0494516095900512	0.0340493651321188	0.00839214110071905	-0.0426042357331326	0.000142116422846861	-0.0668482968437939	-0.0663578326784216	0.0546044052406365
4.57976090939707e-05	-0.119882760992923	-0.0360189716574272	-0.0215584183970094	-0.0901845818322055	-0.058670067771406	0.0351498832359519	-0.0865208145168748	-0.0308353915539089	0.0144678442148261	-0.0444872007118511	-0.0228885154718679	-0.0255782418255848	-0.0146681273520735	0.0140507409661042	0.0256290345993769	0.0460471621579014	0.0243878471987519	0.0425002714096381	0.0214128167964971	0.0347530246783114	0.113289903584514	0.0177201434016328	-0.0148198581811057	-0.0102670984775183	0.0471349490642504	-0.0224373927938031	0.0115770275533065	0.070996552479999	-0.0232766082869784	0.0361309159207742	-0.029335301686414	-0.0266292960965698	0.0363583034561669	0.021511953170349	0.036009552128364	-0.0332530668269609	-0.0293710951350784	-0.00248207557005015	0.0579766072627651	-0.128016013457805	-0.0519031232463573	0.0450272054020826	0.0247740616404631	0.00139645243726695	-0.0495266678340121	0.000251896912628054	-0.0667465516179986	-0.0542169662120592	0.0716854981012304
-0.00264434616093395	-0.109318006339688	-0.024535118464508	-0.0287423618167023	-0.0911936857639394	-0.0698749825145293	0.0437888355615565	-0.0780511245053625	-0.0154941942314537	0.0208426261157325	-0.0432627099636643	-0.0255739633083975	-0.0128234603198852	-0.0210972777274818	0.0181896323973795	0.039988781820699	0.0489483098731171	0.0337206497872416	0.0328399013711264	0.0176168328646714	0.0363938881966759	0.11283460674334	0.0220936227996649	-0.0223675799157959	-0.00862727849993121	0.0449802460671001	-0.0287700156473031	0.00986415972130223	0.0716269554636189	-0.0309994361641143	0.0464383855953441	-0.038663617049561	-0.0242260216862458	0.0315363102320136	0.0107117235406966	0.0583638652452537	-0.0391711952836824	-0.00984623848199786	-0.00766189892676979	0.0537264743846202	-0.136118429292716	-0.0567492222624683	0.0342148706994125	0.0209363360775419	0.00653296885172501	-0.0600047564256849	0.00652315956841756	-0.0758902646176256	-0.0604349039341241	0.0706265129203373
-0.0125843851277856	-0.0924416561796175	-0.0109529134764176	-0.0333158879817596	-0.085747342092675	-0.073657400416249	0.0430764102728339	-0.0878947403043835	-0.0160304698369532	0.0201351054686636	-0.0479359986270399	-0.0363495653757036	-0.00667001341786272	-0.0319285005182226	0.0304007291580602	0.0387632475317348	0.0582561718370273	0.0350941581584394	0.0305827226696366	0.0152686574073935	0.0464179321961073	0.104821570176013	0.0121264517726012	-0.0202974037216141	-0.00308607697200219	0.0498554598709003	-0.0274606850339146	0.0148953828713219	0.0708487871059209	-0.0212586091316659	0.0370091598390237	-0.0215444349505924	-0.0238135100169444	0.0292953064125733	0.0160125976275932	0.0577504719763052	-0.0494977617544785	-0.0166153744426791	-0.00913590027483001	0.0416856834788092	-0.127312823504962	-0.0646164761831947	0.0353021358353728	0.0160257462413883	0.0121658976139864	-0.0700726291377666	0.00123136428628421	-0.0569080491687867	-0.0668557059833133	0.0897496063741235
-0.00643386013993987	-0.0810972200345574	0.00134010123528801	-0.0299891843375252	-0.0932543657370471	-0.065907857895212	0.0373305703984591	-0.0981763301676742	-0.0232830782397982	0.00963207625241119	-0.0553524429319348	-0.0436298276091493	-0.011237591400489	-0.029739569383574	0.0374179147615265	0.0403542298009402	0.067168323138152	0.057179655171074	0.0283536152150586	0.0115490606604725	0.0409107500975211	0.0974683644422276	0.00984641952808663	-0.0221746292260569	0.00602779076139159	0.0401037800143671	-0.0219657123624239	0.00865928753973031	0.0622368624864506	-0.0309673994622485	0.0358206712476568	-0.0206049351887102	-0.0309693821897255	0.029042978252601	0.0243289914989072	0.0591056140298209	-0.0451297087684888	-0.0210593971972626	-0.0100312582618287	0.041559519398823	-0.119737134877438	-0.064262402797427	0.0279720967068457	0.0330258603376569	0.0118462610738725	-0.0800152769565617	0.00608988143764616	-0.0667341334827476	-0.0748776126472485	0.0859450654079232
-0.0152061769768946	-0.0634509454889303	0.0039561536101214	-0.0261435278646958	-0.0967464705944975	-0.0677787178009128	0.0252132879536656	-0.0976855529400687	-0.029044884288067	0.015226498359987	-0.0503513781103817	-0.0496991651245143	-0.0221913258784951	-0.0331802276806992	0.0351038630876691	0.0312807470956313	0.0706474880899628	0.0543400763617242	0.029233528798552	0.0103966785800032	0.0430352947662048	0.109254948814667	0.0165587868704779	-0.0262694832365265	-0.00598075473439811	0.0293525968012519	0.00391002910776086	0.0142658147203238	0.064936815539786	-0.0273897242610523	0.043330825514361	-0.0264000301877777	-0.0209487818748595	0.021790787266067	0.0129335262098329	0.0579227605586519	-0.0408158155488455	-0.0285296882062706	-0.00895463724179776	0.0481580364424014	-0.12710202826793	-0.0737170909487156	0.0324983504746873	0.0388899333821097	0.00760885939321179	-0.0769488323822078	-0.001437491251885	-0.0610314961965567	-0.0858811240203361	0.103477280946582
-0.0244299295541473	-0.0569486429050271	0.00317829831465656	-0.0262673961549717	-0.0934721526972879	-0.0601022231342929	0.0314544966350664	-0.0952399107741828	-0.0366960209137963	0.00366385783837509	-0.0602589629590566	-0.0470093344167196	-0.0321685148970218	-0.0320961975211488	0.0294571595871462	0.02147960340625	0.0659597985638592	0.0420114769095097	0.0174969300293495	0.0185026946305959	0.056338352596344	0.118654016242521	0.0290702146668908	-0.0333948840186079	-0.00831599028603644	0.0327412867676632	-0.00751194211705917	0.016721370523595	0.098697029353524	-0.0300192383119139	0.0431843123892158	-0.0200778427420517	-0.0253390622794076	0.0121075636845304	0.00392056886961248	0.0486310734767912	-0.0443990215161619	-0.0392685576382127	-0.01741556151078	0.0384273317554937	-0.12205003865644	-0.0544817125072824	0.022401989099383	0.0298346082863273	0.00454460625449036	-0.0842850284013215	0.00765592308227198	-0.0542790568883137	-0.0833020129890222	0.105945046176948
-0.0360600871640562	-0.055569290705476	-0.00711414437271896	-0.0373145275325541	-0.0728708837323319	-0.0485992731451476	0.040139364754876	-0.096186193551118	-0.013998800297457	-0.00327307947931007	-0.0669621471426069	-0.0429522565823915	-0.0134492717240846	-0.0369081727538393	0.0289226580009682	0.0118002409255897	0.0621707020011642	0.0508452582982526	0.00534594121744642	0.0410744816454932	0.0448252802616581	0.108047676489307	0.0366641652580193	-0.0395913248006587	-0.0170649318095777	0.031325619349059	0.000256279783893083	0.0157848970299672	0.0953416283379114	-0.0412998097613979	0.034075662359709	-0.0197168819871532	-0.0134276704299927	0.0159904745631126	0.000621936472289755	0.0621447178358073	-0.0364526672045095	-0.0423107920665312	-0.0187684077745855	0.0433839417399301	-0.119301769665112	-0.0466902196469944	0.0205546088611734	0.0231328850598654	-0.00548465544882796	-0.0873283063704174	-0.000171050164447207	-0.0548938067602729	-0.0622668397688284	0.0957766804880043
-0.0262564389768091	-0.0564481607481919	-0.00439300744160262	-0.0409412491502875	-0.081098159221257	-0.0504050161063394	0.0358306892391197	-0.106644872284331	-0.00502946296173142	0.00472263431111271	-0.0707807759093019	-0.028861116757169	-0.00392654471411029	-0.0217716137778298	0.0191508378074314	0.00896400144672754	0.0570280286961196	0.0760966493213262	0.0126743106807297	0.0415163168106392	0.0463410232408138	0.110458673101384	0.0304377748556575	-0.0280631211247006	-0.0268257948249519	0.0414126932114446	-0.0102799340290802	0.0322277603511107	0.100151412134969	-0.0291901451642794	0.0301224168327309	-0.0145982101199885	-0.0176311570353883	0.0217860913325687	-0.00207540772910214	0.0777315646572596	-0.0305658449711097	-0.0369114077302492	-0.00525778968382386	0.0365137910319977	-0.125551639734965	-0.049360118725941	0.0117270887170949	0.024637879569014	-0.0145489549952958	-0.0827703289629431	-0.00509948454789414	-0.0580220289486482	-0.06922516967245	0.093578044424126
-0.0297404042161959	-0.0340657763843905	0.000535322587766571	-0.0422818859869976	-0.0911839808347097	-0.0600317841318193	0.032415806399196	-0.0945638007045132	-0.0126988615510651	-0.00250753796501841	-0.0801544852962652	-0.0314723688444264	-0.0124499770756581	-0.017747929248378	0.00922029506165398	-0.0033611543209216	0.0477474031464993	0.0775039684137114	0.0073061282136916	0.0388711496481167	0.0397142262421683	0.0971529020652233	0.0240086244802492	-0.0200395447955215	-0.0157362956918076	0.0426906132474336	4.3814881616934e-05	0.0350203798254781	0.0886544103282551	-0.0362792307273077	0.0208958466953792	-0.0263505663549295	-0.0139390054109127	0.0135035081824421	-0.0106217979877524	0.0782781713164553	-0.0356770033446772	-0.0467058727586552	-0.00480071882332802	0.0470966511177203	-0.134525046879723	-0.0494756386899978	0.00132841357858127	0.0227626367920482	-0.0134161914814414	-0.093675851857034	0.00151833800006584	-0.0681144248689984	-0.0713350004161726	0.0860843781017045
-0.0239369608909094	-0.0349316021673891	0.00680303720491296	-0.0349221059463149	-0.100864491210225	-0.0692588760395596	0.0296036727122914	-0.0823527039438326	-0.0197127078240437	-0.011048606165704	-0.0591583405011457	-0.0357318935895678	-0.0135843059006786	-0.0286207893161366	-0.00114717820761572	-0.014412668569769	0.0394224522408106	0.0713304855287631	-0.00275736162712504	0.0317769507352792	0.0317692285335265	0.093536511501186	0.0201803951384022	-0.0053927195063401	-0.0204713619692046	0.0411514949548644	0.00631758203527217	0.0417000843415372	0.0946678140579521	-0.0315150496622216	0.0221485130445555	-0.0373966541917345	-0.0186965078150235	0.00448345476493544	-0.0112185989583405	0.0911434637904804	-0.0379234335761598	-0.0485350953873383	-0.0144338524475499	0.0519455676939302	-0.124898904978709	-0.0504301654390744	0.00954713203313182	0.0158685890003137	-0.0251832616413436	-0.0946415444924286	-0.00287089886370483	-0.0719187571270433	-0.0759397284504738	0.0809247994360662
-0.0128832552064295	-0.0153376631148455	0.00514933813498657	-0.0307350029311242	-0.103421583531136	-0.07024783963429	0.0257059435546704	-0.0828987888326396	-0.0187959572511085	-0.0023960878099934	-0.0667155584569101	-0.0183690447190792	-0.0102225392863239	-0.0337561578357395	-0.00186169057789312	-0.0197244998348282	0.0586530303946678	0.0727970777373038	-0.00177111123841587	0.0267317441388426	0.0463327792686724	0.0843626401730924	0.0172401146440344	-0.0164189800683747	-0.0296296845397151	0.0329084620002007	0.0105525835721449	0.0295285377763195	0.0854799592834415	-0.034653602904293	0.0130210792810557	-0.028976949783459	-0.0228345644136769	0.00706047871469452	-0.0115278000906805	0.0999271552219087	-0.023614715498852	-0.0534230403886225	-0.00573917504443284	0.042447990016691	-0.124636350119118	-0.0550144400741389	0.00673896380118135	0.0135421191912054	-0.0258793033398612	-0.090833142425352	0.0104421769578973	-0.043741799534563	-0.0824480835708858	0.0758292941741595
-0.000286257066270816	0.00149172771024246	0.0276068574347599	-0.0310819802396056	-0.110709098372985	-0.07430575230124	0.0204559942577103	-0.0876400120006232	-0.0215321211694193	-0.0123390486910218	-0.0764198615621499	-0.0113062563836411	-0.00858334543320319	-0.0430294785999182	0.000794120700558736	-0.02973236895221	0.0457106202571938	0.0697634003433599	-0.0120020893740032	0.0214691679984761	0.0433477308749547	0.0898691961472122	0.047110738918215	-0.00433822155078976	-0.0406349699321242	0.0258883544825578	0.0337833665879626	0.0404782024452938	0.0842495203528236	-0.0329910337377588	0.00708834125345077	-0.040550756191389	-0.021878994123823	0.0121265561266789	-0.00202897016450838	0.106640983521388	-0.0212487998483585	-0.0344397813990062	-0.0128394264937792	0.0423124340697083	-0.118494486519725	-0.0617827412021982	0.00256500939978577	0.0210488297733443	-0.0265666836499265	-0.0786683788751873	0.0157464947293593	-0.0520507842663576	-0.073468832597775	0.0693964914060303
0.0113140552774048	-0.000656087917777039	0.0402612503176749	-0.0356264959710516	-0.119026535785076	-0.0645872570414278	0.0116297263625646	-0.0903614619939727	-0.0152704590887817	-0.0182369324566619	-0.0798409012926602	-0.0138554177946439	0.00031878787645861	-0.0381815012104078	-0.00834813134197999	-0.0393358660183542	0.0494562011694717	0.0600444876672367	-0.019584769724736	0.011509719173165	0.042080454954895	0.10763266032214	0.0432756222072372	-0.0117360908298471	-0.0212503651595246	0.0153138427230543	0.0345958674372368	0.0339243489469877	0.0861158930331816	-0.0209844709694462	-0.00241226269204291	-0.0340527321246731	-0.0139323267499374	0.00536462059736166	-0.0130970767117162	0.124196156957149	-0.0152707721510149	-0.0212948199966413	-0.022652779610256	0.0413381843999391	-0.11999228059751	-0.0606234717525981	-0.00155708102497363	0.0119350663940282	-0.026125057192936	-0.0865434593517441	0.00977994598056703	-0.0571750912537203	-0.0811283175497235	0.0636039009048286
0.00960431806773267	-0.00557857411879286	0.0337100056713123	-0.0443163730865927	-0.122758655021326	-0.0622726835971817	0.0342868750130522	-0.100612371758408	-0.0186107287631222	-0.0221005378308624	-0.0767766481539388	-0.0130114020138927	0.00462829822483686	-0.0415172836594055	-0.00897321226763526	-0.0381753443198212	0.0497938909650344	0.0529672984690706	-0.0108262276260427	0.0117584992944942	0.040548850155923	0.105847057697952	0.0509733007516381	-0.0193221105110675	-0.0301187921020767	0.0289612690097315	0.0230727771110878	0.029972981793409	0.0784348067871412	-0.00240412307397928	-0.0120749285202649	-0.0290361185455369	-0.0172891887226383	0.0213766059315218	-0.0139431795740222	0.11492147958996	-0.025614139628327	-0.0161565295628617	-0.0104945903669889	0.0328127693109143	-0.122872035726789	-0.0704035359182762	-2.54762260016136e-05	0.014419528276833	-0.0279298609674282	-0.0755524704679852	0.00192657115217994	-0.058314116012239	-0.0718853638221669	0.0517204759482477
0.00231351607243532	-0.00679826457940368	0.0406860757681495	-0.0556995245944939	-0.115519664825626	-0.0549447315502094	0.0457377523174059	-0.0905670395271181	-0.01742756222972	-0.0284373348474718	-0.0787926645817742	-0.0225424773500861	-0.00372128024319812	-0.052375012385892	-0.00538864969730829	-0.0457130480630485	0.0512478563301688	0.0552222857349278	-0.0167427907715981	0.00780233185333948	0.0474399760334808	0.0923183863517413	0.0459697314322192	-0.00496424166314468	-0.0293529375255519	0.0441198466961439	0.0181356813391886	0.0266308337456692	0.0812136515232471	0.0159453936015294	-0.0101325860713131	-0.0266029988689796	-0.0270472341779136	0.0243040508743277	-0.0116974798210838	0.128452133663648	-0.0114583002749065	-0.016404474851569	-0.0155749642876235	0.0207516293599442	-0.124875686196412	-0.0792216641953583	0.00400822629491305	0.0177134647406575	-0.0395166072809977	-0.0837463526520339	0.0185415143475147	-0.0179807431958132	-0.071721110503806	0.0567920841263522
0.030688850766697	-0.0136052810703041	0.0562593565594958	-0.0422904430213721	-0.111451890698329	-0.0631145079423004	0.0335160114407959	-0.0957732644655056	-0.0277441107090531	-0.00584279864362744	-0.0810637223756032	-0.0123464578305412	-0.0125274078013402	-0.0454499714330691	-0.0105323665431303	-0.0335485975751171	0.0386775728339113	0.0610907416506457	0.00402575777997316	0.0271456124111546	0.0393989725733194	0.107810479670607	0.0488718183341346	-0.0154356515938422	-0.0316778420234941	0.0347195270193572	0.0278263140602446	0.023610409319598	0.0710724178945151	0.00605460975937045	0.0122346669512163	-0.0155162129418565	-0.0313617535220233	0.0344783647457029	-0.0226454748248143	0.122766193029895	0.00308197950090367	-0.0253331140969764	-0.0264747477074387	0.0472171800775085	-0.121812215713274	-0.0879302206908147	-0.00797527422221934	0.0145237780004941	-0.0369532537154224	-0.0921185759549382	0.0327091457117197	-0.0254892277972737	-0.0830439453547742	0.0452733766714684
0.0295788364417896	-0.00940294235976354	0.0598739731042115	-0.0422137427742341	-0.122001096593981	-0.0498933680631862	0.039093945604089	-0.0894296844338432	-0.0194444134901773	-0.00201696944556842	-0.0653786783669987	-0.0140423159478741	-0.00357633242921896	-0.0397315766811396	-0.0184134995561959	-0.0248966009897951	0.0282243205127403	0.0638049912126312	0.0119308922309187	0.042887007621738	0.0552683058832106	0.0978990337210556	0.0447347009221808	-0.0266172953776298	-0.0353745852273902	0.0251557888568316	0.0175078872075121	0.0248293693016647	0.0742228675014488	0.0142145768681541	0.0183570163380725	-0.00960935472553084	-0.0361829119135548	0.028559192748204	-0.0342978598532815	0.115750364029439	-0.0069291245928881	-0.0232261009133528	-0.0355584571123659	0.0360976269699755	-0.128310970258534	-0.0928890221108836	-0.00580377021855314	0.00353018026479171	-0.0313403609360869	-0.0841396631710314	0.0284927192006844	-0.0186180335485639	-0.0799399333124343	0.0498648517378968
0.0172777864660981	-0.0027316905240013	0.0533592523850574	-0.0398969778943556	-0.109169040893716	-0.0455204104355427	0.0347982099939722	-0.0954903605607558	-0.00844653723728765	-0.00496163281120121	-0.0613735688633844	-0.00423209345372943	-0.00145940560821014	-0.0268009585544501	-0.0287178386084337	-0.0368011054700793	0.0291057994073997	0.0830127158234636	0.012174454648361	0.0472280329015934	0.0504916023287959	0.0979149998949496	0.0339261229663093	-0.0267353198395524	-0.0205372093922578	0.0243946302138049	0.0165616044305769	0.0165090099753966	0.0686503597501981	0.0228334932108328	0.026084018378318	-0.0155410492123584	-0.0266577847597925	0.0269155116697406	-0.00966956702838611	0.103779386001636	-0.00701156431430174	-0.0141420784461923	-0.0232398756516143	0.0267968610833516	-0.135009145446353	-0.0905029661233865	0.0167898267985916	0.0206854688746579	-0.0428847394940945	-0.0827027075205684	0.0276901319887955	-0.0255584145508145	-0.0639886820515182	0.0597216161507129
0.00793068736895818	0.0128207194517972	0.0525278634477126	-0.0348077338771132	-0.116104986847662	-0.0554879988789174	0.0372788107759007	-0.0841080438854765	-0.0138324598975414	0.00641661405504627	-0.0596591357202141	-0.0144324958445393	-0.00273022956691296	-0.0252359604506016	-0.0369333220865743	-0.0457565637134656	0.0386601457029289	0.0792919711816876	0.00653234272725857	0.0386293612499959	0.0558585325469011	0.0847650294968532	0.0221311902676509	-0.0304934232411589	-0.0224115129825239	0.0149591432128202	0.0187084808718967	0.0284608912069741	0.0880780627569038	0.0249024171560818	0.0283927479942107	-0.0143959719173308	-0.0278957371840076	0.0185691681781155	0.00428820828548619	0.104002495019841	0.00187095042874517	-0.0174964359210276	-0.015556389261786	0.0288165299039078	-0.143024738688585	-0.0828242800211341	0.027057537569543	0.0152177326174569	-0.0125472350761106	-0.0818438734607783	0.0196143786207471	-0.00832183411438982	-0.0541182472545183	0.0632932388154003
-0.00214062902768887	0.0144537564143314	0.0531075503495515	-0.0437879240369236	-0.121274009557336	-0.0644913556439859	0.0584968123402929	-0.0924758843171158	-0.0202719413266458	0.000565898332544032	-0.0630082754911624	-0.025346471418927	-0.0115486709062283	-0.0304132793094556	-0.0453268336213373	-0.0520795859918135	0.0329691960734447	0.0753372646976211	0.0286925572595542	0.0567492989544793	0.0676017056230011	0.0773808306019796	0.0272902471629005	-0.0314035995071966	-0.0144581669476631	0.0207675955338383	0.00962383228026982	0.0528698317604626	0.0772912948032797	0.0233041301014347	0.035995151265636	-0.0101838239234828	-0.038082364836556	0.0209711903395066	-0.00321672827733113	0.106183703952737	0.0154052568951535	-0.0208090517647673	-0.0222545644496048	0.026609336805655	-0.147018995368114	-0.0892471691518781	0.0271131582929778	0.0386706854647805	-0.0234846903179895	-0.0857577775004488	0.0276059182480603	-0.00726650132621757	-0.0586567104494554	0.0738235044459424
-0.0028428276167931	0.0261510136962263	0.0435954674555066	-0.0546173728083428	-0.118815531839888	-0.0627382071379744	0.0618034800016015	-0.092616031843519	-0.0257911241441719	-0.00269099243368318	-0.0635146014763509	-0.02968207028674	-0.0168960869117964	-0.0206797570624489	-0.0225223370130825	-0.0434775750097285	0.0430358165365935	0.0907601712629459	0.042734024543773	0.050553484296895	0.0682742676540275	0.0692479955534081	0.0180989487038245	-0.0395856896804608	-0.0239711890284077	0.0130579162704975	-0.00242937676079207	0.0503637685835659	0.0685993306061838	0.0180840260707079	0.0255751878952637	0.00630140715322266	-0.0355367514641963	0.0140993699663305	0.00337761460313762	0.10217504641048	0.0102833500515789	-0.0179178176869367	-0.0339118541197258	0.0196674948463161	-0.147041953265217	-0.065617023080554	0.0459363381273428	0.0346603582572793	-0.0222409984194988	-0.0845808722117109	0.0223323849295312	0.00610115167804195	-0.062858631743685	0.0760994668814252
-0.0077380774035191	0.0290191855228765	0.0400841614477522	-0.0625111326648148	-0.12058944680737	-0.0663292396611212	0.0533039447238559	-0.0969564309989079	-0.0194765545461208	-0.00506703042971738	-0.0595325542239169	-0.0269607246474681	-0.0134932047908126	-0.0273143806169249	-0.032775646921306	-0.0447866969149614	0.050736416995171	0.0928256515236295	0.0616434008463502	0.0463954960693934	0.0837849359987306	0.0659783735896967	0.0258291857204799	-0.0468257755939771	-0.0358872768113208	0.0149681176635058	-0.00536892677661566	0.0439671766804121	0.0600153728795476	0.0162902838284561	0.0178058180994563	-0.00487011428502431	-0.0450681398626229	0.0241202833434297	0.00288704608368764	0.114463365188687	0.0116678156009392	-0.0215053021714404	-0.029177100904562	0.0170136662953413	-0.126895720256241	-0.0627293370413666	0.0398748271678082	0.0421849133867115	-0.0148500165095722	-0.0470025514016666	0.0115219286002604	0.00781777625684482	-0.0552431842125423	0.072744691990279
-0.0164943237125021	0.0455777775162324	0.0363363890998418	-0.0568608811256488	-0.119540062201629	-0.0491465059288097	0.0516329228770249	-0.102643519527516	-0.028086913854425	-0.0132961842920418	-0.0654043494701224	-0.0298756471009454	-0.0162953204862542	-0.0291043661123781	-0.0417810907679292	-0.0502814608782967	0.0488172411514772	0.0971065688547073	0.0514650171659432	0.0338855292300689	0.0814551268591346	0.0683516983797097	0.0183367716469912	-0.0559368257672719	-0.0428931921743913	0.0249782825705979	-0.00575086270113958	0.0533370249664991	0.0557398819605122	0.0128380422287019	0.0165756922310716	-0.00946012839436439	-0.0536407229947856	0.0194503340105417	0.00212244375609562	0.104189184464916	0.0130351670815504	-0.0275694219829184	-0.0334651143129261	0.0219561884792829	-0.135292205882219	-0.0607180165470294	0.0322079330763403	0.033929044880486	-0.0263190514234524	-0.0555511330959494	0.0134513311435727	0.0058714683529389	-0.0650900349879732	0.0795160193865927
-0.00861444294836934	0.0414815669027522	0.0306743455498913	-0.0322324839466757	-0.125506819658576	-0.0523461063063584	0.0530640346991344	-0.0964946642049138	-0.036590310233047	-0.0245044383656528	-0.0700827514833072	-0.0282724554046446	-0.000854569373636192	-0.0401163301657625	-0.038349198213334	-0.0548676138867604	0.0488826711582194	0.108897536098412	0.0565398603204576	0.0327358603556208	0.0729915937382089	0.0732167898379692	0.0378292785359727	-0.0296390764067116	-0.0175978680845897	0.0141349547068394	0.00339608527489739	0.0494245818839169	0.0456348591967555	0.0147510611818091	0.0237646446464959	-0.00923096683965004	-0.0601459474928655	0.0296849645388499	0.0229368037477942	0.0965637189423102	0.0146655951921411	-0.039160551167753	-0.0435824508578559	0.0192739756191632	-0.138262018580587	-0.0606925541520612	0.0209946700069979	0.0395017613398921	-0.0177569036990635	-0.058951302010912	0.00107034594433328	0.0235579192184954	-0.0532450123320002	0.0800405029813078
-0.0125976380956584	0.0497617499090909	0.0329259934852609	-0.0406843294108946	-0.13308021249639	-0.054945670736909	0.0407512970667362	-0.10582903210457	-0.0388253658700561	-0.0361336567888621	-0.0665794807395388	-0.0364934696489054	-0.011377008448348	-0.0383858264946203	-0.0486859913837485	-0.0635986065089306	0.0366219018565351	0.119701731183018	0.0472652873073461	0.0467271333284473	0.0646331451735662	0.101551635150068	0.0290672927527141	-0.0302798104440277	-0.00382166886598282	0.0367610058421609	-0.000176059160178668	0.0506029481297431	0.0575050311854636	0.00599564970544805	0.0160177109774024	-0.0182487244674464	-0.0679710423661854	0.0201837344688898	0.017441204951837	0.0893130932669423	0.0210378725951817	-0.0438848689751429	-0.0530138680498088	0.0177456057966011	-0.138673904125422	-0.0603872141205975	0.0197249939431502	0.0483667445978789	-0.0207861982217425	-0.0623092075243903	0.00368984200373204	0.0149731266592372	-0.0502309535046711	0.0682330477933207
-0.0123295524699475	0.0470142113963066	0.0331888614070848	-0.0448294820868343	-0.108065183459395	-0.0541515362053169	0.0423175474195175	-0.102161821104674	-0.0393519365463259	-0.0448172726597389	-0.0712432731818402	-0.0398502272675286	-0.0200880694416701	-0.0257520957190976	-0.0591745153831952	-0.06129624249178	0.0278748387063931	0.12364881981941	0.054913397664821	0.0546620086915483	0.0684238070474272	0.106844682681134	0.023215324781279	-0.0309125092173579	0.00278029186216087	0.0369761839504582	-0.00370385311221574	0.0475648878645341	0.0588631995072337	0.013876260948125	0.0128489994068644	0.00281869416276874	-0.0633734104091704	0.0166831769311426	0.0293815028807856	0.080751884729253	0.0236894053564463	-0.0351045168742023	-0.0337555317112731	0.00783238582772825	-0.14300235473891	-0.071010459234405	0.0221127195958911	0.0461968059053788	-0.0276995515178587	-0.0737490232965037	0.00207485829664674	0.0191006434960391	-0.0584593768884514	0.0610542177234371
-0.00842316192387417	0.0375778895627	0.0247646697734666	-0.0500435335810523	-0.115014851974564	-0.0584094956392922	0.043024024525809	-0.0906966472916697	-0.0465949443740189	-0.0346246968247594	-0.0649242163584463	-0.0263578711403712	-0.0258895300394796	-0.0323235850565416	-0.0698128918382748	-0.0724684944085711	0.0290408911710462	0.116902119985442	0.0507012496709731	0.0762242743584007	0.0581613139803627	0.107029598106888	0.0269602795690905	-0.0253746470199165	0.0205051450283253	0.0301856554038406	0.0160624788767523	0.0476458666288594	0.068328010004063	0.0180173438150328	0.0256867424043665	-0.00690898425588452	-0.0616342453495759	0.00510248315408186	0.0184834934802919	0.0720169266521287	0.040874434878468	-0.0345567623201514	-0.0251010306280854	0.000563602542833779	-0.143635418751512	-0.0733782532582978	0.0152267070681425	0.0510568883679068	-0.0317258448992539	-0.0405070318328164	-0.00708335991978602	0.0125321804268495	-0.0629438890251975	0.0738533497121757
-0.0191316643191942	0.0324606786526236	0.0475387993450995	-0.0453885068812809	-0.121037804102374	-0.035722606076649	0.0319565441030676	-0.0911391085812821	-0.0503864410805019	-0.037164362014688	-0.0578433747675594	-0.0222772092844741	-0.0117303513555715	-0.0169639170623266	-0.0783582385561477	-0.0832218690573188	0.0293519706767855	0.120883854175643	0.051863754096983	0.0753891286742573	0.0656739727449327	0.100769501337416	0.0222550585579268	-0.0148633738315228	0.0141993411728042	0.0203980777445653	0.0254986963562812	0.0432438985676046	0.0577865784872028	0.0128628784992037	0.0226780056350021	-0.00643145999615188	-0.0467507450120829	-0.00297285279765561	0.00772072696454776	0.0631104104712019	0.0547645887499655	-0.0412990792828538	-0.0221564716165304	-0.0110970264577748	-0.144260604031245	-0.0754364287335397	0.0367186380865989	0.0449318257750293	-0.0264579467009227	-0.0387717278740983	-0.014447001061345	0.00212359165095075	-0.0511254766590479	0.0649239799882241
-0.0246649349372151	0.0346900991694349	0.0647076539850716	-0.055918042033279	-0.106536970167949	-0.0399293276584546	0.0283096821483306	-0.101940694813945	-0.0406849555353611	-0.0452748652906234	-0.0656970626581797	-0.0283317285208002	-0.00503008908619785	0.00240680861793379	-0.0881979932542924	-0.0789951114925874	0.0276983759609369	0.118933580816783	0.0490901270647641	0.0717629288269126	0.0602076974448201	0.0996293286840422	0.0148069949674771	-0.0266123907359761	0.0177761815413785	0.0210967282950264	0.027534540058887	0.0394568890864644	0.0672648506600604	0.0116942171826071	0.0135439975646047	-0.00764050634083334	-0.0337329912304815	0.00137756434919624	-0.00206778988142721	0.0646790609677712	0.060638784139959	-0.0319905911944772	-0.0153268102907607	-0.0161698868848122	-0.146558793885286	-0.0850324123060866	0.0458983532430459	0.0332803799332617	-0.0313400478738536	-0.0446212957017454	-0.00771313677893953	-0.00731533903459932	-0.0472974560253564	0.0684309031247134
-0.018364348785581	0.0346509663902828	0.0550514581096694	-0.0635154363089728	-0.0944572551911419	-0.0328788531041896	0.0171448393710589	-0.110086939361506	-0.0448301082113007	-0.0317152007833245	-0.0698115352352642	-0.0348711811563783	-0.00317529970846884	0.00753080254306319	-0.0816684542560994	-0.0801431107017917	0.028306342817843	0.107763520335624	0.0404683931619864	0.0622993705790162	0.0682552752118791	0.10046426566003	0.0136142278589229	-0.0356944304756596	0.0157061097012744	0.0273891748285969	0.0270240399105889	0.0435604044853863	0.0749445803030901	0.0147419823770459	0.00424333603205851	-0.0133165333372009	-0.0413258982808326	0.0101558293685821	-0.00585219051062393	0.0544630054653005	0.0779250371173873	-0.0314815520032674	-0.0122235287269649	-0.0116555294818328	-0.130340291831281	-0.0715391169922296	0.0367559968464294	0.0290568573449402	-0.0283179537825387	-0.038072764261404	-0.00358395027689389	0.00493238600736765	-0.0418361897209752	0.0948644171404119
-0.0110215784595697	0.0424557122184437	0.0609221054610198	-0.0536508453403263	-0.0822474106793941	-0.00882847316181157	0.00891996402592178	-0.100484224950945	-0.0396796083504257	-0.035411422216832	-0.0797575223845469	-0.0458114539583562	-0.0117080195829354	0.00614821536710214	-0.0634548065898066	-0.0832378352312129	0.0261054109642544	0.0967321464237806	0.0451195587608814	0.0764835942415816	0.0602357686917319	0.0937253923818932	0.0228008303845006	-0.0348592847915161	0.00357734830792964	0.0436878208143054	0.0234385381535623	0.0462122503088841	0.0853301068278086	0.0171915899978859	-0.00802317274390144	-0.0124793005715027	-0.0395803676224961	0.033951794069433	-0.00314681104524615	0.0698651455691552	0.0935958889714194	-0.0270571478152988	-0.020083686570405	-0.0184022293158001	-0.123567346946762	-0.0708188651476766	0.0442544634564269	0.0596211231738505	-0.0379390866878206	-0.0492533645044143	0.00553617870116421	0.0103051600538263	-0.043165765025445	0.0839933310919749
-0.00348982289877351	0.037277871589201	0.0597167115090592	-0.0509119682159944	-0.0934394898709557	-0.00860713816292763	0.0145232562301054	-0.107247934499584	-0.0485992731451476	-0.0357002743040129	-0.0892998679611361	-0.0420493851017956	-0.0117310818341156	-0.00306061457703393	-0.0701182318697384	-0.0708872170685955	0.0256126510091719	0.084157062639947	0.0343060761633562	0.0843289338059828	0.065201666189087	0.0811876673578902	0.0220688908832408	-0.039076650489251	0.0120481862142971	0.0401753669116959	0.0224185813977435	0.0491113109425451	0.0950264790231403	0.00588472132081173	-0.0190168748336815	-0.0220169502145936	-0.0490615617095304	0.0260783832581201	0.0124107122803616	0.0688287008690537	0.105710666918347	-0.0291305589858905	-0.0228038843148217	-0.0155408405042029	-0.119959878656372	-0.0409748511633194	0.0404549314859581	0.0612330806126813	-0.0381965281976022	-0.0378852399837074	0.014542979150798	-0.000355965590200318	-0.046159474807615	0.0743777289528131
-0.00781676037813414	0.0290829458643749	0.0548847002934429	-0.0602522842980813	-0.0862845568848742	-0.0204338988552964	0.00913211586596471	-0.106644350513943	-0.052365829227051	-0.0194582925825166	-0.0942416596665336	-0.0444968012870031	-0.0229587457661861	-0.00627242438167798	-0.0761386273226439	-0.0729763857049258	0.0139210288474749	0.0784612083688092	0.0642449480043779	0.100480544896157	0.0625424112260698	0.0693660200153306	0.0177045946440497	-0.028675366498794	-3.51811552313198e-05	0.0305439029527178	0.0429808219376252	0.0390886235461243	0.0905962310068182	0.00396241485478573	-0.00774412994002795	-0.00566477058700509	-0.0348945564697918	0.0356704013757129	0.00312413854831014	0.0750884845762919	0.118515329673206	-0.0350999252947818	-0.0254903756921288	-0.024760418918346	-0.121999687813932	-0.0291492383658058	0.0378230172913084	0.0519002780241916	-0.0429327423698543	-0.0339414906778036	0.00831116233639376	-0.00696283095999773	-0.0533179558323396	0.0620804357239202
0.0150819679623188	0.0307941440311354	0.0498325019737978	-0.0532294635744171	-0.0943451789116505	-0.0321137290062089	0.0138923314760967	-0.115852710864729	-0.0530043718287346	-0.0163036688124733	-0.0705494229189551	-0.021982826431173	-0.00407378831779971	0.00288109790125653	-0.0708793905127651	-0.0820426679788707	0.00433558503677959	0.0773180094471809	0.0557150456900103	0.101024751411565	0.0565547829535743	0.0977487638491117	0.0405663816409831	-0.0307286373323821	0.000357085822988741	0.0417611314770144	0.0582455277210979	0.0586034622077419	0.0825793333386145	0.00150372842918242	-0.0162201855502823	-0.016687691818552	-0.0192227654290601	0.0305767744872055	-0.00660740097121946	0.0675443108802448	0.110431749749327	-0.0222268062649263	-0.0219807393496183	-0.0128561231462174	-0.112529085665788	-0.0376394861306326	0.0251394052666266	0.0547286909472234	-0.0532125582138234	-0.0286461473570271	0.0164431625523434	-0.00480384944566018	-0.0595470594407226	0.0591798097790932
0.0136055664704706	0.0602163588332724	0.0529667766986819	-0.0645018954058375	-0.0846578855210821	-0.0341243190220019	0.0261568575245796	-0.114582043437143	-0.0477523354502197	-0.0159895630384796	-0.0709620389423342	-0.0288812570941726	-0.0128755330046768	0.00631841686789408	-0.0752096673226133	-0.0817522505805236	-0.00457061808191402	0.0714270130506715	0.0500923436273673	0.0968000809283885	0.0517621132252655	0.0899231472054031	0.0331710168597915	-0.0380787124438351	-0.00513819991073522	0.0503179571434385	0.0545522282017671	0.0557461432051765	0.0892284621098961	0.00411769372246103	-0.00330146378845502	-0.0244923332926351	-0.0185922580913624	0.0389924090864491	-0.01481735368324	0.0589735017674036	0.127379582452649	-0.0249203937195196	-0.025797907159225	-0.0111841621126867	-0.109899154198615	-0.0423826920260932	0.0361436471182583	0.0642448436503002	-0.0580423779938072	-0.00548872525785977	0.00906731198368893	-0.0155574328025634	-0.0483311875194367	0.0767643067106989
0.0219519099620957	0.0564986404597508	0.0507396519715809	-0.0568660988295357	-0.0930188385835906	-0.0405918716980181	0.0251031944016512	-0.107444537582044	-0.0403245165508513	-0.0218419484262257	-0.0615651629501128	-0.0398959343535782	-0.0193269107986434	0.000188762695596094	-0.0719227225819973	-0.0753027511599563	0.00848345091874048	0.0586060710596854	0.0515425522457031	0.087025338820675	0.0419866406390079	0.0855562421142686	0.0267078470550404	-0.047298395212056	-0.00216149984323663	0.0523256252450549	0.0545463843734138	0.0579664849172244	0.0862708588386237	-0.00702669565557386	-0.00510971124751254	-0.0296789396644078	-0.0148882101020246	0.0324569219058251	-0.0178831721331275	0.0591928540388105	0.118065459244074	-0.0351439627155875	-0.0203235965951265	-0.0131746117914761	-0.0983378702800138	-0.0487476646436921	0.0285230862373064	0.0691608598984962	-0.06533338869726	-0.0134324707175687	0.0152290028578527	0.00239522531530478	-0.0445378124395544	0.0756422916668516
0.0217908916201447	0.0657126881077738	0.0510613755932496	-0.0574487076455513	-0.103516858804112	-0.0483797121655852	0.0240625755384401	-0.116923070640096	-0.0394318717698738	-0.0211788826162735	-0.0410801444277578	-0.0502135263736887	-0.0231770544968156	-0.00390379552516324	-0.0639145906563236	-0.0829395912770354	0.00232697774846362	0.064992749325454	0.0456915234609676	0.0751311653940871	0.0513810121333635	0.0924486202407593	0.0236864834422696	-0.0463190321924776	0.00582043920892464	0.0445040784103781	0.0682667541604303	0.0556772695138689	0.0830697975039867	-0.0113098044222842	0.0180355014245594	-0.0291987021986539	-0.0227151833487438	0.0262828128964103	-0.0293146395790217	0.0532468630433328	0.128475613331139	-0.0469211552210303	-0.0137967708029547	-0.0159806929418718	-0.0978450059708536	-0.047470162024014	0.0162350805213323	0.0700940984157141	-0.0716933523191275	-0.00951240978731151	0.0162720218648518	0.021525519200455	-0.046393958420294	0.0652900540929317
0.0146286538486215	0.0543633473210599	0.0496983026298257	-0.0627861056596565	-0.102119348995034	-0.0426248978405249	0.0121101725364739	-0.121241607616198	-0.0424720191166376	-0.0227650645979029	-0.0337352870201918	-0.0562011546461842	-0.0140936581541215	-0.0110269005175344	-0.0582469119861752	-0.0924422823040839	-0.000111359631980627	0.0654174704218508	0.0382325026923554	0.0785112983261238	0.0488935239823042	0.0838484876320735	0.0151001255718453	-0.0313457873481293	0.00305849983341245	0.0460236824904102	0.0568856897340839	0.0665823749916488	0.0796284087283174	-0.0197415095494996	0.00979946019310418	-0.0346069566315438	-0.009995986583553	0.034191495385999	-0.0336008789680642	0.0524169350630763	0.126711194584732	-0.0579918706201817	0.00413397295858828	-0.012308994716633	-0.0889546646719763	-0.0313620665842565	0.00746119837321142	0.0676543000781815	-0.0779743199041467	-0.0126440756602522	0.0332690053387882	0.0194089054416794	-0.0356215913293979	0.0620695828998354
0.0260436333502331	0.0437152659367507	0.0388280514140106	-0.0576926874793046	-0.0984981581434206	-0.0484265671464899	0.00338752824052281	-0.131389050312556	-0.0398719329156983	-0.0134066952603672	-0.0270419121199489	-0.0660360047026752	-0.025572189289076	-0.0214229668041045	-0.0439658477394682	-0.101546862524559	0.00868548041324275	0.0691984273664821	0.031146234689426	0.0759669372026969	0.0405542765679654	0.0761955769870226	0.0136236197259194	-0.0272031391700553	0.00285198311356741	0.0360393973945973	0.0618931201543791	0.0644662830032618	0.0759496144257923	-0.0303094470021055	0.0123105323657324	-0.03854736660696	-0.0114408731439241	0.037519973049555	-0.031110990673217	0.040112232694664	0.135893414239044	-0.0627623129299321	0.0117575601077946	-0.00728236314603386	-0.0941808212392119	0.0145190820669958	0.0013174564004187	0.0560006628007814	-0.0595263973333304	-0.0199387387564259	0.0511753302461403	0.0218004921952967	-0.0356277482199845	0.0524461542048432
0.0325547016766663	0.0365608547210579	0.026412003244651	-0.0649879766999447	-0.0957624116414208	-0.0527555917074053	-0.000184511840475509	-0.133006747225662	-0.0350631926594177	-0.0184508583160264	-0.0344377986715292	-0.0631432053136786	-0.0327062514596097	-0.0330904831738439	-0.0539527416872246	-0.107737146416023	0.00756868307328236	0.0793753500898008	0.0258287683041689	0.0653305434750944	0.0410025816859312	0.0834841875466874	0.0163671927837496	-0.0301151397093559	-0.00939720288548791	0.0469082920074018	0.0654377151129321	0.0671385822259964	0.0725967179080454	-0.0415864704129464	0.0268356808002704	-0.0488816552795087	-0.00558473100937945	0.0380059499895845	-0.0420980141020218	0.0352435931977613	0.125633112607612	-0.0627113881399955	0.0187262210651123	-0.0160442445752147	-0.0954203389745931	0.014450312729766	-0.00811145629366844	0.0509346897428747	-0.0485909248189285	-0.031624725797925	0.0570940848273283	0.0549760101114643	-0.0289107892981727	0.0460236824904102
0.0227378005215464	0.0432213580868131	0.0301173034829217	-0.0682709559856066	-0.0989431239308987	-0.0533892296674352	-0.00595320525787507	-0.132083265814713	-0.0367569636951958	-0.0293149526412549	-0.0406212995479404	-0.0630875845902438	-0.0445137066475968	-0.0222032222433573	-0.0562521837901985	-0.0995642394015999	0.00282422492888889	0.079341330660458	0.0357040033887448	0.0775162821948845	0.0296800598971962	0.0800376854212088	0.0199171098002673	-0.018984733777738	-0.0032863324471829	0.0540005081927622	0.0605346387703757	0.06613605260116	0.0608817204329349	-0.044599903115809	0.0238126475222558	-0.052084594987545	0.00524096101524122	0.0401666011691659	-0.0431441637313531	0.0293149249791882	0.118301508167919	-0.059299635922404	0.0272890992680454	-0.0218960038384944	-0.0792768675024821	0.00233720444808202	-0.0115407399963201	0.0515340995654062	-0.0344297634075433	-0.00534889079368981	0.056496553378196	0.0485221278196319	-0.039925153495345	0.0427624088529179
0.0236874226289692	0.0453172053841186	0.037418123469682	-0.0653503984119315	-0.109367574526614	-0.0377678416462513	-0.00212601945680544	-0.134532716904436	-0.0482340338730619	-0.0215560182532214	-0.0478485499098948	-0.0669544249408542	-0.0530931771488903	-0.01789412931129	-0.0602039683600882	-0.0940139590689076	0.0194280022379056	0.0835095455875779	0.0306099590839265	0.070782417912479	0.0364260292526194	0.0783146952436639	0.041911088286725	-0.0256403325018394	-0.00817605146778874	0.0576431959843897	0.0523309473030195	0.0609441241714227	0.0529538367930423	-0.0556994202404162	0.0384750215690203	-0.0619706828962057	0.0229352384366281	0.0551859705158747	-0.0382947253847544	0.0506319585633545	0.129829294427566	-0.066574993514196	0.0158567969895292	-0.0293558594397285	-0.0840630672779711	0.0192271206382585	-0.0216502499854196	0.0451230024454468	-0.0198842659278462	0.000991871677873718	0.0472225021354732	0.0385068495627306	-0.0437995073395526	0.0507465393407117
0.0307879871405488	0.0370224128068965	0.0398661657793559	-0.0697492358508541	-0.098933419001669	-0.0447503816959083	0.00137349454016442	-0.14339462171713	-0.0525654585777653	-0.022857313602624	-0.039579219727641	-0.0646104236466858	-0.0593250983173723	-0.0195210093832376	-0.0330128437400062	-0.0963761179726026	0.022099570982096	0.0758608091056366	0.0376245358354493	0.0596502379615396	0.0265610208676619	0.0752124572206456	0.0482250317603096	-0.0282915522008708	0.010805433502506	0.0561984137780963	0.045629850201024	0.0572173269931377	0.0535280972828388	-0.055736257229858	0.0425906420409599	-0.0532457428105444	0.0196806434601112	0.0504102061481596	-0.0329453266517092	0.0414307464668934	0.130288974140006	-0.0670369690163456	0.0322987211239731	-0.0361627715765512	-0.0501327563175189	0.0179794632848136	-0.0296734088982876	0.0539181728254263	-0.024567885644918	0.0111756817703232	0.0540307708753065	0.0471040602572397	-0.0395022064182698	0.050787967909574
0.0246346445926041	0.0246289051183285	0.0307987356105559	-0.0810965939100909	-0.102354980502568	-0.0510860308176626	-0.00357414099358644	-0.146263784907519	-0.0450778447918526	-0.0191002537417948	-0.0456988559084761	-0.0606148103641458	-0.0651995024155212	-0.0200072993855003	-0.014563251503946	-0.0987088490263752	0.0482682343484935	0.0893164325974299	0.0263439643859653	0.0508973309830442	0.0221407908428028	0.0645854553600395	0.0583823359170134	-0.0376328074696573	0.000698323657194539	0.0687776717250394	0.0373311965229256	0.0454133154897161	0.0465319912030757	-0.0386851139895752	0.0320887607195627	-0.0580751451742172	0.0248701717460605	0.0504559132342092	-0.0338250315270471	0.0368259140785144	0.13662556244846	-0.0736559394591607	0.0202439467717451	-0.0297193246924927	-0.0404344013947103	0.0184279771109349	-0.0406782768743858	0.0631643615293929	-0.0353560102015527	0.00134417104431983	0.0554320374311828	0.0368262271407476	-0.0489843396920037	0.0555910730456567
0.0496513432948432	0.0275159650330495	0.0406121930811104	-0.0886614297135303	-0.113017149687372	-0.0562223385239652	-0.00762005294159654	-0.128088122125523	-0.0177945755211272	-0.0235134920434454	-0.0083233994255559	-0.0695545111417935	-0.0634375881669797	-0.00984279479743248	-0.0167918371881353	-0.106895217716827	0.0368554462825145	0.0964421464417445	0.0196855481017649	0.0405723298234142	0.0312214739794757	0.0622141132975036	0.0698140120710632	-0.0429362904084974	-0.00171976903216839	0.0599114362181197	0.0249337233794034	0.0413191919577906	0.0569903568740559	-0.0459363657894095	0.0402055252401624	-0.0592030040464179	0.0333566627640888	0.0491003537643825	-0.0271305087319491	0.0446036322005409	0.14848592515386	-0.0628250297306531	0.0108600106851634	-0.0264372845935304	-0.0487845016331339	0.0306361519574389	-0.0313775109877619	0.0538074531489455	-0.0373263195433385	0.0143247747742462	0.0514936101832436	0.0305978540109088	-0.0535865632284392	0.0533313898463012
0.0505468056359197	0.0219633889106469	0.074954598294553	-0.0843670507064242	-0.0930134121715482	-0.0310415952115207	-0.00573301815384625	-0.1252648225523	-0.0219439023601765	-0.0343146608597975	-0.00614751255062467	-0.0722205491198638	-0.0535740407391106	-0.0124101138179619	-0.0248753127579364	-0.087527831367054	0.0272652021842432	0.0838706106965541	0.0203929643947561	0.0284147667046136	0.0432707175655835	0.0730379269487249	0.0724198377462782	-0.0492943756569656	0.0283863823954686	0.050595017219835	0.0138108309413827	0.0560441784511984	0.0583548907945681	-0.0460944622171838	0.0490617427556192	-0.0519130368837424	0.0372557485247204	0.0500027034745897	-0.0376067189502226	0.0391189905827463	0.139189750846657	-0.0706167312990966	0.0189602872614804	-0.0248767737150248	-0.046105941165735	0.0256051375155747	-0.04124064099932	0.0512898066694198	-0.0448745630484175	0.0215415897284268	0.0506853878511568	0.022485889777885	-0.0547701471781524	0.0468979609537056
0.0525516561774371	0.0229227159472995	0.0749755734641785	-0.0904906523422133	-0.0735383324135491	-0.0218605234520632	-0.000227818782737101	-0.116033817366645	-0.0198789438698816	-0.0127675265342172	-0.00848066102070823	-0.0714918445950139	-0.0452335410758388	-0.0160660545774622	-0.010728656563357	-0.0894102745753838	0.0303995812632051	0.0762174913433477	0.0129680674095644	0.0329355940604128	0.034721196684601	0.061317503061572	0.063228226224969	-0.0426878233494014	0.0211423310269982	0.0413943268937626	0.010949650837941	0.0619025120213756	0.0462566007919231	-0.0473711300042399	0.0530458770896079	-0.0284665539892387	0.0346635932336892	0.0422099583653688	-0.0429105149512959	0.0303409342715159	0.138132539685085	-0.0769111605601441	0.0191165053158554	-0.0115704809084757	-0.0448613100805446	0.044446996729855	-0.0358546139849886	0.0412400915668646	-0.0506483698156262	0.0222260481243154	0.0490469244765802	0.019516911912139	-0.0609811975310866	0.0609933792961154
0.0542513753956462	0.0205085887128906	0.0688335011566296	-0.0945772623805415	-0.0781157196794828	-0.0234382527533957	-0.0043151592996095	-0.12540559620317	-0.00747500077353964	-0.00801534618807103	-0.00658287776295084	-0.0822573243167793	-0.0557649546012362	-0.0224778821759658	-0.0130048277069951	-0.0963115227984822	0.0231304849160774	0.0714606150637033	0.0120782401886858	0.032357889886051	0.0397238268173202	0.0553450061303486	0.0852443277759074	-0.0123528234292833	0.01875032685707	0.0418320922498767	0.0310941620046344	0.0618053583750008	0.0421520418522238	-0.0589964873265729	0.0440949060715644	-0.0167964287675558	0.0357452232494516	0.0300320462014091	-0.0383440848635248	0.0367986776642246	0.139049394612098	-0.0604373040779121	0.0293553100072731	-0.0177579472398409	-0.0506353255559089	0.045967435642509	-0.00840573479289179	0.0327159287267727	-0.0471062793549389	0.0268236800813304	0.0365039817486903	0.0482388064985712	-0.0654344034445112	0.080236166877068
0.0548096697115487	0.0228865050823241	0.0610868805497693	-0.0977727929490583	-0.0848771334384113	-0.0185534383744436	-0.0097524241661107	-0.121215049503414	0.0103771643674661	0.00592187137248673	-0.00414850583746067	-0.0774822904276084	-0.0650450583804678	-0.0344124406306387	-0.00684908501526246	-0.103127096323757	0.0467653269208996	0.0656422491053001	0.000834923144954598	0.0228234752193699	0.0337395378753124	0.0525281765099458	0.0809355479060733	-0.00788584277759721	0.0194694308067679	0.0425445175385994	0.0341810599782251	0.0622697340209383	0.0333363137189297	-0.0671158606991161	0.0484209043642253	-0.0170363387922773	0.0239277500700016	0.0227675414337019	-0.0413976938863169	0.0258084192590099	0.126508956382074	-0.0688190236018907	0.0333040683089084	-0.0177058745550493	-0.0619398984432728	0.0718396290740506	-0.0059487180325323	0.0200956596272783	-0.0455691437898467	0.0195990385713195	0.0339212183246556	0.0603568194219088	-0.0639496536264439	0.0998000519552228
0.0483577701471934	0.0171114460661825	0.0624005940344228	-0.0986875607945165	-0.0848316350605172	-0.0288560034073598	-0.00951961021867549	-0.106431885611667	0.00867921916857842	0.0177251523973643	-0.00706676762142555	-0.0878931749932174	-0.0674868394454774	-0.0436776217767537	0.0168780059942809	-0.091930112490542	0.0353712182348359	0.0764234862928041	0.00429770450656042	0.0338565187964575	0.0216669189757911	0.0424631213579631	0.0747194885574076	0.00745034554912659	0.021860287081841	0.0340040754623802	0.033307825055707	0.067210273477403	0.0285518879627623	-0.0412395974585427	0.0437291450290899	-0.0214752481970516	0.0229018451317517	0.0153132165985879	-0.047774980285089	0.0452081553728816	0.116645304600127	-0.0712139496859956	0.0243181386748224	-0.0263382525737563	-0.063860117827744	0.0713389382090599	0.00516165191615975	0.0356446259185115	-0.0443311913656316	0.00966286070534413	0.0397741254827903	0.0650409609093693	-0.0546399132891344	0.107355808953899
0.0442271226880594	0.0114079739473697	0.0566948261258997	-0.100151231088881	-0.0721812076325563	-0.0135394336472509	-0.00396745151258389	-0.108639757011425	-8.48663655262328e-07	0.0260202580368196	-0.0180722617219901	-0.0908915807088857	-0.0558922665760775	-0.0363004146050886	0.0333073032853183	-0.084233686195074	0.0308415207824288	0.0755858361107949	-0.00740925770456421	0.0220625252844988	0.0287926328201057	0.0347640862105517	0.0635383665440087	0.00774952869000366	0.0214202259360166	0.0247293980951909	0.0416894402256078	0.0552820806214721	0.0291492107037391	-0.050419938739456	0.0413367234428508	-0.0098918412139697	0.0263705746757887	0.0107526303391702	-0.0414674024102464	0.0526016417806739	0.112506726231085	-0.0710580446938538	0.0224469657068884	-0.0183360688305138	-0.0607142598002308	0.0786879697797355	0.0242575089556562	0.0263494951520854	-0.0551539614760756	0.00377186430883472	0.0346295738043464	0.0719079809949695	-0.0558104529791303	0.0940884402183464
0.0426688032451862	0.00689591233410047	0.0563822856630721	-0.0859098213917142	-0.0571667429275011	-0.0166211139169547	0.0130009389440521	-0.0903711669232024	-0.00857301437950705	0.0412154640045183	0.000471875308501395	-0.101416106865152	-0.0475229651873499	-0.0438614936617294	0.0254418233839135	-0.0934402203494998	0.0210459078591676	0.0800808880093927	-0.0178503005986397	0.0317044246512507	0.0400315669925719	0.0251997219235596	0.0793879769332072	-0.00287976896031263	0.0111813168905211	0.0222928347340682	0.0334398329640466	0.0600293563259646	0.0190943822513747	-0.0608869657988885	0.0319708406117178	-0.000693446677607521	0.0241937486141578	0.00540834495593421	-0.0397200977325883	0.0416952840539612	0.104217673128138	-0.061940211505506	0.0214394270863205	-0.0249998071726788	-0.0598484340172322	0.0716594095817957	0.0120225151111733	0.0300555258689003	-0.0616404022401625	-0.000925425792420821	0.0253470698813267	0.0697257285212962	-0.0622887541251535	0.0818264186677292
0.0380486308073796	0.00496108337874582	0.0566338833445003	-0.084731037729577	-0.0524232239698073	-0.0252669536116901	0.0011858659083901	-0.0978207958248182	-0.0173188252807162	0.0478181552112062	0.00954160126701167	-0.0927613970738091	-0.055784990584162	-0.0406839119945837	0.0227163035815322	-0.089366654570889	0.0382637045615993	0.081158552570201	-0.0158361625442036	0.0347837047771666	0.0323627945277047	0.0249983185535237	0.0723507553468151	-0.00189195326043737	0.00695226353607941	0.0341728160060838	0.0275336008721873	0.0694797659600659	0.00664337546597263	-0.0633804021323788	0.0202003267672503	0.00614978067826822	0.0170017699304791	-0.00379130182936084	-0.0480790680676198	0.0326051046962141	0.0946309770685103	-0.0422908604376831	0.0347305885515975	-0.0231769501427379	-0.0640355370324229	0.0764832811793484	0.0315933919125367	0.0191490637881099	-0.0596425434218536	-0.00108247867941768	0.0276649826560604	0.0580464201407723	-0.0487977546010068	0.0730781032686544
0.0452509405447545	-0.00675412280452018	0.0538010875502034	-0.0872085078891733	-0.0597839431971897	-0.0256817610707017	-0.00908184486256132	-0.105177758305402	-0.0206336325600884	0.046775553620518	0.00337197948293973	-0.0777714555770225	-0.0532995895146576	-0.0445488739717947	0.0183438677242775	-0.0982293420391655	0.0294962923662982	0.0825030505077874	-0.0174887137192749	0.025219131782019	0.0387952842336006	0.0133144185935794	0.0740847027025226	0.0228940185759213	0.00865824399895293	0.0240555838152316	0.02366154281769	0.0754512193505119	-0.00201133432537053	-0.0692045075650577	0.012497639227118	0.00758558843387604	0.00569719704311515	0.00196987809444153	-0.0372857258070982	0.0300707615642502	0.106452728765148	-0.0520184345022586	0.0282481132424647	-0.0283799401047155	-0.06901103510493	0.0692019754051253	0.0198275740015674	0.0193029860527745	-0.0680340722291396	0.0102475566029145	0.0425595445257937	0.0650003671731289	-0.0517215471510918	0.0736825220869174
0.045360616680458	0.00772771868775626	0.0445605339664348	-0.0888147258537286	-0.05528805646597	-0.0151667311355094	-0.00717665246528448	-0.110482597847253	-0.0250278784195905	0.0471465323668794	0.00316160166221836	-0.06016650524618	-0.054206635158363	-0.0466851062971852	0.0168269768502666	-0.0800900988303004	0.0426874826251015	0.0773879266792658	-0.0165996169769405	0.0213758754529776	0.044307579681996	0.0155015757089064	0.0699145050479256	0.0294442196815066	0.00978276354066598	0.0129436485553735	0.0363648777630645	0.0796677502156249	0.0157731050191827	-0.0559077109795828	0.00405038534231951	-0.00192117240220423	0.00433746341017889	0.00793966181964371	-0.0409127604870648	0.0295286421303972	0.114766200722285	-0.037814696627156	0.0355722041885607	-0.0273554961235539	-0.0711234747005961	0.077137789954926	0.0104487512647949	0.013292191175021	-0.0639959868369599	0.0121927166119653	0.0328984440087378	0.0631839800960078	-0.0420034693075905	0.0770807082744029
0.0421075870151071	-0.000660366434964329	0.0348744928247993	-0.0901209258447848	-0.0360015445264448	-0.0159871628946916	-0.0120180555478973	-0.0860283676240255	-0.0324487055957504	0.0497538189991827	0.00659547694429053	-0.0525844510199137	-0.0621055083646442	-0.0496350917207827	0.0142085243316452	-0.0823449817420799	0.0604768266113084	0.0681345375439353	-0.0188028446202393	0.0189810537229504	0.0433085980958027	0.0106586073151275	0.0699980926641944	0.0191056524917705	0.0150952209301916	0.00337030981769591	0.038265791643154	0.0751481751087585	0.0218515213393109	-0.0598636697125821	-0.00765355060055069	-0.00990926834495208	0.00383499852586668	-0.00297222667318918	-0.0405730879640251	0.0172282182791722	0.102527345776926	-0.0433960744750145	0.0307599158936371	-0.0215816893563452	-0.0754507252421899	0.0796527232284305	0.00398777289567625	0.0180008558707501	-0.0723334602319772	0.00458958286199577	0.0354026288122352	0.0524263269300728	-0.0450116843065662	0.0877199195621044
0.041976205231234	0.00422152602981111	0.0311914200050869	-0.0799258455119396	-0.0432861896311555	-0.00447200347845088	-0.0151186239056718	-0.0862487634362098	-0.0336147580604035	0.045885935107795	0.00158293317418615	-0.0633047454260182	-0.0491770816735872	-0.0222951581858452	0.023947994761083	-0.0879334556672246	0.0665601475730904	0.0606767690242559	-0.025460739134051	0.0314624275449745	0.03643938657457	0.0235234823728416	0.058595426943756	0.0220612730355659	0.00605544459199236	-0.00608416962543723	0.0264170122403824	0.0824498299281407	0.0289748350398376	-0.0707735754779379	0.0230866562034271	-0.019758936680482	-0.00814631055563319	-0.00170317673380792	-0.0447194928888976	0.0325325786121857	0.0893200849901507	-0.0206155793046396	0.0192845153810148	-0.0111175842110894	-0.0744018624068375	0.0807357098472035	0.00489022695996119	0.0128465992630765	-0.0631996608697353	0.00604480047606301	0.0406769969633862	0.0401215202075827	-0.051063907753182	0.079738815342565
0.0351235860083617	-0.000761485536293204	0.0432410810075057	-0.0908667444383839	-0.0459982477575086	-0.0132687391695965	-0.0139788686686089	-0.0704993329616404	-0.0263626714279472	0.0387046005400456	0.000274228685264152	-0.0562439398180571	-0.052096178290174	-0.0160239998841334	0.0313254106409035	-0.0970940740274453	0.0599623610080563	0.0740408739898723	-0.0188701530003808	0.0283819995242036	0.0324567131976696	0.0177403880927141	0.0633015871416194	0.023859711211316	0.00357066964695436	-0.0179422365411276	0.0449687671185489	0.0736937923273132	0.0404917684753999	-0.0675418340444458	0.0128269806964616	-0.0236037583206894	-0.0196987243776267	0.0127159479577475	-0.0471337244773842	0.0434449888754073	0.0852407797372642	-0.0303323005451303	0.0183162138936767	-0.00694602995348179	-0.081769677711506	0.0871277101709368	0.0195075200451426	0.00915705649054428	-0.0384924763620694	0.00468068397186172	0.0344007253118652	0.029370128286312	-0.0497577077621258	0.0797002043338016
0.0272355656261654	0.0170074050506769	0.0324509737233939	-0.094668572198563	-0.0500773443022396	-0.023917133616139	-0.0195762126903614	-0.0807168494211995	-0.035727823780536	0.0265702040265029	-0.0116628342672745	-0.0641174549834478	-0.06366278426674	-0.00450842305158171	0.0318882965362265	-0.0963365677771396	0.0800582431745234	0.0998444024382618	-0.0232862088621303	0.0222583978884144	0.0444906167343498	0.0246347489466819	0.0687895680899016	0.0360003689695229	0.0347316320923749	-0.0201288718860659	0.0366783574125918	0.0614049517787171	0.0597089893073065	-0.0640700782321544	0.00661655646799377	-0.010033136635228	-0.0145802612186175	0.0143503415232922	-0.0170236075947932	0.0337729311801888	0.0828929173422195	-0.0340457404014646	0.0204412803327491	-0.0165524489338026	-0.0786814231349047	0.0900787391353117	0.0165755878769939	0.00271214864939745	-0.0177338414478833	-0.00759125121614064	0.0441694148830698	0.0434032472443117	-0.0414646892042252	0.0774212156300645
0.0200058107663452	0.0177481102944668	0.0259967783693284	-0.102905135200407	-0.0361779029178233	-0.0279903863325167	-0.0164201279632298	-0.0748404625955735	-0.0430158082157344	0.0305536078819475	-0.0217708832992856	-0.0637696428423445	-0.0661217837545765	0.0155480132735002	0.0195584448350791	-0.0894257189788891	0.0724523962185327	0.109640641485989	-0.0212045537193972	0.0254550763517864	0.0530135273255089	0.028922344938735	0.0632845774269479	0.0247399378570425	0.0229267857563313	-0.0211678210840332	0.0640665025314446	0.0750400642842211	0.0481540709874473	-0.0466353294021038	0.00496525754185537	-0.0139986959433793	-0.0226911819108638	0.0288501319169397	-0.026784992380556	0.0365463495042522	0.0934599156081257	-0.0307099579524669	0.0345853276753851	-0.0187563027015678	-0.0725502036514406	0.0859900420154286	0.014800629368735	-0.00421299665750323	-0.0269260790936589	-0.0169094442337469	0.0333678286504068	0.0460570757952866	-0.0478410364162977	0.0695680495098329
0.0134260774567599	0.0184796323794156	0.041752470088562	-0.112720105805089	-0.0319752511450496	-0.0283713830703409	-0.00910146342917621	-0.0550308236643439	-0.051894044441594	0.0325267347838323	-0.0146658315623632	-0.0611851053989882	-0.0668695850756526	0.0143459586520272	0.00738188927412995	-0.0971672262359402	0.0646610077123224	0.104748626675673	-0.0244711494148542	0.0414976374307239	0.048544877008579	0.0194306110898491	0.0710137709028259	0.0281859182121324	0.0325579366530762	-0.0165913730047992	0.0521773381005881	0.0798219855425228	0.0370228302232075	-0.0493058546055169	0.00137359889424216	-0.0131529061433065	-0.0262194976332896	0.0204797869874347	-0.0344642002531971	0.0252792397307965	0.0910099949250525	-0.0246144275635895	0.0395896274733482	-0.0161707217174341	-0.0748987965250295	0.0777502440371749	0.0166892294676514	0.01219803866993	-0.0337632539130258	-0.0168679113108069	0.0210196106315774	0.0411145536113449	-0.0493760848998351	0.0637732675729986
0.0116901473735753	0.00799716091647778	0.0323814739076199	-0.0876778925308423	-0.0432316124484982	-0.0332296915135474	0.00512940650613846	-0.0623591931276272	-0.0578608018985417	0.0465206166086022	-0.0129714344021187	-0.0709580734873801	-0.0746110923327037	0.0131589310177486	-0.00464356158225342	-0.0927672409021625	0.0550054379613866	0.108881361216362	-0.0111698656040365	0.0307292357947819	0.0382491993447936	0.0251834426874323	0.072484224212243	0.0383119161455146	0.0314247557229108	-0.0249574394171169	0.0491197636228419	0.0764209817949383	0.0411566083046736	-0.0382171903049945	0.0160346163379961	-0.0224021211155274	-0.028863516900957	0.00941220221061559	-0.0423282191975136	0.0161128818963002	0.106238176781317	-0.0362422893837881	0.0358480120160243	-0.0127769184012137	-0.0805797281630508	0.0766159152121544	0.0118314427948336	0.0132787294989927	-0.029590551760563	-0.020188353710377	0.0138670777892839	0.0351130462465101	-0.0452895792155846	0.0709361314689883
0.00605408798898176	-0.000674454235459064	0.0295697576370263	-0.0836759136495603	-0.0445437606219855	-0.0271028549013484	0.0037766645964107	-0.0522289166770577	-0.0668347308136878	0.0382109013982634	-0.0163402970937597	-0.073606684334468	-0.0833769392168387	0.00162206595333819	-0.000552464318582434	-0.0920634770018921	0.0521927825040934	0.0992367486435889	0.00728859672863149	0.0234560696386224	0.0306024455903293	0.0297443420090833	0.068614044531145	0.0292637914810962	0.0230224784456178	-0.0245358489430522	0.0413379756917836	0.0719416873620791	0.0413172092303136	-0.0454742859331822	0.00978432885183206	-0.00800605867515228	-0.0146672925194516	0.00632551294518032	-0.0509348217590192	0.0140634721635883	0.104469896934033	-0.0477257251603963	0.029911830303854	-0.0214704479094756	-0.0719037301398489	0.0852999484993421	0.00983525364176858	0.0151862176859798	-0.0386355458026492	-0.0257085800686806	0.0191288190970285	0.0417914985136363	-0.0544197261851056	0.0738081643965149
-0.00315348970622144	0.00812937753297281	0.0242719098183841	-0.0746813226270219	-0.0346347148162223	-0.0109676274013788	-0.00512254679907441	-0.0623933169110478	-0.0636518270885774	0.0272031115079886	-0.0233088536969997	-0.0765024056376413	-0.0833500158647821	-0.0072504307982458	-0.00267502625978915	-0.0880069209379527	0.0533368162583436	0.0972753093984109	-0.00445551553416815	0.0364420997805912	0.0460208649303112	0.0194020180725487	0.0583491513202925	0.0438584397314083	0.0197667355742457	-0.0266405663369656	0.0356137371115008	0.0633161967125028	0.048759011576099	-0.0366741065574712	0.00753341139500666	-0.00303285639235541	-0.00765041997821853	0.00915987405064322	-0.0445880067509468	0.00783770788569293	0.093199343476012	-0.0473014214803104	0.0453388066782106	-0.0163300703941413	-0.0459679850749644	0.0781892616422219	-0.000539837475176042	0.0156694814199881	-0.0352427860272061	-0.0297595010124221	0.00807803532672533	0.0411039094954155	-0.0572737058571834	0.0735631410219842
-0.0102858822115113	0.00842021234763078	0.0316453602432506	-0.044509219422254	-0.0422164559802553	-0.0202439744338118	-0.0015857783963518	-0.0449793345424672	-0.0484631954277762	0.0196935833657508	-0.0117028018790484	-0.0799224018273742	-0.0766006028247935	-0.012931362436267	0.00475310570181244	-0.0898834159638514	0.0558671939353535	0.083853079211494	-0.0157736544516381	0.0506674389497857	0.0455607678015609	0.0178720829388204	0.050452782611877	0.0431451796100637	0.0137502012222165	-0.0197550755796056	0.0319214811329474	0.0561984137780963	0.0364998075855807	-0.0380677552656725	0.0204372105237173	0.00860147538066303	-0.0127661699312066	0.0189619569267242	-0.0299163451912635	0.00336999675546269	0.0843097326556789	-0.0412798781325498	0.0345227152287419	-0.0190969144113072	-0.0436045739223365	0.077049506405159	-0.00742459775399181	0.00914359481451598	-0.0310517175570614	-0.0376819582402723	0.00304702088486118	0.0387440463814309	-0.0547698341159192	0.0643572329920248
-0.0156489513287403	-0.000536706852843879	0.0263216326133292	-0.0326397779120901	-0.0469027889033483	-0.0282845604776623	0.0422448126273336	-0.0415076830842536	-0.0555929790811227	0.00947617126026946	-0.00192158981851518	-0.0838602029508469	-0.084501354404474	-0.0109783758713858	0.0062062362343249	-0.089775722555625	0.0496823364559317	0.0826429893260351	-0.0174269361052535	0.0504297203606968	0.0448263238024354	0.0183218490138746	0.0404135029170958	0.0368382278596876	0.0120103056840779	-0.0140757092527505	0.0243534103530981	0.0561722209045839	0.0316760403421058	-0.0388839085076675	0.0200147852170307	0.000202537433857613	-0.0152971737326828	0.046290202804955	-0.016827526282722	-0.00272302913554898	0.0881361879782043	-0.0437367905388316	0.0456904799201902	-0.025751156532398	-0.0496742244999347	0.0860083039790329	-0.00469970407607689	0.00606024487956835	-0.026912826125786	-0.0413040882785852	0.00228043582979213	0.0296905996590478	-0.0396916090693656	0.057786891549436
-0.0268279862605844	0.00966599132767629	0.0364707971519694	-0.0436077045446687	-0.0495699747762737	-0.0367855567124962	0.0328676595558049	-0.0425612418531043	-0.0391038869035409	0.0117111225432008	-0.002346310914912	-0.0715018625864769	-0.0662525394139832	-0.00736887267647931	0.00512032770137519	-0.0672595562641624	0.0469358414839248	0.0696827346412678	-0.0142975660220231	0.0471137651864694	0.0457816853841339	0.0187661886768863	0.0316193760778936	0.0266879154261923	0.0142137420355322	-0.00538551907497612	0.035927634177339	0.053345060230485	0.0355959969182852	-0.037168744885953	0.0291218699353715	0.0070345989034153	-0.0208781341642303	0.0486279428544591	-0.0268713975569238	0.0080671825026405	0.0767883081485788	-0.0531663293573852	0.0474755607739898	-0.0314823868358893	-0.0399816090514017	0.0802894918107925	-0.00172843042062071	-0.0059487180325323	-0.0250661763661207	-0.0490830586495446	-0.00800084097126534	0.0336352881516513	-0.0483309788112812	0.0501776009088799
-0.0283440423019734	0.0158202730623206	0.0375299910410179	-0.0390326130684453	-0.0415593383527343	-0.0348162909114878	0.0289294410160212	-0.0444420153961902	-0.0368257330324256	0.0212013954349984	0.0288881168012366	-0.0693815964349804	-0.0580346557920546	-0.0178103329868658	-0.00491613443330711	-0.0749962632336375	0.0389010992684277	0.0837752310695009	-0.00868602984569814	0.0488811058470533	0.0548488024907007	0.0472172844315863	0.0260158751655546	0.0382332331708995	0.0113475529363589	-0.0169722653885457	0.0232676061742261	0.0620380679683583	0.0341449534673275	-0.0388364274022964	0.0280313698230013	0.0112607303436803	-0.0241486953146413	0.0377709446065168	-0.0222240930589051	0.00975928387317476	0.082388991500819	-0.0565960304763478	0.0411148666735781	-0.042184627986545	-0.0236864067502586	0.100132837109132	-0.00943873580842794	-0.0136066376733147	-0.0352878669887893	-0.0506026627295766	-0.00162710261113635	0.0386513799603988	-0.0495797840595811	0.0423826643640265
-0.0253592026164111	0.0277807113282727	0.0556635991296851	-0.0263908470289367	-0.0367296229268282	-0.0286697313785961	0.0396065328339418	-0.0353745852273902	-0.0429797017048368	0.0190888514852546	0.0485296413132291	-0.0490795106109015	-0.061684126598735	-0.0250408183252301	-0.0153880661343933	-0.0714318410003141	0.0362884905781597	0.0822859940260908	-0.00622546504669554	0.0576295256002059	0.0469959494327023	0.0498237362312677	0.0216025325098262	0.0431922432991239	0.0166404961133474	-0.0219720779611659	0.0258913807508122	0.050734434267694	0.0405554244628205	-0.0444050740526707	0.0476835384509231	0.00983191431128094	-0.0116918447008859	0.02536814940503	-0.0313606056271682	0.0243161559473454	0.0853988761650385	-0.0588628097529895	0.0289505205397244	-0.0485520007479319	-0.00899429179133849	0.101521685529757	0.00731739845408739	-0.0220097497832296	-0.0302559133602255	-0.0470611983933558	0.0113904424623096	0.0267978002700512	-0.0510933356031044	0.0582149519763204
-0.0243723261032355	0.017462806245929	0.0772135510153643	-0.012785579789666	-0.0414840990626846	-0.0211988142451216	0.0442683425487662	-0.0348234913428517	-0.0412136132931857	0.0161621370209929	0.0556018215156638	-0.0578824031926337	-0.0686496569337206	-0.0338621815787221	-0.0232088824905259	-0.077716147915821	0.0384704299895998	0.0872580484140325	-0.0161209448223527	0.0553445887140377	0.0482044740069951	0.0507170071367116	0.0374128014117173	0.0410865867185109	0.00478023776202452	-0.0193465293652583	0.0366062487448743	0.0412518835776491	0.0578109973413936	-0.0496244476048533	0.0418805125419475	0.0288697504835546	-0.00695302167669028	0.0422521174127753	-0.0280582164830469	0.0148816081330603	0.0880912113706989	-0.0574596648237139	0.0345851189672297	-0.0475570889707704	-0.0191354210659928	0.0989715849320547	0.00705797421682879	-0.0193837837710111	-0.0373318503094587	-0.0575699670838838	0.00603822616916547	0.0156517412267725	-0.0567898159987087	0.05144070266583
-0.0256386628365956	0.00559232119498768	0.0847696210762737	-0.0116747306321367	-0.0428179528843417	-0.0197034203111249	0.0553151608641153	-0.0424029367171745	-0.042830997144059	0.0247567388635585	0.0449382957278491	-0.0464071070340891	-0.0710467744534581	-0.0434144407926965	-0.0102034424900977	-0.0542291756391546	0.0526706198260593	0.100011786378955	-0.0261735818390846	0.043563743815874	0.047157072128731	0.0616836815203574	0.0345385770485582	0.0420884902188809	0.00819397270709311	-0.0268380042520473	0.0401848631327701	0.0422516999964643	0.0479603898191641	-0.0606615609909728	0.0423122253615528	0.0331047520204274	-0.0129176920520833	0.0415587889202789	-0.0362818395792511	0.014248178881186	0.0815061560031489	-0.0364653984019936	0.0345472384370105	-0.0572193373826815	-0.0143041403289206	0.0916910096363757	0.00624161226667834	-0.0305163811382615	-0.0451601801591885	-0.0654269943049917	0.0150387653741349	0.0242528130221579	-0.0663372749251071	0.0615580392107599
-0.0232477022074447	0.00367356276760479	0.0715028784651875	-0.000213209211853672	-0.047776963012566	-0.028591048403981	0.0572607382894771	-0.05156887713536	-0.0183768712749096	0.0240005892162633	0.0374885624721556	-0.0356345312350375	-0.0722935969742809	-0.045564656564504	-0.0220103759076961	-0.0626880128265821	0.0585707993814097	0.105884103395549	-0.0327399578267193	0.034170311508218	0.036318335844393	0.0677520798490227	0.0286186745725151	0.0526020591969849	0.0258516218471937	-0.0342364996555711	0.0599661177548549	0.0314739064935258	0.0427141972690026	-0.0648385416606228	0.0376964357950113	0.024401413228858	-0.0151667311355094	0.0431150212815972	-0.0452436634213795	0.0225864871088251	0.088448728441032	-0.0443044767217305	0.0283471452622388	-0.0362279928751379	0.00727450892813675	0.0996276590187984	-0.00128763879625211	-0.0403902596198268	-0.0439272367307048	-0.0726261734200344	0.0239275413618462	0.0190209169806466	-0.0682028127728432	0.0550223433219803
-0.0217267415244021	-0.00774548654303855	0.0628828142276537	0.0108258869017428	-0.0487525692853459	-0.0303652764336957	0.0631038361643044	-0.062581780375444	-0.0236394474152761	0.0123290030374921	0.0444177775880881	-0.0311585761326659	-0.0813683319285227	-0.0275194363796816	-0.0213451186621114	-0.0671200348622256	0.0674789852275803	0.114764844119274	-0.0425861824776838	0.0540262836499637	0.0278552201397782	0.0616996476942514	0.0306158029122798	0.045897518410424	0.0166781679354111	-0.0126903045166905	0.0615739010305762	0.037917457731662	0.044256028767593	-0.0403910944524487	0.0322975732291179	0.019447829512676	-0.00954434213509958	0.0449320344831848	-0.0524135190405776	0.0322218121686796	0.0807386317613802	-0.0523263833856657	0.0211035113100794	-0.0264222576063361	0.00309398021984363	0.103263772503528	0.00612317038844483	-0.0285719516077549	-0.0474718316892579	-0.0780551943143943	0.038868645150251	0.0116130297101264	-0.071725910791382	0.0586522999161237
-0.029188684207191	-0.00417615966806145	0.0608126380334718	0.0186464945497199	-0.0595203447968215	-0.0172709267590341	0.0865222478118964	-0.067295245358749	-0.0302372339803102	0.0223719351249942	0.0551825268313093	-0.0270182237443022	-0.0637186136983302	-0.0365901015248915	-0.030492588408537	-0.0580510393822595	0.0785175595707881	0.130538380385801	-0.047828096510658	0.0428220993853845	0.0231388332422965	0.0571231996150174	0.01942226276363	0.0482402674556595	0.0149018528241417	-0.00345705571836354	0.0553181871323698	0.0411997065387797	0.0323328449073937	-0.0316541536478473	0.0314477136200133	0.0181973545991322	-0.0056725971428355	0.0439252263411611	-0.0538917989058251	0.037255539816565	0.0767659763759427	-0.0350374172022162	0.0139499349270085	-0.0257023188240162	0.00400749581636888	0.104613696853157	0.0159630294406673	-0.0339880325964751	-0.0459301045447452	-0.0551243249179978	0.0471811779206887	0.0121406439271736	-0.0620395565875133	0.0501918974175301
-0.0242324916390656	-0.00961509419980647	0.0668917848321442	0.0157253108515783	-0.0698743563900629	-0.0228273639823129	0.109929806635404	-0.0559830546237102	-0.0238673567210576	0.0185640548283063	0.0708557788291294	-0.0363753408329051	-0.0714993580886111	-0.0449878915768418	-0.0378455854341667	-0.0502151960389326	0.0709309137651013	0.121465106388648	-0.0440409826754401	0.0552875070335146	0.0165201758617146	0.0461605950404034	0.0363801134584144	0.0541954416099783	0.00810537609509289	0.00678195768120973	0.0589444913337922	0.0500436102730633	0.0449284864445417	-0.0322698427065061	0.041253135826582	0.0253661666775529	-0.00100849163830089	0.0322863029887222	-0.0592734430488916	0.0629558620820708	0.0921711427480519	-0.0465358799660188	0.0217317228580668	-0.0297533441218355	0.00154828762037687	0.104266197774287	0.0192378691082656	-0.044378985533236	-0.0558925796383107	-0.0223938771433861	0.0408241362129979	0.0258275160552361	-0.0617174155495337	0.0463185871140999
-0.0339042362720509	-0.0186281558941046	0.0684134759937311	0.00975897081094154	-0.0632922229366896	-0.0213116210031572	0.0994317864148827	-0.0520947173330857	-0.0341039699768429	0.0139630835408036	0.0765301361602531	-0.0276882812774629	-0.0791833662488282	-0.0476788701794916	-0.0437067365644428	-0.0522809893618494	0.0729626876586753	0.134074000893669	-0.0540270417905746	0.0499502133734871	0.045839601897279	0.0538223757820621	0.0405218224497886	0.0875287428916869	0.00447479337648312	-0.00411552994889522	0.0516008861751591	0.0744645515454918	0.0660515257981916	-0.0199921680442281	0.0419727615466686	0.0133974844394595	-0.0022849507172016	0.0235931908967711	-0.0519826410535942	0.0642463046073885	0.083014176780552	-0.0326803716483305	0.0140100428757861	-0.00742251067243704	-0.000880449184915409	0.0932783395128603	0.0219117336421662	-0.0495986721476519	-0.0615295782096039	-0.00379610211693682	0.0418292746897778	0.0186151883263983	-0.0426311590851892	0.0427734703851582
-0.0426156103276062	-0.0196856801179093	0.0757988227834598	0.00498727625225825	-0.0551111763042027	-0.0184141256806624	0.0924256623436567	-0.0594595063694998	-0.0416922854477735	0.00941929828790182	0.0661668370540929	-0.0221904910458732	-0.0862116133845348	-0.0377309003027318	-0.0433323141335161	-0.0456373913566879	0.073288376735298	0.13532134518488	-0.0574460987936078	0.0494413828904328	0.0509842579298006	0.0510244342497301	0.0345276198703956	0.0778693120398748	0.0143351058279424	-0.00591365506241207	0.0622764126819136	0.0613257470337134	0.0684240157555827	-0.0157105202346061	0.0443642439462081	0.00213778380552322	-0.00438591136431639	0.0337762705106764	-0.0501047894246849	0.0803672355987079	0.0882573430624591	-0.0344037792421864	0.0033030014375544	0.00818812887873974	0.0107271679442019	0.0911106966100704	0.028194057830196	-0.0567143680005035	-0.0673765371853075	-0.0109204593582408	0.0330176163655155	0.00981177397427736	-0.0470321879597444	0.0423537582844929
-0.041694476883406	-0.0142873393224047	0.0657247931807915	0.00279594497382168	-0.0582366852865568	-0.0138719057389266	0.0905487499014471	-0.0608502331635245	-0.0497465418758077	0.00801333579852729	0.0803030578408986	-0.0212429560200051	-0.0855893500189785	-0.0150208441348306	-0.0538873116804824	-0.0460793308759116	0.074450463744997	0.129270060924964	-0.05746123013488	0.0394146256849802	0.0563451356113971	0.0485414333240136	0.0611022205991969	0.0770136086024168	0.0139885459357719	0.0172415756011228	0.0730994958545908	0.0505911561189587	0.0987793647208599	-0.0103614345637942	0.0372017974665295	-0.0075814419328332	-0.0103825140874974	0.036269602490089	-0.0177168317332119	0.068555710601689	0.0752272754996845	-0.0436690647423791	0.0182201037880793	0.0171619534398081	0.00538319562319917	0.0900905311460961	0.0240336694589065	-0.0516963978183567	-0.0751117831976943	-0.0129142483675179	0.0203936948733002	0.00475926259239902	-0.0488574451334733	0.0338157163520617
-0.0315407207653453	-0.0153988146044004	0.0630591726190322	-0.00244951709779565	-0.0526395499729598	-0.0110668681293083	0.0830927554010893	-0.0692267349836161	-0.0492970888629868	0.0167092654505773	0.0869804665672474	-0.0163854824094205	-0.0788120744402336	-0.0245269788464444	-0.0603895099103078	-0.0515580243112751	0.0666342389682849	0.122173357514261	-0.0608376063201181	0.0494012065705034	0.0467928763974227	0.0376854786168487	0.0537317964425849	0.0756082722375087	0.019528912631079	0.0165788228534038	0.0681012485931367	0.0399898253614764	0.0987844780706691	-0.0176844819691128	0.0284476382391013	-0.0056949289154716	-0.0210667019827043	0.0381716642650337	-0.00281872182483544	0.0571709937826217	0.101016194377191	-0.0533795247382055	0.012222770586354	0.0120181322399083	0.00066586953901778	0.0907638236556667	0.0168436735027048	-0.042818996425119	-0.083871368837165	-0.0109613661567144	0.0135289705774103	0.00677267016829097	-0.0585034143092571	0.022862607998522
-0.0341185795477263	-0.0251803397271669	0.0565047973503374	-0.00146702345588507	-0.0434702702242867	0.0059895971689392	0.0743286825362759	-0.0699359252959288	-0.0432507092447244	0.0149325329229969	0.0846110028781107	-0.00766659486026804	-0.0836040136899982	-0.0168274219286443	-0.0642897435657945	-0.0496853903862528	0.065357884243462	0.110963016359095	-0.0647324135635624	0.0466581552830619	0.0488443732116893	0.0269643493781223	0.0646610077123224	0.0767415575217519	0.00847311986504434	0.0178851271985378	0.0603638111451173	0.0561320445846545	0.0951478428155505	-0.00754877910650096	0.0371698651187414	-0.0167175370847853	-0.0237747946541033	0.0333271305600887	0.000409367215935868	0.0481687849124084	0.109397183422625	-0.0604482612560747	0.000977679523301244	0.0167425544013759	0.00973309099966232	0.0788231083104072	0.0282311035277933	-0.0444164486471442	-0.0829980295605692	-0.0101533525327831	0.0117917882452929	0.00539957921340416	-0.0635476817189941	0.0198889341992778
-0.0159354032721332	-0.0309186661079445	0.0542338439105861	-0.00918066817417994	-0.0551440478386904	0.00154484393581149	0.0721163760882138	-0.0577506039924496	-0.0482042929609063	0.00673510270030502	0.0777890637540937	-0.00549884760340044	-0.0897370071927839	-0.0249104800821344	-0.0502137350818442	-0.0483963044639457	0.0626967509070454	0.108575812476743	-0.0646569655653573	0.0372262163207204	0.0483492131128188	0.0158162032532888	0.0597676362989957	0.08066203586832	-0.00356579266736734	0.0135726949359829	0.0639275028998965	0.0493836750854433	0.0851135721165007	-0.011265140877012	0.034298562669759	-0.0127565693560546	-0.0135635394392086	0.0279825321146195	0.0016363624619884	0.0448807966310151	0.107309475743383	-0.0632273147003361	0.0128423207458892	0.0398965328159779	-0.00120092055765119	0.0855188833544381	0.0257510245162535	-0.0445934331629892	-0.0868976370915895	-0.0107559973317245	0.0232420394251801	0.0144080493282818	-0.0690895093713896	0.025916217021314
-0.0206679650516645	-0.024540336168395	0.046108418001534	-0.00391276997584877	-0.0456635842302003	-0.00172415190343342	0.0746937131002061	-0.0600029824063633	-0.0382498531313267	0.0244108050958544	0.0774945765467149	-0.00699966794943952	-0.0927124550113496	-0.0174863135754869	-0.0612435436825219	-0.0580481174680829	0.0505445098462094	0.110700148437271	-0.0581397403483375	0.0419176625936225	0.0442186700077625	0.018252557906256	0.0798659186092508	0.0850939535498858	-0.00425025106325598	0.00483189303050521	0.0786517589147602	0.0466408325061573	0.0908908225682748	0.00971555951460221	0.0337040574888812	-0.00996541083877554	-0.0200063601988006	0.0420328694954461	0.0134928640665127	0.0351908943885033	0.111970659333741	-0.0595291105393516	0.0217583331478902	0.0299883218428366	-0.0131197215465855	0.0758843931272055	0.0168590135521324	-0.0388855781729113	-0.0893480795450514	-0.00826976142959816	0.0155015757089064	0.0101388196539107	-0.0627972715459746	0.0402723118499152
0.00715241465718238	0.000526974261547469	0.0462075543753859	-0.0132767744335824	-0.0447046746098587	-0.0108352020767282	0.0710761746413137	-0.0493416480541813	-0.0329009761686702	0.029261495691386	0.0707609209724648	-0.0146445433305045	-0.101253523212035	-0.0191183069972436	-0.057569862729806	-0.0583358216604087	0.0475070757054669	0.1080359888326	-0.0575860376118556	0.0350657738492945	0.0373380838920563	0.00945352642540014	0.0731028351850785	0.0849889733476806	0.00151656398074429	0.00880517454040912	0.0741447062972224	0.045332649787624	0.0845511036374887	0.000462379087427166	0.0213516653069422	-0.0217752661705506	-0.019926320621175	0.0693545410667794	0.00671391882252404	0.0530733222120532	0.10172736741698	-0.0620394522334356	0.0185183477422567	0.0216038891128368	-0.0201283501156772	0.0666496833717903	0.0316076884211869	-0.0461344298289577	-0.0900874281858307	-0.0125374257928032	0.0260653389984027	0.0218897149317633	-0.0599446484769074	0.0508085256628885
0.0298651840311048	-0.00945240619261172	0.0611518931402006	-0.0208435929644988	-0.0524413815793339	-0.0173119379115854	0.0607807056856837	-0.057861114960775	-0.0318203896936852	0.0208860374120718	0.0814786065266259	-0.00398644395473235	-0.10436609228875	-0.02465178632342	-0.0463785140167887	-0.0675839930918522	0.0417062412321238	0.0981217253229501	-0.0671235829008688	0.0232567533501413	0.033064158284187	0.00188441210477347	0.0700654010443359	0.0745205896852375	-0.0107160297199506	0.00180437252714783	0.080338433873252	0.034516662692233	0.112745175298718	8.02143295253367e-06	0.00915277797335699	-0.0180316679857497	-0.00472057489162464	0.065243199112027	0.00814273485492337	0.0536462260988391	0.101975938830154	-0.0684403226537766	0.0270837304430555	0.0203265952013142	-0.0211672993136445	0.0692948505343128	0.0341279437526561	-0.0541334829498681	-0.0667270374054614	-0.0189929777498794	0.0306152811418911	0.0108045986698841	-0.0691728882795029	0.0480479428903869
0.0354884078641365	-0.000539524412942826	0.0554616739892606	-0.0196326682464181	-0.0421541565958453	-0.0217474036317944	0.0758241808243503	-0.0458258548210841	-0.0352351681795312	0.00981333928544344	0.0850601428286984	-0.0130693185270377	-0.109680949822063	-0.0247942296395334	-0.0398081725741999	-0.0761569936403259	0.0398991416679214	0.105698353137174	-0.0757023229236181	0.0471700120343706	0.0487320882240424	-0.00503040214843107	0.0707072829765071	0.0641823355577346	-0.0197153166759872	-0.00118777194385611	0.0727291432326959	0.0661335481032943	0.109495484963855	-0.00884433498162787	0.0158737023501229	-0.0196568783924534	-0.0143546477025462	0.0681858797501828	0.00535199375395527	0.0595341962270941	0.120429496521168	-0.0730810528448978	0.0389042298907599	0.0241074477918678	-0.0294764927535946	0.0629432352386644	0.0234510606428909	-0.0480270997369059	-0.0503796580654489	-0.0278894759393433	0.0272652021842432	0.00405904673077183	-0.072683881225024	0.0643701728976644
0.0388008149997207	-0.00462300382893889	0.0509626566357087	-0.00695176942775742	-0.0409585719271921	-0.0261276660448795	0.0637890250387372	-0.0566300499056906	-0.0461709537561663	0.0123242027499161	0.0944796636557891	-0.00999410821015371	-0.105405563257106	-0.0126094301064429	-0.0369610802712528	-0.0750993650624434	0.0439971263007231	0.108138568891018	-0.0810931502255255	0.0438944418882282	0.0801725108896473	-0.0146606138584763	0.0791845908356943	0.0542526276445791	-0.030283671544904	-0.0111458641661566	0.0598919220055826	0.054218712569314	0.106286075302999	-0.0136650759568484	0.0101856746348154	-0.0159395774352428	-0.0233087493429219	0.057926308597295	0.00875863262173763	0.0530237540251273	0.113162487255595	-0.0751428807128605	0.0292885233975203	0.0149556995282549	-0.0189142947752643	0.066754872282151	0.0274731798611766	-0.0501201294741125	-0.0530037457042681	-0.0302326424008897	0.0270381277110836	-0.00316298592729566	-0.0792327257275986	0.060880885600313
0.034228645437674	-0.00977632124991288	0.0437181878509274	0.00669210882027664	-0.0338953661754431	-0.0290529195520529	0.0535840310685068	-0.04545038884938	-0.0496875818218853	0.000797668739201855	0.093977929250021	-0.0108788220812231	-0.0910989322613526	-0.015702589324698	-0.0313480831378395	-0.0748952484863864	0.0385199981765257	0.108867690832178	-0.092299630279815	0.0398192064443735	0.07816766034813	-0.0079240363700496	0.086156069353111	0.0506088963121743	-0.0373591910778263	-0.0066939105016649	0.0589794499498347	0.0570183237668899	0.113200889556203	-0.00582036251691361	0.00232729081069684	-0.00638596161825777	-0.0220672488800637	0.0469537903852959	0.00539999662971511	0.0477146359660893	0.110467751906147	-0.0791400593065666	0.0231537558754131	0.0199237884612425	-0.0185677348830938	0.0668776970316495	0.0205205894318306	-0.0435032461128522	-0.0578361743361954	-0.0389895148343392	0.0436213472667858	0.00763265212293623	-0.0828988931867173	0.0666791112217126
0.0266318772864466	-0.017666846129975	0.0368439673339632	0.00896160130293955	-0.0218776375208123	-0.0257792277793097	0.0415450141820174	-0.0307679788196897	-0.0509195860636693	0.0132248827948795	0.0993648954510521	-0.016794759102312	-0.0926568342879148	-0.0209984544158632	-0.0297265251238567	-0.0730128052780566	0.0333909952556648	0.0975425601914999	-0.0991649807001714	0.0363548597716016	0.0697449296716001	0.0158164119614443	0.111809119221401	0.0503720125557072	-0.0306207352160002	-0.0101407256893767	0.0625602557733631	0.0777110069039451	0.105743642806913	-0.00675694036461912	0.0018497665509642	-0.00731544338867706	-0.0219616425533921	0.0372381126855826	-0.0063206359655933	0.0589986511001387	0.10108360711141	-0.0699217331413563	0.0154144400539945	0.0323934746265599	-0.0252285513110822	0.054393296941371	0.0100127599280022	-0.0459326090426109	-0.0648494988387853	-0.0493183770948455	0.0569171003114833	0.00512836296536107	-0.091281760605551	0.0544774063280284
0.0227709851182673	-0.022377910969492	0.0278141046331492	0.0148444580813853	-0.00916877180931772	-0.0256274969502775	0.0313362634649883	-0.0375573594714522	-0.0501754371353141	0.00672936322602938	0.0971217001959794	-0.0133931292302611	-0.0983973521043249	-0.000737171036180069	-0.0194413872219229	-0.0801178570149789	0.0255245761675604	0.121653569853044	-0.109866804434516	0.0250900457878561	0.0712311404467558	0.00984892402595236	0.0987666335233757	0.0434150392550962	-0.0315293461708718	0.00158188963340876	0.0582531455687728	0.0743361960298731	0.1095838728677	0.00156216671271613	-0.00450445759662764	-0.00711299647786383	-0.0268994688038355	0.0349262524473577	0.00479422120844151	0.0533351465930998	0.10162030013322	-0.0613782647968827	0.0080513206828242	0.0270604594837197	-0.0141587750986305	0.0434647117960999	0.0262471238018237	-0.0544944437047666	-0.0717757920405411	-0.0443922385011088	0.0509993892710728	-0.00294728604860961	-0.100120655344103	0.0477495945821318
0.0167171963604854	-0.023388997628703	0.0256193296701472	0.0150518096338523	-0.00137988780097319	-0.0277186483140849	0.0246157565045334	-0.0448225947177035	-0.0572839325568018	0.00591696673083301	0.101349292593333	-0.0150760474419544	-0.0928615769884383	0.00330529722726465	-0.0193683393675057	-0.0862941574600262	0.0306414740154036	0.123615426514533	-0.105869312778577	0.049260745981867	0.0777411652324116	-0.00220710257520847	0.120061230980828	0.0625960492220275	0.0023086114307816	-0.00336835475228558	0.062403307240444	0.0794069693753557	0.0982498721304133	-0.00170703783468426	-0.0029362245163693	-0.0125154070824003	-0.012727663276521	0.0351642840986799	-0.00495798041848036	0.0460613543124739	0.088704395931492	-0.0728295595175473	0.00666236790812109	0.0164713381533329	-0.00910918563092888	0.0349127907713294	0.0240718630513589	-0.0539860306380232	-0.0805768062488741	-0.056054641521039	0.0625227926594549	2.17760459916219e-06	-0.0878404761839593	0.0618344731626899
0.0090578157626147	-0.0204657268490067	0.0203705282680422	0.0177777468525446	-0.00629339955130348	-0.0194191598033645	0.0190992868930285	-0.0505970276093787	-0.0651446121706306	7.25122529950975e-05	0.103563373060716	-0.00721380251695949	-0.0918764744945843	-0.00670852007254833	-0.0162148634923176	-0.0509355522375633	0.0508214655685281	0.131435616746199	-0.104442583827732	0.0552032932927794	0.0693237566138464	0.0287455691310455	0.13576902417838	0.0574480538590182	0.000430759801872317	-0.00741666684408367	0.0569776256765718	0.0774117194089903	0.0912583576300708	-0.0133393868802257	-0.0050291498994982	-0.0214924666198785	-0.00489463749329292	0.029516745765535	0.0142636232846913	0.0427995589045929	0.078470078465417	-0.0706927010676904	0.000808625917364426	0.0301043635772821	-0.00104094575647765	0.0281479333278355	0.039291279165093	-0.0635683438263864	-0.0674190092949472	-0.0230324197450696	0.0568155637938435	-0.00464825751575167	-0.0807550430136519	0.0631387947803469
-0.00270821085651008	-0.0310246898509271	0.0146265667670668	0.0229908591600629	-0.00862466964798774	-0.0190663386665297	0.00860909322833796	-0.0515375709120383	-0.0726274256689673	-0.00289813527799465	0.116394646105399	-0.00617224446704876	-0.0808192207714613	-0.00847439977604391	-0.0147813515264201	-0.0546730978858553	0.0573048800643606	0.139998912365443	-0.111157090428717	0.0742377901345654	0.0752971927317694	0.0296205780728851	0.136715202601237	0.0459213111401484	-0.00478537877390042	0.0014708568946947	0.0558211737870707	0.0684381035560774	0.0980798793377769	-0.0225863060627364	-0.00653570971981292	-0.00738776076455003	-0.0114451516611114	0.0191773437431771	0.00887571789696054	0.0367769720160549	0.0728447675508305	-0.0677420895196265	0.00875372798008391	0.0200377431141333	-0.0124014524295095	0.0343527224361054	0.0422763275588107	-0.0744322294434594	-0.0734729024068069	-0.03439991814131	0.0537002815111078	0.0106477544910427	-0.0818812322206088	0.0588244841443926
-0.0140480554221497	-0.0411722890784011	0.00531244355849228	0.0239373506451536	0.00756116957968517	-0.0285221747126735	0.012815606101988	-0.052186444567418	-0.0777763602186763	5.0806604825432e-05	0.106096463943747	-0.00570379901207939	-0.091188676768208	-0.016941376581535	-0.0217693179881195	-0.0468793092358571	0.0474605337867954	0.131928585409437	-0.12114967167371	0.0784694523409505	0.0859585270839515	0.0299244571472604	0.147734054023752	0.0367786416812987	-0.00517451512978832	-0.00767984782814086	0.0487965790440849	0.0562145886601458	0.0852079082027765	-0.0308778636635486	-0.0111050617217607	-0.0181092030655097	0.0196222051765775	0.0263339463945024	0.0122385280520926	0.0529590544969292	0.0622471935401468	-0.0623070160887578	0.0311664793805073	0.0170992366390871	-0.0157774111984367	0.0617698779885696	0.0351397608904113	-0.071435075976724	-0.06712629610689	-0.0450658440729126	0.0710727309567483	0.00642527544349859	-0.0863549958873479	0.0688500934549901
-0.00731909578139791	-0.0461516482517846	0.0190841555517563	0.0128268763423838	0.00897944585023288	-0.0210531359525983	0.0164096648933892	-0.0564687185015065	-0.0736172240963196	-0.00852208958957053	0.107971498012558	-0.0116840181450555	-0.0809803434674899	-0.0188602393629956	-0.0309114656765805	-0.0579504420513194	0.03773849048834	0.130681554180459	-0.119533122655459	0.0655610616328194	0.0740775022711586	0.0207003915077745	0.14937199562794	0.0439967088844122	-0.0117215856130414	-0.00971381315734735	0.0536244160965917	0.0491849849214286	0.0730561889123292	-0.0287019767886174	-0.00833435660371847	-0.0236552048810147	0.02089073334557	0.0258382645252432	0.0021137823676433	0.0504519477792551	0.0593445848678427	-0.0563791827028066	0.0331318840806395	0.0245618054463424	-0.000903302727940201	0.0499092022209358	0.0398570869745926	-0.0746379113306826	-0.0614186498249676	-0.0250659676579652	0.0683406368474694	0.0112190930666625	-0.0952550421154549	0.0697871930730843
-0.0188817363030098	-0.0384636746366135	0.013076073880024	0.00297480786306595	0.00197645240133907	-0.0234812466334241	0.0311639748826416	-0.0623786029860866	-0.0513017306963487	-0.0178288036586256	0.104220803750471	-0.0175899371746815	-0.0871459997966078	-0.0294391339937641	-0.0287350570312606	-0.0431127531539537	0.033459660238817	0.126088409448787	-0.102809964281509	0.0920301603890268	0.0727086898334591	0.0331604770979399	0.159673412766001	0.0477636823826265	-0.00109980145632232	-0.00387906360873915	0.0483077845439565	0.0453241971073271	0.0745012841808558	-0.00050164388272365	-0.0100800959702105	-0.0109243204591172	0.00869748113218271	0.0203065592183884	0.0327325210251332	0.0546989500350679	0.057038255395738	-0.0670522047116954	0.0303108802971271	0.0400552553682186	0.00146052584099856	0.0530424334050425	0.0355519594974794	-0.051189341354624	-0.0585832451787273	-0.022401912407372	0.065362267114727	0.0120318026240921	-0.0928396626321132	0.0785561705795514
-0.0249783102326646	-0.0244283642429813	0.00882343650401341	0.00388988877075728	0.0132683984452966	-0.0312014656586165	0.0420933948605346	-0.0718566664507887	-0.0485919683597059	-0.0244986988913772	0.104438382002556	-0.0242628586756876	-0.0907139700685743	-0.0194376304751243	-0.0377906951892761	-0.0528302048729886	0.0421195877340471	0.116790356768184	-0.105342950810462	0.0817545187081672	0.0663147067822488	0.0222155083624638	0.14827732135246	0.0419596129328735	-0.00181483559698841	0.00384407733062995	0.0500603069255015	0.0557975897655017	0.080410333832814	0.00437837020865249	-0.00956312586909256	-0.0218819160379996	0.00758057943814458	0.03865409316642	0.0203922339162119	0.0485285977724517	0.0455166260266774	-0.0697492358508541	0.0255639176548679	0.0326661518316913	-0.00488889801901729	0.0491337470692589	0.0304597935660604	-0.0496013853536731	-0.0636264690476869	-0.00492448275952621	0.0598998529154907	0.00891255488640232	-0.0938157906752817	0.0757309926329295
-0.0195142263681845	-0.0223325169456757	0.00154223508386802	0.0185195999911896	0.0134953685643784	-0.0326631532255036	0.0363597644132553	-0.0800964644290425	-0.0271475184466206	-0.0274443014437096	0.10157187984115	-0.0241300159347261	-0.0894753915198928	-0.0160032334226634	-0.0285258271053943	-0.0461797194986963	0.0372260076125649	0.139821927849598	-0.0980401480962251	0.0825313304628546	0.0602802235288486	0.0223312370346761	0.142065018750593	0.0306251947792763	-0.0109247378754281	-0.000573961258596622	0.0383451007422355	0.0496136714727795	0.0680380100220269	0.0033151065105721	-0.00849234867741498	-0.0296219623379624	0.00199554919756527	0.0324029708476341	0.0258530828042821	0.0530796878107953	0.0332975983560886	-0.073253132719089	0.0155537527477758	0.026769520314984	-0.00135505153047136	0.0368698471452424	0.02655142029251	-0.0477531702828416	-0.0478778734057394	0.00477251556027185	0.0539450961774829	0.0117147749359217	-0.102903256827008	0.0670584382942931
-0.0180397032497356	-0.0199825674690762	0.000794329408714214	0.0251241695712767	0.0224033457023936	-0.0315854886646952	0.0452637760963164	-0.0871134413243533	-0.0140931363837328	-0.0325941751801182	0.0900572421952975	-0.0155950002705493	-0.0804089005377924	0.00587668605682584	-0.0300206992690023	-0.0513769699863984	0.0309926254869945	0.127551975389073	-0.100072130697955	0.0860997181511321	0.0753298555581017	0.0216052457158474	0.158059681307849	0.0325973824944614	-0.0168401531261284	0.00122552045793084	0.0382605739392671	0.0384642730990132	0.0692653183303127	-0.00109646212583468	-0.0192000162401131	-0.0184977132969311	0.0062842930844735	0.039955597223978	0.0250832627728031	0.055613300464215	0.0215105965673384	-0.0708309702206943	0.00958949978869377	0.0189853322401377	-0.0110308659724884	0.0418457626340605	0.0330562273742788	-0.0565725508088566	-0.059496969483408	0.0107074450235093	0.0581486871369563	0.00691876587712526	-0.0992723610461646	0.0666172292536135
-0.0291889972694242	-0.019342668264382	0.00649863636014895	0.0495745386936275	0.0443663310277629	-0.0288405590038545	0.0590994571392343	-0.098245099504904	-0.0090443817486531	-0.0399210836863132	0.0868091171716003	-0.0138891241617535	-0.0812592819172857	0.00955694131643927	-0.0390603712531238	-0.0545489165333462	0.034360862054169	0.124678481504458	-0.105720503863721	0.0901840323997501	0.0633008566630752	0.0220087829344633	0.144162535713143	0.0292227803285449	-0.0229621894507515	0.0128069447135357	0.038457177021727	0.0319353602252867	0.0654352106150664	0.000989680242241203	-0.00540388539265815	-0.0262799186443004	-0.00404676061166536	0.0709446885033628	0.0136784056167322	0.0581153981861577	0.0317195559925229	-0.0796437764398117	0.00650072344170372	0.0171803197574901	-0.0166648382755272	0.0327538092569919	0.0324770622428286	-0.0678034497173369	-0.0569655482656208	-0.00107913934893004	0.0566976436859986	0.0198300784994331	-0.0791593648109483	0.0594584351666557
-0.0284347259955284	-0.00778576721704572	-0.00215429941187265	0.0440281194618115	0.0528908069300881	-0.0252892853843262	0.0483925200550804	-0.103355840462161	-0.0189047985541901	-0.0362322713923252	0.0970474000926294	-0.0208881521556933	-0.0874213902077604	-0.000254429072560489	-0.0496683806715814	-0.0470366751850872	0.0273227012810773	0.12464195757725	-0.11101850821348	0.0880548961516458	0.0645870206712056	0.019606030294528	0.133519463324565	0.0340135716834544	-0.0228454172377618	0.0217234788859255	0.0394916389943515	0.0400540031192857	0.0585713211517984	0.022378405077814	-0.00270403669340053	-0.0216399189317234	-0.00836681072189523	0.0738166170768117	0.0130597946438968	0.0510623147799492	0.0283558066506911	-0.0799433769969997	-0.00159203964101612	0.0352865870777897	-0.0247498791564944	0.023494576293308	0.0209803734983476	-0.0724520064642884	-0.0460617993908515	0.00913034184664315	0.0645086507588238	0.0238972786793019	-0.0867482020522676	0.0549097452721002
-0.029370469010612	-0.0159811103581828	-0.0118203045705823	0.042752390861455	0.0445019913288233	-0.0257038841351823	0.038658893453996	-0.0935566795002563	-0.0227601599562492	-0.038751900599328	0.0939925388209045	-0.00174877946577977	-0.0853834594235998	-0.00266083410521667	-0.0565031553471603	-0.037656913261615	0.0242936154665538	0.11760275326338	-0.111768761855383	0.092955259288181	0.0557727534949999	0.0163926551787178	0.135614058372938	0.0281002435143089	-0.02188974259383	0.0207249147160431	0.0399530927261123	0.0441500050246104	0.0503919441845553	0.0199710608584582	-0.00956197797423743	-0.00893407948848322	-0.00955185562869677	0.0766528565556739	0.0272955692208652	0.0398949675048118	0.0435218978307007	-0.0858417825330286	-0.0039817480212341	0.0229145763292359	-0.0251711565683259	0.0188323491621727	0.0188705427546251	-0.0316628150362997	-0.0456581578181579	-0.000675810838469668	0.0730629719273822	0.0407995086506515	-0.0768751584033242	0.0557398819605122
-0.0381380899140685	-0.0223939814974638	0.0105679236215725	0.0342094442873701	0.0563862511180261	-0.0121071739302862	0.0550976869661077	-0.0799574647974944	-0.0190043523443529	-0.0446016771351306	0.102740958574057	0.00818885935728391	-0.0802894151187815	0.0131708273826108	-0.0593312552079588	-0.0412793563621611	0.0375494008994773	0.106729371425233	-0.115310956670148	0.0921923266258328	0.0518300477298734	0.0171410826242603	0.12367647365001	0.0194590997530718	-0.0310304293252027	0.00881383592886144	0.030604532671884	0.0322281777674217	0.0397932222790165	0.0248768504070358	0.00215354127126178	-0.011792859448137	-0.0174451980688578	0.0727309172520175	0.0223059833478633	0.0277457527122303	0.0360898004141451	-0.0933476582825455	0.000941468658325889	0.0426302965905006	-0.0160630283092077	0.0234721401665941	0.0352750037751607	-0.0269560287139699	-0.0365755963080858	0.0198932127164651	0.07198687267774	0.0367627798614824	-0.0825314624789991	0.0450746865074537
-0.0103807400681759	-0.0074377463677869	0.0158706760818685	0.0313749788278294	0.061119752084257	-0.0045619566934617	0.0682508923406141	-0.0721295523640756	-0.0253796560156479	-0.0442161931719635	0.101576262712415	0.0219248822559613	-0.0903853590777749	0.0422515956423866	-0.0666061953834399	-0.0361729982761696	0.0346735068710744	0.110277201360196	-0.122730844659608	0.107966071600515	0.0526984823648155	0.0133981105639259	0.123372281513402	0.0221302510809512	-0.0389370247332366	0.0278644032986192	0.0479836607784999	0.0221351557226049	0.0391303651772198	0.017116037645603	0.0176452171738163	0.00191123110275234	-0.0266409837532765	0.0663366211385739	0.0299839389715715	0.0443202065254024	0.062644991284487	-0.0878745999673799	0.0069239835810122	0.0436129989405667	-0.00846866030176827	0.0392592424632272	0.035228566210567	-0.0335125954182972	-0.031527676505628	0.02115840155497	0.0905327837275531	0.0456617825488121	-0.0909188171231755	0.0499487524163988
-0.00425755584869769	0.00257064451998367	0.00654100411571089	0.0193316834241527	0.0680355055241612	0.00429019101296322	0.0879636906877021	-0.0753238306836595	-0.0339166544073018	-0.0275882057169114	0.118073911924371	0.0178424463807426	-0.0740243093535786	0.0306334387514177	-0.066507476425899	-0.0210456224590011	0.0346344784460001	0.118823278556613	-0.104287200605979	0.112339029228159	0.0426312357772003	0.0164246918805836	0.118589838484711	0.0166445659223792	-0.0307783098733858	0.0385547480844127	0.0452582453301962	0.0295351120832171	0.0379155793582627	0.0100120294494581	0.0158569013436069	0.00311954696888963	-0.0158338667544934	0.0617024652543504	0.018518243388179	0.049483646291917	0.0558157473750282	-0.0681831942062283	-0.00173416989489634	0.0653125945737233	-0.00180899176863504	0.0279583219685841	0.023417458629859	-0.0411083200287473	-0.0391479243243466	0.024368646048448	0.0962427257991857	0.0401639923172224	-0.0751113657813834	0.0623255634525286
0.0138349367333404	-0.00155155025885348	0.00180927716880155	0.0298478612542002	0.0866304629905115	-0.00181420947252198	0.09062430225373	-0.085201257203868	-0.0440283558320337	-0.0341369458654083	0.131285242520178	0.00876844190504507	-0.0561857102426789	0.0496930849259388	-0.0773348381157635	-0.0195521068984037	0.0228308843588894	0.128663763733302	-0.10736209786063	0.101811059387327	0.0304481059093536	0.00484723307993281	0.10826441990877	0.0145885818827699	-0.0319651287995089	0.035946417911332	0.0428468313018086	0.0486083242878442	0.0269114418607087	-0.000365253103119069	0.0084883555603942	-0.00325033029036302	-0.0272906922412782	0.0509631784060974	0.00747497311147294	0.0383359175833945	0.0510321564514827	-0.0705860512002414	-0.00804393920537145	0.08506191684802	-0.00419598694283181	0.023800959865549	0.0434071083451881	-0.0466486867240544	-0.0298662552339489	0.0373433015959433	0.0892762562775005	0.040897184067415	-0.086112059594372	0.0709070166812991
0.00284979167793489	-0.0025411399780503	0.0212269621840444	0.0323899265879168	0.0747410898514995	-0.0120445614836429	0.0904505527142949	-0.083471066594959	-0.0540145193012459	-0.0358423002038154	0.120241763535316	-0.00131330989937585	-0.063499783197312	0.0503079391519756	-0.0748619595355877	-0.0309627035287502	0.0134148072163641	0.121854764514925	-0.101714976943796	0.104859868122543	0.0282206681200194	0.00798004684772862	0.100588342658462	0.036648720854514	-0.0269744993857297	0.0252468899666975	0.0494292778174151	0.0556794609495014	0.0230472103620418	0.00339243288217653	0.00681378567492005	-0.0067399306499477	-0.0259997279455718	0.0538031746317582	0.011135401096316	0.0348900415823824	0.0530309544564913	-0.0511095104851539	-0.00447085558359575	0.0852373360526989	0.0110943899437647	0.0115716011412641	0.0452204691540548	-0.0207465436722017	-0.0352661613406196	0.0277470049611631	0.102845312651796	0.0416211926587667	-0.0913734878398834	0.0634149156700437
0.00572725101750391	0.00404485457619936	0.0188339144733388	0.0290178289198659	0.075324950916448	-0.00590071515677246	0.102044082042917	-0.075879724855774	-0.0635965194273758	-0.0422884602938951	0.122501342380594	-0.0121102001985406	-0.0564365774455629	0.0402704334765159	-0.0839048664961191	-0.0136591277744173	0.0161609891261377	0.119052127049094	-0.111264627305827	0.0955453274976575	0.0341444316969388	0.0149955627859511	0.103372092036221	0.0399467271273703	-0.0310097672178104	0.0264456052576828	0.049767280675211	0.0621025587884008	0.0377190806298806	0.00318184635329968	0.0029189784314757	0.00353978083994368	-0.0348091948342015	0.0479241789541888	0.020072597376098	0.0404507573228485	0.0594869238298784	-0.0416791368339784	-0.00850549729121006	0.0848503911324435	0.0152700140104041	0.00957864696460893	0.0377672922137959	-0.0189765941596744	-0.043400248638124	0.0168692402517508	0.09719735690234	0.0462580617490115	-0.0909672374152463	0.0677809859285563
-0.00291608417936572	0.00438640547263837	0.0136694311660467	0.0296094121865671	0.0669374919181938	-0.00095370574748803	0.089683132826604	-0.0759459896951381	-0.0747401783268666	-0.0520161387125484	0.111567017761047	-0.00960716328989832	-0.0645878831658942	0.0555687412730206	-0.0681845508092389	-0.0187001602077443	0.0177525975198096	0.113482958628331	-0.115653446753287	0.106515341211791	0.0528802671682365	0.0230444971560206	0.0949164898252036	0.0283571632537017	-0.0403172117654096	0.018385191939062	0.0568240164741403	0.0589216377907674	0.040163366192756	0.0133384200314593	-0.00288822164060947	-0.00647695837404599	-0.0393073773551315	0.036515669405397	0.0140523062772703	0.0355779436628364	0.0787482864366685	-0.0488932385821377	-0.00632741898064632	0.0869893366638552	0.00678832327995179	0.000887413246057202	0.0334880445479619	-0.0253521065391249	-0.046671227204846	0.00556644138370846	0.0910593544038229	0.045234765662705	-0.0888851648562022	0.0572463374267491
0.00479516039514116	-0.000598693175020712	0.0180932092295489	0.0268320284075495	0.0687387476540428	-0.00699298928846424	0.0805571600201925	-0.0706890486749695	-0.085465273020547	-0.0420142177775976	0.11141319985046	-0.014138217345316	-0.0745986741974528	0.0488273634970179	-0.0663854865090224	-0.00967238458848506	0.0162431157853181	0.106582440883777	-0.099258586307903	0.107264707844033	0.05261520781078	0.0195084592318422	0.0910477711011939	0.0278364364057853	-0.0318612964921588	0.00734369568167756	0.0537086298373269	0.0762291790000545	0.028571193467144	0.00628126681621908	-0.0142257704165388	-0.0138482173632799	-0.0387074457622113	0.0417761584642087	0.00166391193851144	0.0248831116517001	0.0907673716943098	-0.034728320423954	-0.00977872139370087	0.0961048740624928	0.000933015978029048	0.00350920509516622	0.0233793693914844	-0.0268864245441181	-0.0442991546637658	-0.0013941843096234	0.083596994304723	0.0372212073249889	-0.0988743545936689	0.0558064598621095
-0.00495714558585845	-0.011964626260095	0.0134980817703996	0.0299718338985538	0.0797616688855898	-0.00679450783260508	0.0709842386988258	-0.0755818983179075	-0.0677647343544958	-0.039139784706283	0.0997763635795761	-0.0116100311039387	-0.0626356270795572	0.0452510448988323	-0.0455604824013944	-0.00832006009506826	0.0167132309055313	0.0966862306295755	-0.10043507418033	0.103522779324476	0.053193642463686	0.0182572538397543	0.0796637847606708	0.0172377145002464	-0.0414382876225573	-0.000199225765436676	0.0433487744157321	0.073433011487044	0.0353309375608287	0.025923417452678	-0.0119765226249572	-0.020007403739578	-0.0453982118105106	0.045850767783597	0.00259527208233002	0.0171222988902673	0.0877906716268112	-0.0299834448632495	-0.0120667889022013	0.087179156731262	-0.0101719275586206	-0.00286568115981789	0.0150769589665873	-0.0197179255279306	-0.0388751427651375	0.0040570640032948	0.082670225740325	0.0304276525101168	-0.107058740556643	0.0440198754896702
-0.0143081057838747	-0.0189876556919147	0.0322103332201283	0.018506242669239	0.0690782114689271	-0.00631834017588305	0.0688134651737038	-0.0736910024292809	-0.0724137085177583	-0.0360208500308265	0.114335427089379	-0.019477702440976	-0.063706717333468	0.0557253767437065	-0.0272350715178434	-0.0134274617218372	0.00625267379891865	0.0989583319641819	-0.111121140448936	0.0905831867471009	0.0518041679185942	0.012539589566369	0.0874696784836868	0.0148942349764667	-0.0388510369731798	-0.00400689735396915	0.0432020525824314	0.0748734108220723	0.0260397722493567	0.0285143204947763	-0.00891487833817928	-0.0305720018616962	-0.0374394393636074	0.0473536752111909	-0.000686872370709978	0.0282260945320618	0.0812092686519821	-0.0292192599519685	-0.0221698289384809	0.104415841521764	-0.01693699371027	-0.00467925067684009	0.0178025831230464	-0.0286053449126313	-0.0472445485079428	0.0153232345900508	0.0755920973554592	0.0211973256259666	-0.111779875564662	0.0354610670957689
-0.00309390352783259	-0.0200407970444544	0.0310814308071502	0.0200687362752217	0.0666509356207231	-0.0142517545818958	0.0697510865621867	-0.0665013195353124	-0.0781255289627902	-0.0161332586035259	0.124231637343581	-0.025566971585189	-0.0560807300404737	0.0769944074521129	-0.0337881945376053	-0.0187515024139918	0.005726416184882	0.0922382424200379	-0.101505538309774	0.0850875879511437	0.0434288139933577	0.00549234998851393	0.0962990770011646	0.0159413237924976	-0.0340550279143834	-0.00244492551837514	0.0525812927355149	0.0771363289978376	0.019385112711955	0.0170667825209103	-0.0145751478688083	-0.0415657039514763	-0.0377031421180533	0.0653651890289037	-0.000566656473154908	0.02798712369404	0.0699474809364911	-0.0371482914867162	-0.0245840605269675	0.129842129979128	-0.0247385045620209	-0.00226856712699661	0.00956946380576792	-0.038503016123921	-0.0549497405459408	0.0104824576319045	0.0800870448999793	0.021325785495663	-0.102436272329127	0.0272887862058122
-0.0102270265116667	-0.0199603400505178	0.0476143516973823	0.00900626484821175	0.0687358257398661	-0.0251680259459937	0.0583515514640805	-0.0725665872416456	-0.0776036542200186	-0.00993859184079668	0.120278913586991	-0.02457748622007	-0.0619954148126298	0.0643843650522369	-0.0242929126500763	-0.0212082061121181	0.0138904531026974	0.0858817224827358	-0.100413159824005	0.0886242519997886	0.0357177781270063	0.000493476602593321	0.116223714126062	0.0113729109772495	-0.033240231275399	0.0128237457200517	0.0542808032455686	0.081051902702752	0.0217770125278055	0.0091229327071237	-0.0229662592597833	-0.0499017163894053	-0.0362827787659508	0.0635444190805175	-0.00941191681044907	0.0190672501911627	0.0635877260227791	-0.0385360963665642	-0.0342514222886878	0.121897967103108	-0.0122743491628237	-0.00605046325832761	3.80754073413013e-05	-0.016903809113549	-0.0662007797914248	0.00234033507041419	0.0884478936084101	0.0264947560282978	-0.0803230171318134	0.0293024024898596
-0.0133499266420773	-0.0139982785270683	0.0507760715447118	0.000322127206946251	0.0646321016327888	-0.00541525998713168	0.053256359264407	-0.0757554391491871	-0.0885733548719188	0.000661069251441796	0.114414527480305	-0.0345251430345966	-0.0507491758547219	0.0555726023738969	-0.0221988393720923	-0.000384141191189788	0.0180313272614498	0.0748420002446729	-0.101575246833704	0.086514421256066	0.0561148261618276	0.00452070917068818	0.105647532701315	0.023668743249054	-0.0352367334906973	0.00605314880228211	0.0453143878240197	0.0801566490698311	0.0196572681466977	-0.000683115623911382	-0.0178072023645336	-0.045808740752335	-0.0292775938814245	0.0707101005366061	-0.0161864791831727	0.00941783733081348	0.0771958108221488	-0.0264607642610217	-0.0300727719537939	0.11993517125492	-0.0139710421127785	0.00478107259464643	-0.0116159792863698	-0.0227449242608993	-0.0442575173867481	0.0181096971738316	0.0941838198453996	0.0156326444305463	-0.0909787163637976	0.0326916142266596
-0.00102706666413839	-0.0212760362626483	0.0631426558812232	-0.00237146024764705	0.0762663290517295	0.0107306116287673	0.0479443192911923	-0.0831064534473397	-0.0898825811312295	-0.00707897704852099	0.108902962510454	-0.0446293309657313	-0.0564499347675135	0.0468704114771826	-0.00948600820564361	-0.000827959083812804	0.00979539038407237	0.0715028784651875	-0.0870360105986711	0.0791085167130228	0.0476859385947111	-0.00410759903898707	0.102485917208063	0.0170435115615746	-0.0226421354943266	0.000767197348502132	0.0375798722901771	0.094959483705232	0.0220458286320605	-0.0117679188235574	-0.0267185188330364	-0.0319622068853322	-0.0316034375660663	0.0733048646795807	-0.0211961010391004	0.0141746092563801	0.0895142879288226	-0.0316228474245257	-0.0393919041580999	0.107632138551751	-0.0240504981274891	0.00763453049633553	-0.0150016429845266	-0.0229109515985817	-0.0385539409138575	0.010433098153134	0.0967671050398231	0.0135891828802656	-0.100661835591256	0.0587287914551062
-0.00286359407826312	-0.0326653446611361	0.0504246070108876	-0.0106341117689256	0.0745901938550892	0.0171518310942674	0.0469001523893381	-0.0797215202277271	-0.0880941609469423	-0.00631917500850496	0.109622692584618	-0.0546079809413463	-0.0449923788021845	0.0399569538269887	-0.00813608385601479	0.0177821297238096	0.0114660991686702	0.0628828142276537	-0.0967680718885894	0.0734753792426059	0.0637324651286028	-0.000583457479670851	0.105526273262983	0.00909997481002117	-0.0202883249168508	0.00114944633525927	0.0341433881561614	0.120783361198781	0.0283263788007688	-0.00814860634534345	-0.0231936467951761	-0.0294926676356441	-0.031659475705812	0.0730661025497144	-0.020821156837785	0.00850766106477587	0.0865530322648294	-0.0364407708396473	-0.0455138361286452	0.103325341409394	-0.0244804369277729	0.00288923751932015	-0.0138633487045521	-0.0208339923893468	-0.0346019476358123	0.00901450882035311	0.0945561551947716	0.00624881269804232	-0.108543803436944	0.0648338180650578
-0.0102797253209247	-0.0341087702644189	0.0527111092082219	-0.0210349783430717	0.072934825119919	0.0212522158708572	0.0433477308749547	-0.0873033657458379	-0.0824062375857126	-0.00444831510280417	0.0991284291108961	-0.0647428489713363	-0.0510448109569558	0.0370511101782747	0.00076051868752685	0.0185132343924475	0.000790677015993357	0.0762194740708248	-0.102737542551558	0.0603488885120007	0.0526878382488862	0.00653849961784516	0.098724578830047	0.0093786001975837	-0.0272079394576313	-0.00715692954459185	0.036071851512774	0.129478977788597	0.0233240617302828	0.00691083496721711	-0.0275559603068901	-0.0253730817087504	-0.0311546106777118	0.0649869054971006	-0.0254931932522277	0.00795333220382749	0.0923124381693102	-0.0395180682380861	-0.0327915087411223	0.113918636902891	-0.0246249673254411	0.0046456210017415	-0.0214229668041045	-0.0311082774671958	-0.0278977199114846	0.00565263785192069	0.0870502794452546	0.0107647354121879	-0.114367021859962	0.0562966109652485
-0.00920007803263936	-0.015365421299524	0.0418033948784986	-0.0262645785948728	0.0757821261310215	0.0166178512784781	0.0454420128610942	-0.0872277090394772	-0.0762286848917325	0.00860429294076198	0.087644158501666	-0.0652275736624329	-0.057582280865057	0.0327807326090485	0.000862681329633112	0.00718998212516834	-0.0024690313103328	0.076224587420634	-0.0982683704642398	0.0667138611295996	0.0403797965499862	0.0177737813975905	0.0962092281402315	-0.00127094214381391	-0.0320806487635657	-0.00751663805055742	0.0318136833706432	0.12350021961271	0.0298689407779034	0.0144998809166919	-0.0268219337240756	-0.03110900794574	-0.0270143626434259	0.0575682697565733	-0.0256250968064895	0.00936680818679922	0.104723268634783	-0.0397558911812527	-0.0294713794037854	0.110654232643066	-0.0222465291856189	0.00273875893922083	-0.0196445646112803	-0.0280891052900575	-0.0366836027785454	-0.00326984450290017	0.0877613481309666	0.010742716701785	-0.119557645863728	0.0641126270338051
0.00111031355610723	0.00370528640723738	0.046718054523684	-0.0112602362353583	0.0864374079466948	0.0145621803011019	0.0393866587921462	-0.0877132685631958	-0.0793720384213799	0.00020535499395656	0.084145896753629	-0.0449771431068347	-0.0503125583934628	0.0618981291501106	-0.0068798694681954	0.0046911193796356	0.0111192262142665	0.0630639729066082	-0.106180079222083	0.0545117388196045	0.0285047199196244	0.0221466346711562	0.0940051656643109	-0.00730626022983604	-0.0284890944700303	-0.00899230906386145	0.022846224408317	0.112553476857912	0.0256877859451438	0.00266623285519238	-0.0255367089026448	-0.0303308395880419	-0.034690752955968	0.0457598753818865	-0.0215535137553557	-0.00268327023193051	0.0993322326247199	-0.0450329725384249	-0.03711719397155	0.1023882417913	-0.000289074626369763	0.00449702079504148	-0.0181683718275875	-0.037152778712059	-0.0190287711985438	0.00584631902020386	0.0828610893485092	0.00035625099036683	-0.121042239150678	0.0533433905652411
0.0124131124241496	0.000969748613393097	0.0717405970542765	-0.0104484658646283	0.0964000917484158	0.0209358143071532	0.0460120991877812	-0.0935151465773163	-0.0575452351674597	0.00591686237675527	0.0756489703278269	-0.0260987599653459	-0.0540579305975853	0.0525569782354017	-0.0136858424183184	0.0131481825477415	0.023978361797705	0.0621120550094751	-0.0885022897449787	0.0447021424499263	0.0375063026653712	0.0256247560821896	0.109476283813551	0.00214028830338895	-0.0358670321202395	-0.0166124525285024	0.0128697658683345	0.103423538596546	0.0375256081697529	0.00694662841588151	-0.0304301846700492	-0.028161631374086	-0.0442325767621685	0.0553874782399883	-0.0122102757590921	0.00166359887627822	0.0892458892408785	-0.0323166976874108	-0.0446680463285724	0.111872670854744	0.000386409318833337	0.013236674805664	-0.020072103267776	-0.015570372708203	-0.0184006640046341	0.020451715740523	0.0853048531409959	0.0122287187687852	-0.0992580645375143	0.0494308431285812
0.0115301725724018	-0.00173197845926382	0.0706808813948392	-0.0180505560738205	0.0997961908543465	0.0202271457652292	0.0477932145866266	-0.0852387203177762	-0.0536374880183757	-0.000207782799811256	0.0759413704536509	-0.0178195161457068	-0.0594374876590969	0.0402506062017456	-0.00303963940740843	0.00861451964038038	0.0195902728287894	0.0552893854069139	-0.082249080344638	0.0347342409443184	0.0503178527893608	0.0273789481289785	0.100384539144638	0.0145507013525507	-0.0372708031739815	-0.0126528414027823	0.034951297426015	0.107012484038138	0.0279270157452625	0.00669179575804342	-0.0344225629761793	-0.0307815448497957	-0.0494541417499837	0.0601333973414701	9.8392064274314e-05	-0.00440813878287474	0.094691815495832	-0.0200383969006664	-0.0496039942056165	0.11731755356892	-0.00174773592500238	0.0176658792812086	-0.0292353304799403	-0.00630133046121163	-0.0278647440229192	0.0264720068393508	0.107887179917745	0.0105077113187173	-0.104916560048822	0.0408048307086162
0.0044954554838754	-0.00748136637228171	0.0615107668135442	-0.0235972883678696	0.105391134732311	0.0136445948955449	0.0565552003698852	-0.0860290981025697	-0.0553806185329242	-0.00121406917144628	0.0818325755583158	-0.0216883392237942	-0.0588676100405655	0.0398622003244018	0.00131161257206533	0.0119805647719223	0.0107747534036508	0.0614371971887384	-0.0791548775856055	0.0313330284885784	0.0397199657164439	0.0319125066822619	0.0933666230626273	0.010279697658858	-0.0299732181636311	-0.0202274864895291	0.0553578416819105	0.113638237496007	0.0307730645074322	0.0154041090002984	-0.0428472763801862	-0.0176819774712471	-0.031640691971819	0.0631396296129688	0.00469080631740239	0.00164084968733117	0.0950277312720731	-0.0314430453485818	-0.0474755884360565	0.109528982622809	-0.00833738287197289	0.0144766099573561	-0.0267996019514395	-0.013954867230729	0.00676807858887047	0.0307367492883791	0.0965741543500841	0.00124472160823477	-0.0749290592075738	0.0432108183249614
0.00259036744067629	-0.0125992034068245	0.0510539664537301	-0.0234726895990495	0.100551923085331	0.013306592037749	0.0607263372111818	-0.0772854786369931	-0.0523400537698495	0.0047952647492189	0.0904518049632278	-0.00449997037128487	-0.046819827411546	0.0518040635645165	-0.00475584656990035	0.0161452316603992	0.0239182538489274	0.0490204185408346	-0.0895449956897445	0.0237722624941709	0.0502629625444702	0.0237842632131108	0.0953997535592119	0.0175469156325864	-0.0311699507271394	-0.0240664643013832	0.0477787093698209	0.113178662137645	0.0288217476077948	0.00664055790587368	-0.034640036874187	-0.0291159494150071	-0.0199310165546732	0.0677892299006977	0.00866586184662786	-0.0047107656083172	0.108245218758467	-0.0345824334232752	-0.0492953148436652	0.0959546041905489	-0.00812220476367554	0.0037637246907711	-0.0299966978311224	-0.0240345319535951	0.00903663188483373	0.0287858498050526	0.102209065839823	0.000500468325801819	-0.0744469433684206	0.0374634131394206
-0.0018121223909672	0.00307571825623934	0.0393265508433687	-0.0258706419514089	0.104736834664889	0.0157740442058824	0.0690476357241496	-0.0773343163453748	-0.0566204493305386	0.000925606838509595	0.0796355048056036	-0.0107751984820284	-0.0480874163938389	0.044549263726039	0.000457161383540227	0.00681222036375397	0.0203713631006641	0.0454418041529387	-0.0841192097717946	0.0112631304874683	0.0519912747799798	0.0264016721909548	0.111133739630276	0.0126783804897615	-0.0264693212953962	-0.0331801233266215	0.0397335317465499	0.105441433397781	0.0179306255764319	-0.00173396118674086	-0.0198118441978955	-0.0314438801812037	-0.0232134740699464	0.0583750311315717	0.0159530114492044	0.00274251568601943	0.0986085370956015	-0.0418847143671238	-0.056975044486695	0.0968351438985087	-0.00426809561054931	0.00887081325530681	-0.0415577730415682	-0.0306274138769755	0.0140781860885495	0.0215367894408508	0.104692692890005	0.000325779599667108	-0.0809737691605924	0.0399108293246281
-0.010641938324756	0.00314918352696744	0.057437722805322	-0.0268383173142806	0.116433048406006	0.012328272558948	0.0626990466967557	-0.0849459027756412	-0.0558055483374765	0.00354687691722992	0.0714747028641981	-0.0122104844672476	-0.0322517894510573	0.0491497132431529	0.0210120971379802	0.00599888468185795	0.0137870382116583	0.0399467271273703	-0.0854837436923068	0.00423175272942951	0.06462281411987	0.0239443423683621	0.112385988563141	0.00310838108257158	-0.02574875638861	-0.0399394500039952	0.0390714051232974	0.0963998830402603	0.00577421035248636	-0.00468217259101677	-0.0314993965505607	-0.0329024371257586	-0.0317773958136569	0.0499180723175436	0.00830312707240787	0.00730205840465979	0.0991759102162672	-0.0297676406304858	-0.067920848054793	0.0971444493849265	-0.00102205766840693	-9.16367112879978e-05	-0.0490535264455445	-0.030695557089739	0.0249397759159123	0.0146579773444661	0.110506884685299	0.0192016582432902	-0.0753743380572851	0.0342043309375609
-0.0207627185542513	0.014986797043421	0.0604774527357749	-0.0213510668445425	0.113137442276938	0.0075246456524766	0.0679143504399065	-0.0958242936095199	-0.0583621188879988	0.00333430766087603	0.0690176861038386	-0.0175496565006743	-0.0252966945238456	0.0559339805451063	0.0466340494911043	-0.000686976724787717	0.00644416353156931	0.040962718428235	-0.0924338296237871	0.00765237504362886	0.086061420204602	0.0296411358261997	0.103538119373904	-0.00662294972880254	-0.0180340681295377	-0.0264460503360605	0.0389777995155657	0.09223260729984	0.000771893282000377	-0.0162775802930386	-0.030716323551209	-0.0421864020058666	-0.0234275042833887	0.0494095548967225	0.0220376890139969	-0.0038818811688381	0.108980393236136	-0.0228434345102847	-0.0683661269045044	0.11201636641979	0.00330404497833179	0.00142170612407974	-0.0407691692760963	-0.037765963272852	0.0135365884250852	0.00786452688367179	0.0969202968259436	0.00786974458755873	-0.0670432302610099	0.0476171692574813
-0.0167515565141282	0.0135116478005057	0.0531148551349932	-0.00584749457712569	0.120527485000165	0.00558199014129154	0.0576582229715841	-0.095922908212983	-0.0463205975036437	0.011528085490847	0.0654707953555753	-0.00741572765738402	-0.0324342003789447	0.0631942067956262	0.0400036000997379	-0.00616921819879433	0.0131987942754448	0.0391649063769513	-0.0802491344447743	-0.00185532497915106	0.0859443349293791	0.0327460870552392	0.103484063961635	-0.0120315172239256	-0.0241411818210441	-0.0352499864585701	0.0282407041029453	0.0931593758642381	-0.0100508768284436	-0.0126022296750789	-0.0257411385409351	-0.0342675971707373	-0.0308683674424744	0.0444253954357631	0.0386829992459537	0.0147660881690035	0.114181087408404	-0.0143244893740797	-0.0696462383761259	0.114938384950554	-0.000827124251190894	0.000115088716712518	-0.0519162718601524	-0.0318628618033249	0.00731739845408739	-0.00276623172373284	0.101150289367085	0.0300133668214939	-0.0717011788749579	0.0496583350180517
-0.0158715385765571	0.0269014238692458	0.0469642257930697	0.00302051494911553	0.117741335478617	-0.00249929399287705	0.053972228237695	-0.0946197344901812	-0.0473142570318723	0.0156983874995217	0.0597268338545998	-0.00441074763481821	-0.0321997167662657	0.0552376257843554	0.0326152270417548	-0.0129840612455251	0.00446258394938768	0.0275850474325125	-0.0670953029458015	-0.00144051752013942	0.0735033461354399	0.0218062316695723	0.104271102415941	-0.0232554244091974	-0.02513035412393	-0.0403029152567594	0.0167966098136446	0.108921120119981	-0.0184982350673198	-0.0224185047057324	-0.0194271950673504	-0.0404531851287032	-0.0373764095006532	0.0767596107772007	0.0265489157946442	0.0183358324602916	0.123238917002052	-0.0241193718187967	-0.0725911104499142	0.108579986639853	0.00237612851907859	0.00834883415845745	-0.0472379742010453	-0.0347168414754027	-0.000505296275444507	-0.00290032671362716	0.109249522402625	0.0479601811110086	-0.0544517628869714	0.0721232634573446
-0.0248068564829398	0.0488085797630249	0.0481731677836735	0.00981761780263073	0.125074192167244	-0.00655856326283771	0.0550941389274646	-0.0961340165122486	-0.0370906880358044	0.0262596462911523	0.0579760854923764	0.00976189272511823	-0.0342092632412813	0.0566239697071151	0.0281198620809238	-0.00430743709785683	0.00732000730603086	0.0245527266415792	-0.0445807019655051	-0.012515928852789	0.0769037237585579	0.0252885272437153	0.108689871483711	-0.0320990150812478	-0.033670483137916	-0.032127295036315	0.0152989200899377	0.0956344458800464	-0.0125543311533968	-0.0231488788958261	-0.0103904449974056	-0.0476825225722124	-0.0295171908439127	0.0652730443782603	0.0215686174345611	0.0123371426555557	0.123220237622136	-0.0195062954582764	-0.0539299924982775	0.107342764694182	0.0103016120151832	0.00695612463695574	-0.0400967115991476	-0.0436981795300682	0.00577525389326375	0.00256960097920628	0.107723865786084	0.0491568093204392	-0.058986051918799	0.0626551136300277
-0.0120616755523921	0.048594027779194	0.0510479139172213	0.00168373921328181	0.124472486555002	-0.0178505093067952	0.0609641601543485	-0.106033044326549	-0.0216718512795115	0.0168009926849096	0.0514849487947913	0.00863173806320728	-0.0146242986394232	0.0689178192514426	0.0191983189128026	-0.0125459828271777	-0.00470460871773061	0.0170761743879068	-0.0500779704267061	-0.0189717938720984	0.0813823920669507	0.0158419787104903	0.129861226775354	-0.0360706269259078	-0.0292188425356575	-0.0414209648456526	0.0334285627236508	0.0998804045950817	-0.0181693110142872	-0.028352181920037	0.00189557799109152	-0.0391350887727848	-0.0363221202532583	0.0665346851781221	0.0278551157857005	0.0277023414158909	0.13664768551294	-0.0205529668579963	-0.0514677580340311	0.108922268014836	0.0080443289596157	0.00361992477164706	-0.0366857942141779	-0.042203411720538	-0.00286870742807232	0.0160952460571623	0.0978135677313875	0.0514590689835121	-0.0446957001591732	0.0505033943395804
-0.0148815314410493	0.0651895611160693	0.0415615021263001	0.0110185245292486	0.127519834333129	-0.0191978248044806	0.0552762367931188	-0.092278863818345	-0.0257729665346454	0.0111014860210509	0.0403122794616892	0.0220820394970359	-0.00816822491195834	0.0690137206488845	0.0117883445607275	-0.0063959796097207	-0.00369414818298604	0.00493040327989062	-0.0563473547090963	-0.0309498679771884	0.0852451626085293	0.00651272416064368	0.12807958960612	-0.0374717891277064	-0.0337865248723615	-0.0301500983253984	0.0412485442471615	0.0895071918515364	-0.0175519522903846	-0.0388131564429606	-0.00698025809098011	-0.0438597196424079	-0.036039425056664	0.079545864652826	0.0178164622153857	0.0294306536514005	0.129739549920711	0.000823235488247855	-0.0445539873216039	0.097876493240264	0.0102970204357627	-0.00163576399958867	-0.0271545101698291	-0.0513717522825114	-0.0128058244807473	0.00928395104907463	0.0972703004026794	0.0705401077439696	-0.0487909715859537	0.044105028417105
-0.0241092494732561	0.0622504285165567	0.0487200875051024	0.0185565413347091	0.126327484640886	-0.0258508146766385	0.0647857108352203	-0.0957830737488131	-0.0301032433444937	0.00211127786977757	0.0301188687940878	0.037606273871845	-0.0127172278687471	0.0601444588737104	0.000548575555639395	-0.0148887318724133	0.00682797782949253	0.00778198280818042	-0.0628189771941442	-0.035776139718529	0.0798158286519362	0.00290186436272654	0.127720715932777	-0.0405362509745833	-0.0332551539085157	-0.032745279884684	0.0335645360869444	0.0921486022672603	-0.0214241146989596	-0.0390597451286574	-0.013785083146248	-0.0446038685707631	-0.0455645522104262	0.067184289312046	0.0283514237794261	0.0445834918635373	0.133281744735476	0.00680721136802251	-0.0500516731991159	0.0908896746734197	-8.38101554575896e-05	0.00914088160849477	0.000186258197730364	-0.0537033354414289	-0.00553203220012137	-0.00136444339746785	0.0992550106071932	0.0748176857445598	-0.0298652116931715	0.0506718218210507
-0.0312614692533163	0.0820377356751502	0.0423439490011854	0.0231997760236959	0.119267409511469	-0.0304603429985158	0.0526074856090273	-0.0947616560359059	-0.0276568707000635	0.00303700289339826	0.0248141336063148	0.0725463148884976	-0.0239326823737221	0.0572680430749188	0.0107378120601313	-0.000585961977536582	0.0132976175870634	0.00947773657143554	-0.0734120639794852	-0.0461448652367316	0.0710925582315187	-0.00374549038923351	0.13464940927832	-0.0345988170134801	-0.0304894577862049	-0.0445523176563601	0.0377412036943612	0.0939167777604661	-0.0232873567569855	-0.0126915567656233	-0.0135021792414982	-0.0313325343802564	-0.0443267041402889	0.0630998707093503	0.0381953526406804	0.0371382458331866	0.120812893402781	0.0121567144551454	-0.0532400033362687	0.0789474983710718	0.0221585310360184	0.00773825844960787	0.0109402589709445	-0.0526445589686913	-0.0173969864849425	-0.00907923601061785	0.103455992714723	0.0658763153016682	-0.03526522215392	0.0451118365591287
-0.0330025126863101	0.0884134567627563	0.0374475513196043	0.0143393843451297	0.106972620780442	-0.0352926672763653	0.0713941415161837	-0.0665810460507049	-0.033644498972559	-0.0047325756105646	0.0178945190655343	0.0681151276854759	-0.0338883744522346	0.0575085792241067	0.0157582867401438	-0.0027080021483546	0.0236086353002765	0.00723057586140873	-0.0788313799446153	-0.0507823604514428	0.0734024357422665	0.000334336634041687	0.15241694326228	-0.0365784138681847	-0.0361618323898515	-0.0520108166545837	0.0362634455995024	0.0925816716898762	-0.0105609595604307	-0.0225067882554994	-0.0221867342990746	-0.0392354773955695	-0.0316190906777271	0.0545841605495552	0.0291486889333504	0.046032552587018	0.130908837361774	0.038168742350857	-0.0507863259063969	0.0811597004650562	0.0169527235139418	0.00411216295634087	0.0254824171201539	-0.0572012841272327	-0.0288344021132679	-0.0200597894866029	0.092758343143488	0.0559255278648094	-0.0254714876040581	0.0530667479051557
-0.0299597564876028	0.081264054542795	0.0303710925999824	0.00194744196772769	0.102393981265576	-0.032501613113164	0.0610947071055997	-0.0563982794990328	-0.0356359921921258	-0.00876398234176901	0.00910007916409891	0.0603775858833789	-0.0392383993097461	0.0479419191474043	0.014833813965456	-0.00844538934243253	0.025107681626994	0.00417101865618554	-0.058412000137158	-0.0435971647828171	0.069520881466695	-0.0017991824853276	0.149794838350938	-0.0390937645580002	-0.0344804794893244	-0.0243612645709952	0.0647773625090011	0.0907027765201895	-0.00527594729335041	-0.0209950107312978	-0.0254411205674361	-0.0268711888487683	-0.0302743840319852	0.0467345424679667	0.0232956774211379	0.0394096166892488	0.129394242277473	0.0389267703715515	-0.0595679302562704	0.0774619137203826	0.0151730690721847	0.0106156134350992	0.0320004771697956	-0.0614212586769111	-0.0353676978582594	-0.0180182063097214	0.0852747991666071	0.0511405803382533	-0.00935650479516978	0.068486210785915
-0.0375995185188587	0.0865289264728717	0.0463526065434428	0.00763734805643448	0.0961913835929382	-0.0319862083232121	0.0509232107943235	-0.0575469048327035	-0.0373226671506177	-0.0107844859949472	0.0138607121905419	0.0709440623788964	-0.0439616735763586	0.0527802959617627	0.00383635512887728	-0.0191536830295971	0.0274285163159044	0.00731228510427819	-0.0516921193011695	-0.0482662792830832	0.067928542594479	-0.0111893798165737	0.142163111583668	-0.0474604570947843	-0.0333802744477245	-0.0359923613676038	0.0652047968114192	0.0801635364389618	-0.00565903111272946	-0.0323877628143509	-0.0266942043329233	-0.0373506340434517	-0.0373500079189852	0.0549495041757187	0.0275999700656292	0.0365106604096656	0.127618448936593	0.0304312005487599	-0.0441499283325994	0.0889367924626162	0.0150961601168913	0.000790990078226573	0.0364766409803227	-0.0608267534960332	-0.0468620908130302	0.00724821170054658	0.0818060696225702	0.0492162911447503	-0.00688769602402581	0.0725091648368226
-0.0302978636994765	0.080243367308432	0.0666175423158467	0.00093113760462975	0.095108083911932	-0.02783562923523	0.0635680031020865	-0.0603620647878625	-0.0104158030382961	-0.00773765998720814	0.0132399097820739	0.0698942603568443	-0.0379815587974603	0.0432723872308273	-0.00198232389175915	-0.0160028160063525	0.0193559979242659	0.0443093537013175	-0.0624234752395143	-0.0439134619924433	0.0697174845491548	0.00951029504369003	0.146391330105488	-0.0475996654344879	-0.0415378414127201	-0.0460782873351342	0.0681479992199636	0.0750775273981293	0.00852905365071232	-0.0405576435605198	-0.0195280011064461	-0.0392961071147357	-0.0244489219962958	0.0602611267326224	0.0329711788009217	0.0465332434520086	0.128105573771477	0.0326859791064617	-0.0507730729385241	0.0882237410494272	0.0158606580904055	-0.00330908163612995	0.0285718195916104	-0.0551974771264927	-0.050089971145646	0.00418844578716792	0.0957479831166262	0.0534786334499906	-0.0159345684395113	0.0790033278026621
-0.037373278878321	0.0701141343986399	0.0594587482288889	-0.00989361523329126	0.099080530589214	-0.0360620698915333	0.0575676436321068	-0.0718259863519335	-0.0132562166802679	-0.00444852381095965	0.0269131115259526	0.0607339550588568	-0.0348770249847317	0.039765046678027	-0.0110901390886441	-0.0187738341866279	0.0155855807414861	0.043870544804426	-0.0511718098695639	-0.0468978842616946	0.0779270198448644	0.0114646382115818	0.145244687499294	-0.0494178265309306	-0.0358679713069391	-0.0417527064587842	0.0766571350728612	0.101428497338336	0.00321242209807714	-0.0472254517117166	-0.0281377342902838	-0.0493410219297148	-0.0276752370177455	0.0571030592780138	0.0573240812146645	0.0382234238875921	0.12466501982843	0.0343524093738722	-0.05423261932372	0.0760344542909939	0.0126939292473446	-0.00511712038703199	0.0314099374438719	-0.0504784813770675	-0.0532778838664879	0.00648903578499698	0.0946702142017401	0.0518055245216048	0.000902335879173847	0.0660882584335556
-0.0460414503456925	0.0657132098781625	0.0560306124210924	-0.00265592946356295	0.0875967817503726	-0.0355025233266979	0.04715988968883	-0.0744637443749366	-0.0132599734270665	-0.00708283814939732	0.0210879625524963	0.0628924148028056	-0.0276091808865369	0.0284579692927974	-0.0161631038697592	-0.00274202157769744	0.00541909342594131	0.0532415409853681	-0.0428611554725255	-0.0523664553515174	0.0832333203438034	0.00919284993920868	0.161760076904466	-0.0607376351136443	-0.0355909112305427	-0.0363603138457107	0.0718948323811744	0.0896354430130773	-0.0053997112295486	-0.0535302120264603	-0.0363604181997884	-0.0564599527589764	-0.0381445598668883	0.0626680535356673	0.0670881792064486	0.0255348028671788	0.122947873479238	0.0345975371024806	-0.0598901756483277	0.0712798738010598	0.00116280365720983	-0.0130655617802391	0.0188059475805048	-0.0460981146099046	-0.0600677862886391	0.0149237671804668	0.0885636222806224	0.0498729913559604	-0.00964201755186308	0.0678999495771785
-0.0310715448318318	0.0588457723762514	0.045641850919964	-0.00783366573872782	0.0765358756345287	-0.0391516810711452	0.0472458774488867	-0.0823911062444404	-0.0155047339933053	-0.00996457600615363	0.0256997866640838	0.060822134254546	-0.033317348938848	0.0422221677924643	-0.0113686601221289	-0.0121205312522368	0.00602372095235978	0.0692189851197967	-0.0461388127002227	-0.0375981619158481	0.077548840667139	0.0125517989934644	0.16546475101827	-0.0458654050165471	-0.0288744740791196	-0.0419596405949402	0.0663512307094574	0.0807900783217054	-0.00101913575423024	-0.059476620438249	-0.0430802990357769	-0.0615295782096039	-0.0423212274743051	0.0656427708756888	0.0571223647823955	0.0281304018427754	0.114249021913012	0.0356800019508649	-0.0604351126422796	0.0847923702652207	0.00602205128711596	-0.000746354195021081	0.0178435942755978	-0.0434530518014598	-0.0527671750100343	0.0170909926669457	0.11586755365874	0.0583290109832889	-0.0192149388732297	0.0671681144299965
-0.01796842941464	0.0562655134500824	0.0656355704443248	-0.00874519860777603	0.06589238582964	-0.0318307207473814	0.0411681916073026	-0.0865783136137088	-0.0205229128836076	-0.0198136182172171	0.0179287472030326	0.0624191690602603	-0.0395147289075984	0.0356466086459885	-0.0223207249348912	-0.0230633085520803	-0.00402390706864057	0.0625882226661971	-0.0476950450615411	-0.0440225120036803	0.0716549223564529	0.00690499113886374	0.164641397344911	-0.0502262575711729	-0.00459368033309429	-0.0525317522106557	0.0555542360562149	0.0807385274073025	-0.00341594021173446	-0.0426591259780232	-0.0371112457891189	-0.067936814228687	-0.0411236600781749	0.0820264654347544	0.0444791377857985	0.0396577706861116	0.105098004127943	0.0266645401127788	-0.0536901868276338	0.090293499827298	0.00465824784514789	-0.00818878266527288	0.0280981564327541	-0.0528860343045788	-0.044996970381605	0.00466482215204543	0.119301950711201	0.0479117608189378	-0.00934043426719801	0.0742888192785797
-0.0123112905063432	0.0621210294601606	0.059049262827842	-0.0107660153231874	0.0735892295414189	-0.0355255855778782	0.0488919586711382	-0.0873520991001419	-0.0313612317516346	-0.0186155290506982	0.0175376281196677	0.05111073507202	-0.0391923791614633	0.0347552161139439	-0.0135281634068551	-0.0341501988332811	-0.0147871953547734	0.0518378742857038	-0.050352421651159	-0.0156318372599911	0.0854429135858442	0.00581031686338398	0.152343269283396	-0.051171392453253	0.00734025199711218	-0.0512072902559951	0.0448913363928667	0.072844141426364	0.0177473798159226	-0.0476200144796469	-0.0435416484134601	-0.0770657089492752	-0.0416216377371443	0.0847607509796659	0.0331134134088797	0.0569246138050805	0.0960606279335315	0.0228033348823663	-0.0501104245448828	0.105250465435519	-0.00481219777187929	-0.0183399299313901	0.0359842984415512	-0.0425932785549701	-0.047967930974828	-0.000323720180179037	0.107006744563863	0.0387443594436641	-0.0200375620680445	0.0858030395081208
-0.00924547205645572	0.0566988959349315	0.0623490431200198	-0.00799948436825474	0.0671841849579683	-0.0335719728885306	0.0419534560422869	-0.0735498113621003	-0.0171340142090408	-0.0269564461302809	0.00818729404611783	0.0416235928025546	-0.0489584598807245	0.0377966157096405	-0.0227726824455778	-0.0338945313428211	0.000354685679200749	0.0443024663321868	-0.0596997294564545	-0.0150458891134879	0.0741285314151729	0.0106118566883006	0.141878642367752	-0.0394992845040931	0.00231842071408904	-0.041215491666585	0.0433247729778522	0.0650477439244223	0.0117558904425508	-0.0424348690649626	-0.0344854884850558	-0.0818793538472095	-0.0292278169863431	0.0768163793954906	0.0314130680662041	0.0510066940565145	0.0924578033996003	0.0153484882768636	-0.0597408449630835	0.139910420107521	-0.0136047592999154	-0.0300458486017373	0.0278054432446968	-0.0422326308623049	-0.0581852387262316	0.00623482925162532	0.1161536925399	0.0565827498464083	-0.0263999258337	0.0873699159853685
-0.00957919639706433	0.0695521876900166	0.0600054592421624	-0.0192735858649189	0.0552563051642707	-0.0436880571845276	0.0359414089156005	-0.0778467992211499	-0.0173697500706527	-0.0127839101244222	0.0292065010924176	0.0398175367791297	-0.0586032811616531	0.0279144932559339	-0.0277004907045583	-0.00983142020295895	-0.00822186290791607	0.0433035891000712	-0.0633285381557427	-0.0172685266152461	0.0794821043113276	-0.00173375247858538	0.138266947737213	-0.0498217811658574	-0.000119812312277467	-0.0489956099323995	0.0311330860756309	0.0635110257756411	0.0033178197165933	-0.0291905625805903	-0.0361864599521979	-0.0434941673080889	-0.0335152042702407	0.0860582895822698	0.038417626826264	0.0448822575881034	0.0816166669714743	0.0124683157312734	-0.0280735565324745	0.1326816044344	-0.0150048779609365	-0.0334826457979862	0.0345747879135335	-0.0463584780338629	-0.0478266355535697	0.0174738677781693	0.119584541553717	0.0685970348164736	-0.0324032072178563	0.0751912733428646
-0.0121498547480814	0.0690798811341709	0.0613325300487664	-0.026485809239679	0.0487989791878729	-0.0539584811615002	0.0255221760237724	-0.0672440075065793	-0.0198436721916059	-0.012513528709001	0.0191509421615092	0.0402749207018587	-0.0625257422356983	0.0189955589397561	-0.0219224054201623	-0.021362858855327	0.0158023241609496	0.0327928376820662	-0.0604693407797779	-0.00881876823258187	0.0755249976834732	-0.0136458748065444	0.126296491479798	-0.0535733102605664	-0.0106514345458303	-0.0527573657267269	0.0398219196503947	0.0580715694735074	0.0260781745499646	-0.0284361869526167	-0.0440289819565002	-0.0445229941605155	-0.00609543986583302	0.0848207545743657	0.041973805087446	0.0399543449750452	0.089678332539028	0.00178037108926791	-0.0323752403250223	0.126943173699545	-0.0180682962670361	-0.041638960514049	0.0286543636671018	-0.0543548179487521	-0.0440395217183518	0.00924492262400033	0.12521371356918	0.0706577147895812	-0.0262865973052757	0.0698869555714026
-0.00544447912889853	0.0711346129248474	0.067405206894619	-0.0336084968157392	0.0544670752743323	-0.0601796538599751	0.0149521514896117	-0.0615350046216463	-0.0231270688935787	0.000359068550465777	0.0419947802570715	0.0463290225218738	-0.048751734452724	0.0230730901733211	-0.0218185731128122	-0.00305800572509046	0.0173984197799641	0.0579882949194718	-0.0534438068500926	0.00260737715534771	0.0755387724217347	-0.00187963947926419	0.116435552903872	-0.02422351718838	-0.00424472029713582	-0.05731262992818	0.0447612068579264	0.0555010154765681	0.0367907467543164	-0.0304924840544593	-0.0512138645628926	-0.0449788127720785	-0.0140316718319447	0.0754750120802363	0.0480068273837579	0.0342473248175892	0.10128156679688	0.00495116974136063	-0.00917148501533893	0.117074199859633	-0.0236148198529298	-0.0331666616505932	0.0216871636668724	-0.0608511723502241	-0.0450615655557253	0.00644040678477071	0.111724592418433	0.0729730187123714	-0.0224869609807291	0.0780944037855573
-0.0164701135664667	0.0726036052771762	0.0680801690694334	-0.0322390582535732	0.0875169508809024	-0.0562391395304812	0.0157184234824476	-0.0575775849315587	-0.0157251298054896	-0.00793739369200016	0.0315003080751937	0.0464254456897044	-0.0541972432913665	0.0214974479535433	-0.00967071492324124	-0.0121524636000248	0.00776977338108498	0.0484156866603384	-0.0633129893981596	0.00576794910782204	0.0696698990897059	0.012541572293846	0.107257298704514	-0.0308141033220502	-0.0141648276351394	-0.0654530828244264	0.0535608644632488	0.0496008359212177	0.0364453347570011	-0.0221585586980851	-0.0541076031385889	-0.0356246175976523	-0.00702273020061979	0.0712875960028125	0.0430401994078585	0.0294515244669483	0.0908909269223526	0.0240497399868783	-0.00838569880996595	0.119373120192219	-0.0243303757639845	-0.0379653839154108	0.0139660054549803	-0.0546613058750709	-0.0561553432060569	-0.000250881033917371	0.115210540385297	0.0651750558992636	-0.0276985079770813	0.080317249995471
-0.0172743704435994	0.0656505974315192	0.0625839441490098	-0.0272449851552286	0.0868215353068512	-0.05991083775572	0.0167552855988601	-0.0561905105302549	-0.0123367529013115	-0.00408558032858419	0.0214163648351403	0.0501621565053746	-0.0360446427605509	0.0112575997213481	0.0314589838604091	-0.0121699950850849	0.0206705462415412	0.0554892234657836	-0.0610142777737298	-0.00343618490281578	0.0596719436097092	0.0138980709503724	0.112479385462717	-0.0362023217720142	-0.0214406026432424	-0.0617271204787634	0.0434829737597042	0.0376112828675764	0.0531917640902867	-0.0290549022795299	-0.0250314264582336	-0.0440344083685426	-0.00486301820773807	0.0766763362231651	0.0311320425348535	0.0277966775021668	0.0876324708449593	0.0202209888746426	-0.00508852736973157	0.1132398136272	-0.0328804184153557	-0.0460658691998833	0.0195065808584429	-0.0569520865895925	-0.0617890024468625	-0.00237709536784494	0.118092800012442	0.0627963046972082	-0.0230408724253665	0.0671057106915087
-0.010505338836996	0.0716696362814141	0.0624784421764159	-0.0335178131221842	0.081372687137721	-0.0660581277671558	0.0132973045248302	-0.066865828328854	-0.0224364536071035	0.00307989241934889	0.020981834455436	0.0513314439464375	-0.0340846644724612	0.00758777986950856	0.0303394733144275	-0.0149884943707315	0.0241669296161789	0.0481885078331011	-0.0595845225546309	0.00204052580507068	0.055680817552512	0.0199997582298364	0.115675750863856	-0.0143516214342918	-0.0076167136111089	-0.0658909525346183	0.0447351183384917	0.0310929097557015	0.0529227392778761	-0.0263413831960885	-0.0318920809450918	-0.0537402767849484	-0.00553140607565493	0.0755553647200952	0.0319774149186154	0.0362468533011419	0.0762909566140758	0.0164398232218557	-0.0161186490326425	0.100739760425261	-0.0329205947352851	-0.0411802199883093	0.00761073776661109	-0.0662173720897852	-0.0695936439209456	-0.0120402829664556	0.117017535595421	0.05736582284576	-0.0274051686645576	0.0557390471278902
0.000941677366481366	0.0781742346550275	0.0620940017540262	-0.0324296087995242	0.0807535543944969	-0.0693277497308672	0.0255691353587549	-0.060041071644738	-0.0209256152696015	-0.00132875430288119	0.0261550835052581	0.0631308638704387	-0.0427937427383063	0.0190902080882652	0.0278332014293753	-0.0144105814882142	0.016134900606703	0.0689909714599375	-0.0486482152076071	-0.00795763838308148	0.0450163525779977	0.0215436768099816	0.111549173213754	0.0010650238863686	-0.0132930536697096	-0.0756054823394765	0.0574568196015482	0.0310984405218217	0.0487353232004523	-0.025902574299197	-0.0302637399160559	-0.0591237993014142	0.017338937955653	0.0629632712215902	0.0213272464527513	0.0555168772963844	0.0695723280270202	0.00794352292052005	0.0127658292069066	0.0942776341612868	-0.0259571514818543	-0.0503612917477668	0.030037681321607	-0.067244111860657	-0.0686175158777771	0.0151127524152517	0.110913448172169	0.0556442936253034	-0.0221910128162619	0.0470346647955434
-0.00792226235072804	0.0689110362363896	0.0678772003882315	-0.0394784136885453	0.0773409673442834	-0.0798399621059606	0.0586977982940178	-0.0603040439206397	-0.0174727475453809	-0.0112850725058601	0.0192188766661171	0.0627383881840632	-0.0511144151268076	0.0100007592090623	0.0354425964240092	0.0096905145359449	0.0126846417344259	0.0587213823155867	-0.0577366205460326	0.00289748149146151	0.0414874107311055	0.0104628390652896	0.110275114278641	0.00872670027394956	-0.0116156662241366	-0.0818378209242694	0.0448094184418418	0.028582776769773	0.0597266251464444	-0.0193064573994066	-0.0266948304573897	-0.0678019887602485	0.0354432225484756	0.0508076908302666	0.0211739503125531	0.0580202272672599	0.0733017340572486	0.0200017409573134	0.021962971494336	0.0862150294070335	-0.0311256002441005	-0.0462626809904987	0.0255743530626418	-0.0713393832874376	-0.0584094956392922	0.0167174050686409	0.115249777518526	0.0699112700715157	-0.0254452947305456	0.0398391380732216
0.00769453409103533	0.07432941301482	0.0556605728614307	-0.0419577622215409	0.0711695715408899	-0.0865799832789527	0.0594809756474473	-0.0625246986949209	-0.000616746430469521	-0.00963262568486659	0.0286159613664939	0.0595495362765217	-0.0618529714965164	-0.00177705942084698	0.0370747985539214	0.00996193949214346	0.0227231909506629	0.0511004040183239	-0.0487841885709007	-0.00374987326049854	0.0366017615195315	0.00344147929871375	0.109297003507996	0.00732929481894961	-0.00939887255073173	-0.0874325560940785	0.0370812685067412	0.0336616897333192	0.063298143457054	-0.0136326218386716	-0.0338149091815065	-0.0749716356712912	0.0295121541861145	0.0486074894552223	0.018501442381663	0.0456459207289958	0.0663400648231393	0.0120214715703959	0.00947627561434719	0.0790929679554397	-0.0398714111453096	-0.0492178841179831	0.0175247925681058	-0.0823868277272531	-0.0606536300810646	0.0362299479405483	0.122613627368241	0.0599103926773423	-0.0297797457035034	0.0430974897965371
0.00294851063547577	0.0620326415563158	0.0480776838025425	-0.051689510449226	0.0874846011168034	-0.0887543048427178	0.051850605483188	-0.0577146018356297	-0.000497469719614099	-0.0130429169453698	0.0331341798703497	0.0650841634975532	-0.0534095787125942	0.0115224503706491	0.0400872920700844	0.0200341950754902	0.0191910141273608	0.0486164639059078	-0.0531087259064734	-0.00499220855597868	0.0455027469343382	-0.00405302185632969	0.104409371568945	0.008750493003674	-0.00973071851794103	-0.0907167876286732	0.0395334849795247	0.0361563783157424	0.0525390293340307	-0.014752236738731	-0.0419670497344597	-0.0663653461720188	0.0320583936829407	0.0444736070196784	0.00633793108043123	0.0418290659816223	0.0642269991030068	0.00442042490198122	0.0229161416404019	0.0672973047782371	-0.0218968386711163	-0.0596998338105322	0.0104156710221517	-0.0876945891832805	-0.067912082312263	0.0484970828409746	0.117280403517245	0.0505939736790576	-0.0264968707719193	0.0356706100838684
0.0145085423051442	0.0588525553913044	0.0646795827381599	-0.0568184090160091	0.0747443248279094	-0.0855793320275155	0.0479566330723655	-0.0585667572344446	0.00718372088050402	0.00739962946734554	0.0227498012404863	0.0624263694916243	-0.0590773617368204	0.0226958501822954	0.0537071688802385	0.0162553252124136	0.0193444146216368	0.0478440350224854	-0.0629820826176499	0.0209527196677469	0.046169569491089	-0.0131350615960131	0.0945401890208776	0.00427151163304798	-0.020983323074591	-0.0981621380131017	0.0369130497334263	0.026014518562544	0.0435943195606514	-0.0150176091584207	-0.0267676696036514	-0.0685106573021726	0.0205668182882689	0.0443129017399607	-0.00175274492073384	0.0523458699361362	0.068302860671328	0.00391691647689162	0.012378571224418	0.068253709900713	-0.0301969533063031	-0.064168901543773	-0.00108717461291592	-0.0951774026816172	-0.073399750198312	0.0566901301924014	0.111733253806885	0.0385920024901655	-0.0271766332343097	0.0280558930312699
[truncated: 3,595 more rows]
[truncated: 502 more columns]
