# Supplementary material for: Mapping responses to focal injections of bicuculline in the lateral parafacial region identifies core regions for maximal generation of active expiration
Source: eLife. 2024 Jul 17;13:RP94276. doi: 10.7554/eLife.94276 (PMC11254382; doi:10.7554/eLife.94276)
Supplement: Figure 1—source data 3. [file elife-94276-fig1-data3.zip › Fig1FAirflow.txt]

-1.04547535670378	-1.42553722874426	-0.88488580859026	-1.36130140949885	-1.43089020836366	-1.40412531026664	-0.986592517077774	-1.45230219065383	-1.40412531026664	-1.17929997481399	-1.30777161330481	-1.12041713518799	-0.611883576797283	-0.62258955198923	-1.15788799252382	-1.14182905366561	-1.20606487291102	-1.15788799252382	-0.991945496697179	-1.46836112951205	-1.36665445293081	-1.38806637140843	-1.43624325179562	-1.20606487291102	-1.32383055216302	-1.44159623141502	-1.46300814989264	-1.44159623141502	-1.1311230944268	-1.10971117594918	-1.42553722874426	-1.16324097214323	-1.21677083214983	-0.38705821741493	0.747774538735647	-0.440588065456673	-1.38806637140843	-1.48442006837026	-1.46300814989264	-1.36130140949885	-1.37200743255021	-1.04547535670378	-1.44694921103443	-1.41483126950545	-1.38271339178902	-1.2488887736788	-1.39877233064724	-1.28100665139523	-1.35059545026004	-1.28635963101464
-1.05082833632318	-1.41483126950545	-0.900944747448474	-1.33988949102123	-1.43624325179562	-1.38271339178902	-0.970533546313285	-1.45230219065383	-1.38806637140843	-1.16324097214323	-1.3024186336854	-1.13647607404621	-0.595824621985931	-0.601177601605336	-1.15253501290442	-1.1257701148074	-1.1900059340528	-1.15253501290442	-0.970533546313285	-1.47906708875086	-1.35594842987945	-1.37736041216962	-1.42553722874426	-1.1846529544334	-1.35059545026004	-1.42553722874426	-1.46300814989264	-1.44694921103443	-1.13647607404621	-1.09900521671037	-1.42553722874426	-1.17929997481399	-1.22747679138864	-0.419176127037633	0.70495070178041	-0.462000003875714	-1.39341935102783	-1.47371410913145	-1.42553722874426	-1.38271339178902	-1.37736041216962	-1.08294621403961	-1.45230219065383	-1.42553722874426	-1.37736041216962	-1.22212381176923	-1.39877233064724	-1.27030069215642	-1.35059545026004	-1.27030069215642
-1.02406337441361	-1.42018424912485	-0.917003718212963	-1.37736041216962	-1.43089020836366	-1.37736041216962	-0.98123953745837	-1.43089020836366	-1.38806637140843	-1.14182905366561	-1.28100665139523	-1.14182905366561	-0.57976566717458	-0.585118654770553	-1.16859401557518	-1.10971117594918	-1.21141785253042	-1.16859401557518	-0.991945496697179	-1.45765517027324	-1.37200743255021	-1.35594842987945	-1.45765517027324	-1.20606487291102	-1.36665445293081	-1.45765517027324	-1.44694921103443	-1.41483126950545	-1.14718203328502	-1.09365217327842	-1.42553722874426	-1.1846529544334	-1.25424175329821	-0.451294034666194	0.656773757580667	-0.478058957689995	-1.40947828988605	-1.48442006837026	-1.47371410913145	-1.40412531026664	-1.37736041216962	-1.08829919365901	-1.43624325179562	-1.41483126950545	-1.36130140949885	-1.23818281444	-1.37200743255021	-1.2488887736788	-1.36130140949885	-1.27030069215642
-1.0187103947942	-1.41483126950545	-0.949121627835667	-1.40947828988605	-1.43089020836366	-1.36130140949885	-0.997298476316584	-1.38271339178902	-1.39341935102783	-1.1311230944268	-1.3024186336854	-1.09900521671037	-0.563706712363228	-0.585118654770553	-1.1257701148074	-1.1257701148074	-1.20606487291102	-1.15253501290442	-0.986592517077774	-1.45765517027324	-1.36665445293081	-1.37736041216962	-1.46836112951205	-1.23282983482059	-1.36665445293081	-1.46836112951205	-1.45230219065383	-1.43624325179562	-1.12041713518799	-1.0722402548008	-1.44694921103443	-1.21141785253042	-1.26494771253702	-0.456647019270954	0.651420777961262	-0.488764927896586	-1.40412531026664	-1.46836112951205	-1.48977304798967	-1.39877233064724	-1.39341935102783	-1.11506415556859	-1.40412531026664	-1.39341935102783	-1.34524247064064	-1.2435357940594	-1.38271339178902	-1.29706559025345	-1.39877233064724	-1.28100665139523
-1.0187103947942	-1.40412531026664	-0.97588652593269	-1.39877233064724	-1.42018424912485	-1.35594842987945	-0.949121627835667	-1.40412531026664	-1.40947828988605	-1.15253501290442	-1.28100665139523	-1.0722402548008	-0.574412679578606	-0.57976566717458	-1.09365217327842	-1.1257701148074	-1.17929997481399	-1.13647607404621	-0.959827587074476	-1.47906708875086	-1.35059545026004	-1.36665445293081	-1.45765517027324	-1.26494771253702	-1.38806637140843	-1.44159623141502	-1.47371410913145	-1.44159623141502	-1.11506415556859	-1.02941635403301	-1.44159623141502	-1.21141785253042	-1.27030069215642	-0.467352988480474	0.635361839103048	-0.510176868309769	-1.40412531026664	-1.46836112951205	-1.47906708875086	-1.39877233064724	-1.41483126950545	-1.14182905366561	-1.44694921103443	-1.38806637140843	-1.33453651140183	-1.22212381176923	-1.38271339178902	-1.31312459292421	-1.38271339178902	-1.27565367177583
-0.986592517077774	-1.37200743255021	-0.991945496697179	-1.37736041216962	-1.40412531026664	-1.32918353178242	-0.927709677451773	-1.42018424912485	-1.39341935102783	-1.1311230944268	-1.27565367177583	-1.0722402548008	-0.569059699959202	-0.574412679578606	-1.08294621403961	-1.12041713518799	-1.17929997481399	-1.1257701148074	-0.949121627835667	-1.46836112951205	-1.33988949102123	-1.33988949102123	-1.45765517027324	-1.27030069215642	-1.41483126950545	-1.43624325179562	-1.45230219065383	-1.45230219065383	-1.12041713518799	-1.05082833632318	-1.43089020836366	-1.20606487291102	-1.3024186336854	-0.504823880713795	0.603243961386621	-0.55300074514785	-1.41483126950545	-1.48442006837026	-1.46836112951205	-1.40947828988605	-1.40412531026664	-1.1257701148074	-1.45230219065383	-1.39341935102783	-1.31312459292421	-1.20606487291102	-1.36130140949885	-1.30777161330481	-1.35594842987945	-1.23282983482059
-0.943768616309987	-1.37200743255021	-0.98123953745837	-1.41483126950545	-1.38806637140843	-1.33453651140183	-0.933062657071177	-1.39877233064724	-1.38271339178902	-1.09900521671037	-1.30777161330481	-1.06153429556199	-0.55300074514785	-0.590471634389958	-1.09365217327842	-1.09900521671037	-1.17929997481399	-1.10435819632978	-0.954474607455071	-1.42553722874426	-1.31847757254362	-1.35594842987945	-1.45765517027324	-1.28635963101464	-1.39341935102783	-1.45230219065383	-1.42553722874426	-1.44159623141502	-1.10435819632978	-1.05082833632318	-1.42553722874426	-1.21677083214983	-1.30777161330481	-0.55300074514785	0.587185022528407	-0.585118654770553	-1.40412531026664	-1.48977304798967	-1.47371410913145	-1.43089020836366	-1.40412531026664	-1.14718203328502	-1.44159623141502	-1.37200743255021	-1.31847757254362	-1.21141785253042	-1.35594842987945	-1.32918353178242	-1.37736041216962	-1.2488887736788
-0.96518056669388	-1.38271339178902	-1.0187103947942	-1.42553722874426	-1.37736041216962	-1.33453651140183	-0.933062657071177	-1.38806637140843	-1.37736041216962	-1.08829919365901	-1.29171261063404	-1.05618131594259	-0.569059699959202	-0.574412679578606	-1.09365217327842	-1.10435819632978	-1.14718203328502	-1.08294621403961	-0.954474607455071	-1.42553722874426	-1.29171261063404	-1.37200743255021	-1.45765517027324	-1.30777161330481	-1.40412531026664	-1.45230219065383	-1.43089020836366	-1.43089020836366	-1.0722402548008	-1.02406337441361	-1.43624325179562	-1.25424175329821	-1.31312459292421	-0.55300074514785	0.560420060618833	-0.590471634389958	-1.38271339178902	-1.46300814989264	-1.46300814989264	-1.43089020836366	-1.42553722874426	-1.1900059340528	-1.45230219065383	-1.38271339178902	-1.32383055216302	-1.21677083214983	-1.37736041216962	-1.33453651140183	-1.38271339178902	-1.2488887736788
-0.96518056669388	-1.38271339178902	-1.05082833632318	-1.43089020836366	-1.38806637140843	-1.32383055216302	-0.927709677451773	-1.40412531026664	-1.38806637140843	-1.0775932344202	-1.27030069215642	-1.0722402548008	-0.574412679578606	-0.547647757551877	-1.08294621403961	-1.08829919365901	-1.14718203328502	-1.08829919365901	-0.938415636690582	-1.44694921103443	-1.31312459292421	-1.33988949102123	-1.46836112951205	-1.3024186336854	-1.42018424912485	-1.46300814989264	-1.44694921103443	-1.44694921103443	-1.06153429556199	-1.0187103947942	-1.45230219065383	-1.25959473291761	-1.32918353178242	-0.585118654770553	0.517596223663595	-0.611883576797283	-1.41483126950545	-1.47371410913145	-1.48977304798967	-1.44694921103443	-1.43624325179562	-1.22212381176923	-1.45765517027324	-1.39341935102783	-1.30777161330481	-1.20606487291102	-1.36130140949885	-1.33453651140183	-1.39877233064724	-1.26494771253702
-0.943768616309987	-1.37200743255021	-1.0775932344202	-1.44159623141502	-1.37736041216962	-1.30777161330481	-0.917003718212963	-1.38271339178902	-1.39877233064724	-1.0722402548008	-1.25424175329821	-1.05618131594259	-0.536941790336499	-0.558353732743824	-1.08294621403961	-1.0775932344202	-1.14718203328502	-1.09365217327842	-0.927709677451773	-1.44159623141502	-1.31847757254362	-1.32918353178242	-1.47906708875086	-1.31847757254362	-1.44159623141502	-1.48442006837026	-1.43624325179562	-1.46836112951205	-1.0775932344202	-1.02941635403301	-1.43089020836366	-1.27030069215642	-1.34524247064064	-0.627942531608635	0.485478282134617	-0.665413420850743	-1.43624325179562	-1.47906708875086	-1.51653800989924	-1.44694921103443	-1.44159623141502	-1.21141785253042	-1.43624325179562	-1.37200743255021	-1.29171261063404	-1.21141785253042	-1.35059545026004	-1.36130140949885	-1.42553722874426	-1.22747679138864
-0.933062657071177	-1.36665445293081	-1.08294621403961	-1.45230219065383	-1.36130140949885	-1.30777161330481	-0.917003718212963	-1.37200743255021	-1.39877233064724	-1.0722402548008	-1.25959473291761	-1.0187103947942	-0.547647757551877	-0.569059699959202	-1.04012237708437	-1.0775932344202	-1.1257701148074	-1.06153429556199	-0.917003718212963	-1.42018424912485	-1.30777161330481	-1.32918353178242	-1.47371410913145	-1.33988949102123	-1.43624325179562	-1.44159623141502	-1.43624325179562	-1.47906708875086	-1.06153429556199	-1.00800443555539	-1.42553722874426	-1.29706559025345	-1.34524247064064	-0.649354466039391	0.485478282134617	-0.681472375662094	-1.42553722874426	-1.47906708875086	-1.51118503027983	-1.44159623141502	-1.45230219065383	-1.22747679138864	-1.44694921103443	-1.36130140949885	-1.29171261063404	-1.21677083214983	-1.35059545026004	-1.37200743255021	-1.43089020836366	-1.23818281444
-0.938415636690582	-1.37200743255021	-1.10971117594918	-1.44694921103443	-1.37200743255021	-1.31312459292421	-0.895591767829069	-1.38806637140843	-1.38271339178902	-1.0775932344202	-1.25424175329821	-1.02941635403301	-0.558353732743824	-0.563706712363228	-1.02941635403301	-1.0722402548008	-1.0775932344202	-1.04012237708437	-0.874179817445176	-1.43089020836366	-1.28635963101464	-1.32918353178242	-1.46300814989264	-1.32918353178242	-1.43089020836366	-1.45230219065383	-1.45765517027324	-1.45765517027324	-1.04012237708437	-1.00800443555539	-1.42018424912485	-1.29171261063404	-1.35059545026004	-0.676119396042689	0.458713384037594	-0.718943264904202	-1.42553722874426	-1.47906708875086	-1.48442006837026	-1.44159623141502	-1.44694921103443	-1.2488887736788	-1.48977304798967	-1.37200743255021	-1.29171261063404	-1.1846529544334	-1.34524247064064	-1.37736041216962	-1.40412531026664	-1.21677083214983
-0.911650706687283	-1.37200743255021	-1.11506415556859	-1.44694921103443	-1.37200743255021	-1.30777161330481	-0.890238788209665	-1.39341935102783	-1.37200743255021	-1.05082833632318	-1.23818281444	-1.05082833632318	-0.569059699959202	-0.536941790336499	-1.06153429556199	-1.04012237708437	-1.08829919365901	-1.05082833632318	-0.874179817445176	-1.42018424912485	-1.28635963101464	-1.32383055216302	-1.46300814989264	-1.29706559025345	-1.43624325179562	-1.43089020836366	-1.42018424912485	-1.46300814989264	-1.04547535670378	-1.02406337441361	-1.40412531026664	-1.29706559025345	-1.37200743255021	-0.724296260476744	0.426595442508615	-0.740355199334958	-1.44159623141502	-1.48442006837026	-1.47906708875086	-1.45765517027324	-1.45230219065383	-1.26494771253702	-1.47371410913145	-1.38271339178902	-1.30777161330481	-1.17394699519459	-1.33453651140183	-1.36665445293081	-1.40947828988605	-1.19535891367221
-0.911650706687283	-1.37736041216962	-1.1257701148074	-1.46836112951205	-1.35059545026004	-1.31312459292421	-0.917003718212963	-1.38271339178902	-1.36130140949885	-1.02941635403301	-1.22212381176923	-1.05618131594259	-0.563706712363228	-0.547647757551877	-1.06688727518139	-1.0187103947942	-1.09365217327842	-1.04547535670378	-0.900944747448474	-1.39341935102783	-1.28100665139523	-1.31847757254362	-1.47906708875086	-1.33453651140183	-1.40947828988605	-1.45230219065383	-1.41483126950545	-1.45765517027324	-1.04547535670378	-1.00800443555539	-1.42018424912485	-1.33988949102123	-1.37736041216962	-0.745708178954363	0.410536503650401	-0.756414170099447	-1.43624325179562	-1.49512602760907	-1.49512602760907	-1.47371410913145	-1.45230219065383	-1.27565367177583	-1.46836112951205	-1.37200743255021	-1.29706559025345	-1.17929997481399	-1.33988949102123	-1.37736041216962	-1.44159623141502	-1.21141785253042
-0.922356697832368	-1.36130140949885	-1.16324097214323	-1.47906708875086	-1.35059545026004	-1.3024186336854	-0.911650706687283	-1.37736041216962	-1.36130140949885	-1.04012237708437	-1.20606487291102	-1.0187103947942	-0.569059699959202	-0.531588802740525	-1.02941635403301	-1.04012237708437	-1.08294621403961	-1.05082833632318	-0.88488580859026	-1.43624325179562	-1.29171261063404	-1.30777161330481	-1.47906708875086	-1.35594842987945	-1.44159623141502	-1.46300814989264	-1.44159623141502	-1.44159623141502	-1.02941635403301	-0.991945496697179	-1.43089020836366	-1.37736041216962	-1.36665445293081	-0.751061190480043	0.389124585172783	-0.772473108957661	-1.44694921103443	-1.47906708875086	-1.48977304798967	-1.45765517027324	-1.46836112951205	-1.29171261063404	-1.46836112951205	-1.37200743255021	-1.28635963101464	-1.16859401557518	-1.32383055216302	-1.38806637140843	-1.46836112951205	-1.21141785253042
-0.911650706687283	-1.35059545026004	-1.16859401557518	-1.45765517027324	-1.37200743255021	-1.28635963101464	-0.87953279706458	-1.37200743255021	-1.38806637140843	-1.04547535670378	-1.1900059340528	-1.02406337441361	-0.542294777932472	-0.531588802740525	-1.0187103947942	-1.04012237708437	-1.0722402548008	-1.04012237708437	-0.858120878586962	-1.44159623141502	-1.29171261063404	-1.25424175329821	-1.47371410913145	-1.35594842987945	-1.46836112951205	-1.43089020836366	-1.46836112951205	-1.47906708875086	-1.04547535670378	-0.986592517077774	-1.40412531026664	-1.36130140949885	-1.35594842987945	-0.767120129338257	0.367712602882614	-0.79923803896096	-1.46836112951205	-1.46836112951205	-1.50583205066043	-1.43624325179562	-1.43624325179562	-1.28635963101464	-1.47371410913145	-1.36665445293081	-1.25959473291761	-1.14718203328502	-1.30777161330481	-1.40412531026664	-1.45230219065383	-1.1846529544334
-0.890238788209665	-1.32918353178242	-1.15253501290442	-1.45765517027324	-1.36130140949885	-1.28100665139523	-0.874179817445176	-1.37200743255021	-1.35059545026004	-1.04547535670378	-1.1846529544334	-1.0187103947942	-0.542294777932472	-0.526235819132836	-1.0187103947942	-1.00800443555539	-1.0775932344202	-1.02406337441361	-0.842061907822472	-1.42553722874426	-1.29706559025345	-1.2488887736788	-1.45765517027324	-1.37200743255021	-1.45765517027324	-1.40412531026664	-1.44159623141502	-1.45765517027324	-1.04012237708437	-0.991945496697179	-1.37736041216962	-1.36130140949885	-1.38806637140843	-0.804591018580365	0.335594725166186	-0.836708928203068	-1.45765517027324	-1.48977304798967	-1.48977304798967	-1.44694921103443	-1.42553722874426	-1.26494771253702	-1.47906708875086	-1.34524247064064	-1.25424175329821	-1.1257701148074	-1.27030069215642	-1.40947828988605	-1.45765517027324	-1.14718203328502
-0.87953279706458	-1.33988949102123	-1.15253501290442	-1.46300814989264	-1.33453651140183	-1.27565367177583	-0.874179817445176	-1.35594842987945	-1.31847757254362	-1.0187103947942	-1.20606487291102	-0.991945496697179	-0.547647757551877	-0.536941790336499	-1.00265145593599	-1.00265145593599	-1.05618131594259	-1.0133574151748	-0.863473858206366	-1.40947828988605	-1.27565367177583	-1.27565367177583	-1.44694921103443	-1.39341935102783	-1.44694921103443	-1.40412531026664	-1.43089020836366	-1.43089020836366	-1.02406337441361	-0.97588652593269	-1.37200743255021	-1.39341935102783	-1.39877233064724	-0.842061907822472	0.34094770478559	-0.852767898967557	-1.45230219065383	-1.47371410913145	-1.46836112951205	-1.43089020836366	-1.44694921103443	-1.30777161330481	-1.47371410913145	-1.35059545026004	-1.25959473291761	-1.1257701148074	-1.28100665139523	-1.39877233064724	-1.46836112951205	-1.15253501290442
-0.890238788209665	-1.35059545026004	-1.1900059340528	-1.45765517027324	-1.32918353178242	-1.27565367177583	-0.874179817445176	-1.35059545026004	-1.32383055216302	-1.0187103947942	-1.1846529544334	-1.00800443555539	-0.55300074514785	-0.494117911504275	-1.00800443555539	-1.0187103947942	-1.04012237708437	-0.991945496697179	-0.858120878586962	-1.41483126950545	-1.25959473291761	-1.26494771253702	-1.43624325179562	-1.38271339178902	-1.45230219065383	-1.40412531026664	-1.44159623141502	-1.42553722874426	-1.0133574151748	-0.954474607455071	-1.37736041216962	-1.39877233064724	-1.38806637140843	-0.858120878586962	0.308829827069162	-0.836708928203068	-1.45765517027324	-1.46300814989264	-1.44159623141502	-1.44694921103443	-1.45230219065383	-1.32918353178242	-1.47371410913145	-1.34524247064064	-1.25959473291761	-1.10435819632978	-1.28635963101464	-1.38271339178902	-1.45765517027324	-1.15788799252382
-0.868826837825771	-1.33988949102123	-1.20071189329161	-1.44694921103443	-1.33453651140183	-1.25424175329821	-0.858120878586962	-1.33453651140183	-1.32918353178242	-1.00800443555539	-1.17394699519459	-1.00265145593599	-0.520882835525147	-0.472705973085234	-0.997298476316584	-1.00800443555539	-1.0722402548008	-1.00800443555539	-0.874179817445176	-1.40412531026664	-1.27030069215642	-1.2435357940594	-1.44694921103443	-1.38806637140843	-1.48442006837026	-1.40412531026664	-1.42553722874426	-1.42553722874426	-1.0187103947942	-0.954474607455071	-1.37736041216962	-1.40412531026664	-1.40412531026664	-0.874179817445176	0.266005926301375	-0.868826837825771	-1.46836112951205	-1.45765517027324	-1.45765517027324	-1.44694921103443	-1.44694921103443	-1.32383055216302	-1.44694921103443	-1.33988949102123	-1.23282983482059	-1.10435819632978	-1.27565367177583	-1.38271339178902	-1.45765517027324	-1.1311230944268
-0.852767898967557	-1.3024186336854	-1.21141785253042	-1.45765517027324	-1.32918353178242	-1.22747679138864	-0.874179817445176	-1.29171261063404	-1.31312459292421	-1.00800443555539	-1.16324097214323	-0.970533546313285	-0.494117911504275	-0.494117911504275	-0.959827587074476	-1.00265145593599	-1.05618131594259	-0.991945496697179	-0.868826837825771	-1.39341935102783	-1.27030069215642	-1.23282983482059	-1.47371410913145	-1.42018424912485	-1.47906708875086	-1.40947828988605	-1.43624325179562	-1.43089020836366	-1.00265145593599	-0.922356697832368	-1.37200743255021	-1.40412531026664	-1.40947828988605	-0.890238788209665	0.266005926301375	-0.88488580859026	-1.46300814989264	-1.46836112951205	-1.46300814989264	-1.46300814989264	-1.45230219065383	-1.33988949102123	-1.42018424912485	-1.30777161330481	-1.20606487291102	-1.11506415556859	-1.25424175329821	-1.40947828988605	-1.48977304798967	-1.1311230944268
-0.852767898967557	-1.30777161330481	-1.23282983482059	-1.47906708875086	-1.3024186336854	-1.23818281444	-0.831355948583663	-1.3024186336854	-1.31847757254362	-1.0187103947942	-1.16859401557518	-0.938415636690582	-0.504823880713795	-0.488764927896586	-0.922356697832368	-1.0133574151748	-1.04012237708437	-0.96518056669388	-0.863473858206366	-1.39341935102783	-1.26494771253702	-1.2435357940594	-1.44694921103443	-1.43089020836366	-1.50583205066043	-1.38806637140843	-1.43089020836366	-1.42018424912485	-0.986592517077774	-0.906297727067879	-1.36665445293081	-1.41483126950545	-1.40412531026664	-0.895591767829069	0.249946987443161	-0.906297727067879	-1.44694921103443	-1.44694921103443	-1.45230219065383	-1.45765517027324	-1.47371410913145	-1.35059545026004	-1.45230219065383	-1.29171261063404	-1.21141785253042	-1.09900521671037	-1.25424175329821	-1.42553722874426	-1.45765517027324	-1.14718203328502
-0.826002968964258	-1.29171261063404	-1.23282983482059	-1.44159623141502	-1.3024186336854	-1.20606487291102	-0.788532079722151	-1.31312459292421	-1.32383055216302	-0.997298476316584	-1.16859401557518	-0.949121627835667	-0.515529851917458	-0.488764927896586	-0.927709677451773	-0.997298476316584	-1.0187103947942	-0.954474607455071	-0.836708928203068	-1.38806637140843	-1.22747679138864	-1.21677083214983	-1.42553722874426	-1.42018424912485	-1.48977304798967	-1.38271339178902	-1.41483126950545	-1.43624325179562	-0.997298476316584	-0.922356697832368	-1.33453651140183	-1.39877233064724	-1.40412531026664	-0.933062657071177	0.212476066294778	-0.927709677451773	-1.45230219065383	-1.44159623141502	-1.45230219065383	-1.44159623141502	-1.45765517027324	-1.35594842987945	-1.45765517027324	-1.32383055216302	-1.19535891367221	-1.06688727518139	-1.2435357940594	-1.40947828988605	-1.44159623141502	-1.10435819632978
-0.793885059341555	-1.28100665139523	-1.22747679138864	-1.46300814989264	-1.29171261063404	-1.21141785253042	-0.815297009725449	-1.30777161330481	-1.28635963101464	-0.959827587074476	-1.17394699519459	-0.954474607455071	-0.499470897106106	-0.488764927896586	-0.938415636690582	-0.98123953745837	-1.0187103947942	-0.933062657071177	-0.836708928203068	-1.34524247064064	-1.23282983482059	-1.23282983482059	-1.44159623141502	-1.42553722874426	-1.48977304798967	-1.38271339178902	-1.38806637140843	-1.43089020836366	-0.97588652593269	-0.922356697832368	-1.33988949102123	-1.40412531026664	-1.43624325179562	-0.959827587074476	0.185711168197754	-0.96518056669388	-1.44159623141502	-1.46300814989264	-1.44159623141502	-1.46300814989264	-1.45765517027324	-1.37200743255021	-1.44694921103443	-1.3024186336854	-1.1900059340528	-1.06153429556199	-1.2435357940594	-1.40947828988605	-1.44694921103443	-1.10971117594918
-0.804591018580365	-1.28635963101464	-1.26494771253702	-1.48442006837026	-1.28100665139523	-1.20606487291102	-0.820649989344854	-1.28635963101464	-1.29706559025345	-0.933062657071177	-1.16324097214323	-0.938415636690582	-0.499470897106106	-0.478058957689995	-0.922356697832368	-0.97588652593269	-1.02406337441361	-0.917003718212963	-0.836708928203068	-1.33453651140183	-1.20071189329161	-1.2435357940594	-1.44694921103443	-1.43624325179562	-1.46836112951205	-1.39341935102783	-1.38806637140843	-1.38806637140843	-0.938415636690582	-0.900944747448474	-1.37200743255021	-1.43089020836366	-1.44694921103443	-0.98123953745837	0.15894620628818	-0.970533546313285	-1.42553722874426	-1.44159623141502	-1.44694921103443	-1.46836112951205	-1.49512602760907	-1.39341935102783	-1.43089020836366	-1.29171261063404	-1.21141785253042	-1.08294621403961	-1.23818281444	-1.42018424912485	-1.47371410913145	-1.12041713518799
-0.826002968964258	-1.28635963101464	-1.3024186336854	-1.48977304798967	-1.27565367177583	-1.20071189329161	-0.815297009725449	-1.27030069215642	-1.31847757254362	-0.949121627835667	-1.15253501290442	-0.933062657071177	-0.515529851917458	-0.467352988480474	-0.906297727067879	-0.970533546313285	-1.00800443555539	-0.917003718212963	-0.826002968964258	-1.35594842987945	-1.19535891367221	-1.22212381176923	-1.45765517027324	-1.45230219065383	-1.48442006837026	-1.39877233064724	-1.39341935102783	-1.40412531026664	-0.938415636690582	-0.895591767829069	-1.38806637140843	-1.42553722874426	-1.42553722874426	-0.98123953745837	0.142887267429967	-0.97588652593269	-1.43624325179562	-1.43089020836366	-1.45230219065383	-1.47371410913145	-1.48442006837026	-1.40947828988605	-1.44694921103443	-1.29171261063404	-1.1846529544334	-1.0775932344202	-1.25959473291761	-1.42018424912485	-1.46300814989264	-1.1257701148074
-0.79923803896096	-1.25424175329821	-1.30777161330481	-1.46300814989264	-1.27030069215642	-1.17394699519459	-0.804591018580365	-1.27565367177583	-1.32383055216302	-0.943768616309987	-1.1311230944268	-0.938415636690582	-0.478058957689995	-0.483411942294755	-0.906297727067879	-0.970533546313285	-0.997298476316584	-0.922356697832368	-0.793885059341555	-1.33988949102123	-1.19535891367221	-1.1846529544334	-1.45230219065383	-1.44694921103443	-1.48977304798967	-1.39341935102783	-1.39877233064724	-1.42018424912485	-0.949121627835667	-0.895591767829069	-1.35059545026004	-1.43089020836366	-1.44694921103443	-1.0187103947942	0.105416346281583	-1.00800443555539	-1.46300814989264	-1.44694921103443	-1.46300814989264	-1.45230219065383	-1.46836112951205	-1.41483126950545	-1.44159623141502	-1.28635963101464	-1.16324097214323	-1.06153429556199	-1.22212381176923	-1.43089020836366	-1.45230219065383	-1.09365217327842
-0.772473108957661	-1.2488887736788	-1.30777161330481	-1.46836112951205	-1.26494771253702	-1.17394699519459	-0.79923803896096	-1.28100665139523	-1.29171261063404	-0.938415636690582	-1.1257701148074	-0.900944747448474	-0.472705973085234	-0.504823880713795	-0.88488580859026	-0.949121627835667	-0.98123953745837	-0.906297727067879	-0.793885059341555	-1.33988949102123	-1.19535891367221	-1.1900059340528	-1.45230219065383	-1.45765517027324	-1.49512602760907	-1.38271339178902	-1.38271339178902	-1.41483126950545	-0.938415636690582	-0.88488580859026	-1.33453651140183	-1.44159623141502	-1.45230219065383	-1.05618131594259	0.100063366662179	-1.05618131594259	-1.44694921103443	-1.44694921103443	-1.46300814989264	-1.46836112951205	-1.47371410913145	-1.40947828988605	-1.44159623141502	-1.26494771253702	-1.15253501290442	-1.05618131594259	-1.22747679138864	-1.44159623141502	-1.47371410913145	-1.09365217327842
-0.783179100102746	-1.27565367177583	-1.32918353178242	-1.48442006837026	-1.25424175329821	-1.17394699519459	-0.788532079722151	-1.28100665139523	-1.28635963101464	-0.933062657071177	-1.14718203328502	-0.922356697832368	-0.515529851917458	-0.483411942294755	-0.87953279706458	-0.943768616309987	-0.927709677451773	-0.874179817445176	-0.772473108957661	-1.32383055216302	-1.17929997481399	-1.20071189329161	-1.43624325179562	-1.44159623141502	-1.46836112951205	-1.37200743255021	-1.39877233064724	-1.39341935102783	-0.927709677451773	-0.890238788209665	-1.33988949102123	-1.46300814989264	-1.44694921103443	-1.08294621403961	0.0786514481845601	-1.06688727518139	-1.43624325179562	-1.45230219065383	-1.43624325179562	-1.45765517027324	-1.48442006837026	-1.41483126950545	-1.47371410913145	-1.27565367177583	-1.17929997481399	-1.03476939746497	-1.23818281444	-1.45230219065383	-1.44694921103443	-1.08829919365901
-0.772473108957661	-1.27565367177583	-1.33453651140183	-1.47371410913145	-1.25959473291761	-1.17394699519459	-0.772473108957661	-1.27565367177583	-1.29706559025345	-0.917003718212963	-1.11506415556859	-0.922356697832368	-0.520882835525147	-0.462000003875714	-0.895591767829069	-0.917003718212963	-0.949121627835667	-0.87953279706458	-0.772473108957661	-1.32383055216302	-1.16859401557518	-1.1900059340528	-1.43089020836366	-1.40412531026664	-1.45230219065383	-1.36130140949885	-1.38271339178902	-1.39877233064724	-0.927709677451773	-0.88488580859026	-1.33453651140183	-1.44694921103443	-1.46300814989264	-1.09365217327842	0.0411805589424523	-1.0775932344202	-1.44694921103443	-1.42553722874426	-1.43624325179562	-1.44694921103443	-1.48442006837026	-1.43089020836366	-1.44694921103443	-1.29706559025345	-1.17394699519459	-1.0187103947942	-1.21141785253042	-1.43089020836366	-1.45230219065383	-1.0775932344202
-0.767120129338257	-1.25959473291761	-1.32383055216302	-1.47371410913145	-1.25424175329821	-1.15788799252382	-0.793885059341555	-1.25959473291761	-1.27565367177583	-0.895591767829069	-1.09900521671037	-0.933062657071177	-0.483411942294755	-0.456647019270954	-0.890238788209665	-0.906297727067879	-0.96518056669388	-0.88488580859026	-0.777826088577066	-1.31312459292421	-1.17929997481399	-1.16324097214323	-1.44159623141502	-1.43624325179562	-1.45765517027324	-1.37200743255021	-1.38271339178902	-1.38271339178902	-0.911650706687283	-0.890238788209665	-1.32918353178242	-1.47371410913145	-1.46836112951205	-1.1257701148074	0.0197686085585584	-1.10971117594918	-1.46300814989264	-1.43089020836366	-1.43624325179562	-1.45765517027324	-1.46836112951205	-1.44694921103443	-1.43624325179562	-1.27565367177583	-1.15253501290442	-1.0133574151748	-1.20071189329161	-1.43624325179562	-1.48977304798967	-1.0722402548008
-0.772473108957661	-1.2435357940594	-1.35594842987945	-1.48442006837026	-1.2435357940594	-1.14718203328502	-0.793885059341555	-1.2435357940594	-1.25959473291761	-0.917003718212963	-1.0722402548008	-0.900944747448474	-0.494117911504275	-0.462000003875714	-0.858120878586962	-0.911650706687283	-0.954474607455071	-0.890238788209665	-0.788532079722151	-1.31847757254362	-1.1900059340528	-1.15788799252382	-1.43624325179562	-1.46836112951205	-1.46300814989264	-1.37200743255021	-1.38806637140843	-1.36130140949885	-0.906297727067879	-0.87953279706458	-1.33453651140183	-1.48442006837026	-1.44159623141502	-1.12041713518799	0.0144156289391538	-1.11506415556859	-1.45230219065383	-1.42553722874426	-1.43089020836366	-1.45230219065383	-1.46836112951205	-1.43089020836366	-1.43624325179562	-1.25424175329821	-1.14182905366561	-1.02406337441361	-1.1900059340528	-1.45230219065383	-1.48977304798967	-1.0775932344202
-0.777826088577066	-1.25959473291761	-1.36130140949885	-1.46300814989264	-1.2488887736788	-1.14182905366561	-0.761767149718852	-1.2488887736788	-1.28635963101464	-0.922356697832368	-1.0722402548008	-0.890238788209665	-0.494117911504275	-0.456647019270954	-0.858120878586962	-0.917003718212963	-0.922356697832368	-0.863473858206366	-0.761767149718852	-1.33453651140183	-1.16859401557518	-1.1257701148074	-1.41483126950545	-1.45765517027324	-1.47371410913145	-1.33988949102123	-1.40412531026664	-1.38806637140843	-0.906297727067879	-0.847414919348152	-1.31312459292421	-1.46836112951205	-1.42553722874426	-1.1257701148074	0.00370966970034447	-1.11506415556859	-1.44694921103443	-1.42553722874426	-1.43089020836366	-1.43089020836366	-1.45230219065383	-1.43089020836366	-1.44694921103443	-1.25959473291761	-1.14718203328502	-0.991945496697179	-1.17394699519459	-1.44694921103443	-1.46300814989264	-1.02941635403301
-0.756414170099447	-1.22747679138864	-1.33453651140183	-1.43089020836366	-1.23282983482059	-1.1257701148074	-0.751061190480043	-1.2488887736788	-1.2488887736788	-0.922356697832368	-1.06688727518139	-0.890238788209665	-0.488764927896586	-0.462000003875714	-0.868826837825771	-0.900944747448474	-0.917003718212963	-0.868826837825771	-0.740355199334958	-1.29706559025345	-1.16324097214323	-1.10435819632978	-1.38271339178902	-1.44694921103443	-1.47371410913145	-1.31312459292421	-1.38806637140843	-1.38806637140843	-0.917003718212963	-0.863473858206366	-1.27565367177583	-1.47906708875086	-1.44159623141502	-1.16324097214323	-0.0284082399223587	-1.16324097214323	-1.45230219065383	-1.42018424912485	-1.41483126950545	-1.41483126950545	-1.43089020836366	-1.40947828988605	-1.44694921103443	-1.25959473291761	-1.12041713518799	-0.96518056669388	-1.1257701148074	-1.44694921103443	-1.46300814989264	-1.00800443555539
-0.740355199334958	-1.22747679138864	-1.32383055216302	-1.43624325179562	-1.22212381176923	-1.1257701148074	-0.761767149718852	-1.22747679138864	-1.22212381176923	-0.88488580859026	-1.0722402548008	-0.874179817445176	-0.494117911504275	-0.451294034666194	-0.847414919348152	-0.87953279706458	-0.922356697832368	-0.847414919348152	-0.751061190480043	-1.28635963101464	-1.14718203328502	-1.1311230944268	-1.40412531026664	-1.44159623141502	-1.47371410913145	-1.31847757254362	-1.36665445293081	-1.33988949102123	-0.900944747448474	-0.874179817445176	-1.27030069215642	-1.48442006837026	-1.45230219065383	-1.17394699519459	-0.0284082399223587	-1.16324097214323	-1.44694921103443	-1.42018424912485	-1.40947828988605	-1.44694921103443	-1.44159623141502	-1.41483126950545	-1.42553722874426	-1.23282983482059	-1.12041713518799	-0.96518056669388	-1.14182905366561	-1.42018424912485	-1.47371410913145	-1.02941635403301
-0.740355199334958	-1.22212381176923	-1.37200743255021	-1.45230219065383	-1.20606487291102	-1.12041713518799	-0.761767149718852	-1.21677083214983	-1.21677083214983	-0.87953279706458	-1.0775932344202	-0.88488580859026	-0.472705973085234	-0.413823139441659	-0.831355948583663	-0.88488580859026	-0.927709677451773	-0.842061907822472	-0.767120129338257	-1.28635963101464	-1.1311230944268	-1.12041713518799	-1.39877233064724	-1.46300814989264	-1.45765517027324	-1.31847757254362	-1.37200743255021	-1.32383055216302	-0.87953279706458	-0.842061907822472	-1.29706559025345	-1.48977304798967	-1.43624325179562	-1.17394699519459	-0.0551731699256573	-1.16324097214323	-1.43624325179562	-1.38806637140843	-1.37736041216962	-1.42553722874426	-1.47371410913145	-1.44694921103443	-1.42553722874426	-1.23282983482059	-1.1257701148074	-0.954474607455071	-1.14718203328502	-1.42018424912485	-1.47906708875086	-1.03476939746497
-0.745708178954363	-1.22212381176923	-1.37736041216962	-1.44159623141502	-1.21141785253042	-1.09365217327842	-0.740355199334958	-1.1900059340528	-1.22747679138864	-0.87953279706458	-1.04547535670378	-0.88488580859026	-0.445941050061434	-0.40847015583397	-0.836708928203068	-0.87953279706458	-0.922356697832368	-0.842061907822472	-0.772473108957661	-1.28635963101464	-1.14718203328502	-1.08829919365901	-1.38271339178902	-1.46300814989264	-1.47371410913145	-1.29171261063404	-1.36130140949885	-1.33453651140183	-0.88488580859026	-0.826002968964258	-1.27565367177583	-1.48977304798967	-1.44159623141502	-1.1846529544334	-0.0926440591677651	-1.16324097214323	-1.44694921103443	-1.37200743255021	-1.38271339178902	-1.42018424912485	-1.45765517027324	-1.45765517027324	-1.39877233064724	-1.23282983482059	-1.09900521671037	-0.938415636690582	-1.14182905366561	-1.42553722874426	-1.47906708875086	-1.0187103947942
-0.718943264904202	-1.17394699519459	-1.38271339178902	-1.43089020836366	-1.21677083214983	-1.06688727518139	-0.729649240096149	-1.16859401557518	-1.20071189329161	-0.87953279706458	-1.0187103947942	-0.858120878586962	-0.403117172226281	-0.435235079854842	-0.809943998199769	-0.87953279706458	-0.927709677451773	-0.836708928203068	-0.751061190480043	-1.27565367177583	-1.15788799252382	-1.09365217327842	-1.38806637140843	-1.48977304798967	-1.48977304798967	-1.30777161330481	-1.35059545026004	-1.32383055216302	-0.88488580859026	-0.804591018580365	-1.25959473291761	-1.48977304798967	-1.45765517027324	-1.19535891367221	-0.108702998025979	-1.1900059340528	-1.45230219065383	-1.38271339178902	-1.38806637140843	-1.43089020836366	-1.44159623141502	-1.45230219065383	-1.38271339178902	-1.1900059340528	-1.06153429556199	-0.943768616309987	-1.12041713518799	-1.42018424912485	-1.46300814989264	-0.997298476316584
-0.713590285284797	-1.1846529544334	-1.38271339178902	-1.44694921103443	-1.17929997481399	-1.06153429556199	-0.70288431009285	-1.17394699519459	-1.1900059340528	-0.874179817445176	-1.05082833632318	-0.820649989344854	-0.440588065456673	-0.451294034666194	-0.777826088577066	-0.874179817445176	-0.906297727067879	-0.79923803896096	-0.751061190480043	-1.26494771253702	-1.1257701148074	-1.10435819632978	-1.39877233064724	-1.48977304798967	-1.47371410913145	-1.3024186336854	-1.35594842987945	-1.30777161330481	-0.852767898967557	-0.79923803896096	-1.27565367177583	-1.47906708875086	-1.44159623141502	-1.21141785253042	-0.124761968790468	-1.20071189329161	-1.43624325179562	-1.37736041216962	-1.38806637140843	-1.42553722874426	-1.44694921103443	-1.44694921103443	-1.39877233064724	-1.1846529544334	-1.06153429556199	-0.933062657071177	-1.1257701148074	-1.43624325179562	-1.46300814989264	-1.00800443555539
-0.686825355281499	-1.1846529544334	-1.37200743255021	-1.42018424912485	-1.17929997481399	-1.05618131594259	-0.676119396042689	-1.17394699519459	-1.1900059340528	-0.863473858206366	-1.04547535670378	-0.831355948583663	-0.445941050061434	-0.424529110645322	-0.777826088577066	-0.868826837825771	-0.87953279706458	-0.783179100102746	-0.729649240096149	-1.25424175329821	-1.08829919365901	-1.08294621403961	-1.35059545026004	-1.46300814989264	-1.47371410913145	-1.28100665139523	-1.33453651140183	-1.31847757254362	-0.847414919348152	-0.788532079722151	-1.2435357940594	-1.46836112951205	-1.44159623141502	-1.22747679138864	-0.151526898793767	-1.20606487291102	-1.40947828988605	-1.35594842987945	-1.36130140949885	-1.40947828988605	-1.45230219065383	-1.46836112951205	-1.40412531026664	-1.1900059340528	-1.0775932344202	-0.906297727067879	-1.12041713518799	-1.43089020836366	-1.42553722874426	-0.997298476316584
-0.676119396042689	-1.17394699519459	-1.38271339178902	-1.42018424912485	-1.16324097214323	-1.04547535670378	-0.697531330473446	-1.16324097214323	-1.1846529544334	-0.820649989344854	-1.04547535670378	-0.842061907822472	-0.429882096247153	-0.419176127037633	-0.788532079722151	-0.858120878586962	-0.890238788209665	-0.783179100102746	-0.718943264904202	-1.22212381176923	-1.09900521671037	-1.0775932344202	-1.36130140949885	-1.47371410913145	-1.47371410913145	-1.27030069215642	-1.31847757254362	-1.31847757254362	-0.826002968964258	-0.804591018580365	-1.2488887736788	-1.45765517027324	-1.46836112951205	-1.25424175329821	-0.18364480841647	-1.23818281444	-1.39877233064724	-1.36665445293081	-1.35594842987945	-1.43089020836366	-1.44694921103443	-1.46836112951205	-1.39341935102783	-1.17929997481399	-1.06153429556199	-0.900944747448474	-1.10435819632978	-1.43089020836366	-1.43089020836366	-0.986592517077774
-0.676119396042689	-1.15253501290442	-1.40412531026664	-1.43089020836366	-1.15253501290442	-1.02941635403301	-0.697531330473446	-1.14182905366561	-1.16324097214323	-0.809943998199769	-1.0133574151748	-0.826002968964258	-0.419176127037633	-0.419176127037633	-0.783179100102746	-0.842061907822472	-0.895591767829069	-0.777826088577066	-0.740355199334958	-1.1900059340528	-1.0775932344202	-1.08294621403961	-1.38271339178902	-1.48442006837026	-1.47371410913145	-1.29706559025345	-1.30777161330481	-1.29706559025345	-0.804591018580365	-0.809943998199769	-1.2488887736788	-1.47906708875086	-1.47906708875086	-1.27030069215642	-0.210409722466631	-1.2488887736788	-1.40412531026664	-1.36665445293081	-1.37200743255021	-1.44159623141502	-1.45765517027324	-1.48442006837026	-1.37200743255021	-1.16859401557518	-1.05082833632318	-0.922356697832368	-1.12041713518799	-1.42018424912485	-1.46836112951205	-1.00265145593599
-0.686825355281499	-1.16324097214323	-1.43624325179562	-1.45765517027324	-1.14182905366561	-1.04547535670378	-0.681472375662094	-1.11506415556859	-1.1846529544334	-0.836708928203068	-1.0133574151748	-0.804591018580365	-0.419176127037633	-0.413823139441659	-0.761767149718852	-0.852767898967557	-0.87953279706458	-0.761767149718852	-0.729649240096149	-1.21677083214983	-1.0722402548008	-1.06688727518139	-1.39877233064724	-1.48442006837026	-1.45765517027324	-1.29171261063404	-1.32383055216302	-1.29706559025345	-0.804591018580365	-0.767120129338257	-1.27565367177583	-1.48977304798967	-1.46300814989264	-1.26494771253702	-0.237174652469929	-1.23282983482059	-1.39877233064724	-1.34524247064064	-1.37736041216962	-1.43089020836366	-1.46300814989264	-1.47906708875086	-1.37736041216962	-1.16859401557518	-1.05082833632318	-0.911650706687283	-1.11506415556859	-1.43624325179562	-1.44694921103443	-0.997298476316584
-0.686825355281499	-1.13647607404621	-1.43089020836366	-1.42018424912485	-1.15253501290442	-1.0133574151748	-0.654707461611933	-1.1311230944268	-1.1900059340528	-0.826002968964258	-0.997298476316584	-0.820649989344854	-0.397764188618592	-0.429882096247153	-0.761767149718852	-0.842061907822472	-0.852767898967557	-0.767120129338257	-0.708237305665393	-1.21141785253042	-1.06153429556199	-1.05618131594259	-1.36130140949885	-1.47906708875086	-1.47371410913145	-1.27030069215642	-1.31847757254362	-1.29706559025345	-0.804591018580365	-0.777826088577066	-1.23282983482059	-1.46836112951205	-1.44694921103443	-1.28100665139523	-0.26393956652009	-1.27565367177583	-1.40412531026664	-1.35059545026004	-1.36130140949885	-1.41483126950545	-1.43624325179562	-1.47906708875086	-1.38271339178902	-1.15253501290442	-1.03476939746497	-0.895591767829069	-1.10435819632978	-1.45230219065383	-1.41483126950545	-0.97588652593269
-0.660060441231338	-1.1311230944268	-1.42553722874426	-1.40412531026664	-1.14182905366561	-0.997298476316584	-0.665413420850743	-1.1257701148074	-1.14718203328502	-0.809943998199769	-0.997298476316584	-0.804591018580365	-0.403117172226281	-0.440588065456673	-0.767120129338257	-0.826002968964258	-0.847414919348152	-0.761767149718852	-0.686825355281499	-1.1900059340528	-1.0775932344202	-1.04547535670378	-1.35594842987945	-1.46836112951205	-1.45230219065383	-1.27565367177583	-1.3024186336854	-1.30777161330481	-0.815297009725449	-0.783179100102746	-1.22212381176923	-1.46300814989264	-1.46836112951205	-1.30777161330481	-0.285351500950847	-1.30777161330481	-1.38271339178902	-1.37200743255021	-1.36130140949885	-1.42018424912485	-1.42018424912485	-1.47371410913145	-1.38806637140843	-1.14718203328502	-1.0187103947942	-0.890238788209665	-1.08294621403961	-1.44159623141502	-1.43624325179562	-0.954474607455071
-0.660060441231338	-1.14182905366561	-1.42553722874426	-1.42553722874426	-1.1257701148074	-1.0187103947942	-0.660060441231338	-1.1257701148074	-1.13647607404621	-0.79923803896096	-1.00800443555539	-0.809943998199769	-0.413823139441659	-0.413823139441659	-0.756414170099447	-0.809943998199769	-0.826002968964258	-0.740355199334958	-0.697531330473446	-1.17394699519459	-1.05082833632318	-1.05082833632318	-1.35059545026004	-1.45765517027324	-1.43089020836366	-1.26494771253702	-1.29171261063404	-1.28635963101464	-0.788532079722151	-0.788532079722151	-1.23282983482059	-1.47906708875086	-1.45765517027324	-1.34524247064064	-0.296057476142794	-1.31847757254362	-1.38271339178902	-1.35059545026004	-1.35059545026004	-1.42018424912485	-1.44159623141502	-1.47371410913145	-1.38806637140843	-1.14182905366561	-1.04012237708437	-0.88488580859026	-1.08294621403961	-1.44159623141502	-1.42553722874426	-0.96518056669388
-0.660060441231338	-1.16859401557518	-1.44159623141502	-1.42018424912485	-1.12041713518799	-1.0187103947942	-0.654707461611933	-1.10971117594918	-1.15253501290442	-0.79923803896096	-0.970533546313285	-0.809943998199769	-0.419176127037633	-0.403117172226281	-0.751061190480043	-0.793885059341555	-0.815297009725449	-0.745708178954363	-0.676119396042689	-1.1900059340528	-1.03476939746497	-1.04547535670378	-1.35059545026004	-1.43624325179562	-1.40947828988605	-1.2488887736788	-1.29706559025345	-1.27565367177583	-0.761767149718852	-0.783179100102746	-1.22747679138864	-1.47371410913145	-1.45230219065383	-1.33453651140183	-0.31746941057355	-1.30777161330481	-1.38806637140843	-1.32383055216302	-1.33988949102123	-1.40947828988605	-1.43624325179562	-1.48977304798967	-1.38271339178902	-1.17394699519459	-1.05082833632318	-0.863473858206366	-1.0775932344202	-1.42018424912485	-1.42553722874426	-0.959827587074476
-0.660060441231338	-1.13647607404621	-1.45765517027324	-1.42018424912485	-1.1257701148074	-0.997298476316584	-0.665413420850743	-1.09900521671037	-1.1311230944268	-0.783179100102746	-0.933062657071177	-0.826002968964258	-0.403117172226281	-0.403117172226281	-0.745708178954363	-0.772473108957661	-0.826002968964258	-0.756414170099447	-0.665413420850743	-1.16859401557518	-1.05082833632318	-1.0187103947942	-1.36665445293081	-1.45765517027324	-1.44159623141502	-1.2435357940594	-1.28635963101464	-1.27565367177583	-0.767120129338257	-0.777826088577066	-1.21677083214983	-1.47906708875086	-1.46300814989264	-1.33988949102123	-0.354940307792226	-1.33453651140183	-1.40412531026664	-1.32918353178242	-1.33453651140183	-1.41483126950545	-1.42018424912485	-1.49512602760907	-1.36130140949885	-1.14718203328502	-1.0187103947942	-0.858120878586962	-1.06688727518139	-1.41483126950545	-1.43089020836366	-0.949121627835667
-0.665413420850743	-1.11506415556859	-1.44694921103443	-1.40412531026664	-1.1257701148074	-0.97588652593269	-0.654707461611933	-1.08294621403961	-1.12041713518799	-0.788532079722151	-0.922356697832368	-0.783179100102746	-0.392411205010903	-0.419176127037633	-0.740355199334958	-0.777826088577066	-0.826002968964258	-0.767120129338257	-0.681472375662094	-1.17394699519459	-1.04547535670378	-1.0133574151748	-1.35059545026004	-1.46300814989264	-1.42553722874426	-1.25959473291761	-1.28635963101464	-1.25959473291761	-0.767120129338257	-0.767120129338257	-1.19535891367221	-1.48442006837026	-1.44159623141502	-1.35059545026004	-0.365646275007605	-1.35059545026004	-1.40412531026664	-1.31847757254362	-1.35059545026004	-1.40412531026664	-1.40412531026664	-1.47371410913145	-1.35059545026004	-1.11506415556859	-1.0133574151748	-0.858120878586962	-1.04547535670378	-1.42553722874426	-1.44694921103443	-0.943768616309987
-0.665413420850743	-1.12041713518799	-1.43624325179562	-1.39877233064724	-1.11506415556859	-0.997298476316584	-0.638648506800582	-1.08294621403961	-1.10435819632978	-0.804591018580365	-0.927709677451773	-0.777826088577066	-0.392411205010903	-0.413823139441659	-0.718943264904202	-0.772473108957661	-0.79923803896096	-0.729649240096149	-0.670766400470147	-1.16324097214323	-1.04012237708437	-0.98123953745837	-1.32918353178242	-1.46300814989264	-1.41483126950545	-1.21677083214983	-1.29706559025345	-1.25959473291761	-0.777826088577066	-0.761767149718852	-1.19535891367221	-1.47906708875086	-1.39877233064724	-1.35594842987945	-0.370999262603578	-1.33988949102123	-1.38271339178902	-1.3024186336854	-1.32918353178242	-1.36665445293081	-1.38806637140843	-1.46836112951205	-1.36130140949885	-1.10971117594918	-1.00800443555539	-0.836708928203068	-1.05082833632318	-1.44159623141502	-1.42018424912485	-0.933062657071177
-0.649354466039391	-1.10971117594918	-1.41483126950545	-1.33988949102123	-1.10971117594918	-0.970533546313285	-0.611883576797283	-1.09900521671037	-1.10435819632978	-0.809943998199769	-0.911650706687283	-0.788532079722151	-0.397764188618592	-0.397764188618592	-0.718943264904202	-0.761767149718852	-0.783179100102746	-0.724296260476744	-0.644001486419986	-1.16859401557518	-1.0187103947942	-0.97588652593269	-1.28100665139523	-1.45230219065383	-1.42018424912485	-1.19535891367221	-1.28635963101464	-1.2488887736788	-0.767120129338257	-0.745708178954363	-1.14718203328502	-1.46836112951205	-1.41483126950545	-1.37736041216962	-0.397764188618592	-1.37200743255021	-1.37736041216962	-1.29706559025345	-1.29171261063404	-1.35594842987945	-1.38271339178902	-1.45765517027324	-1.37736041216962	-1.12041713518799	-1.00800443555539	-0.788532079722151	-1.00265145593599	-1.40947828988605	-1.40947828988605	-0.900944747448474
-0.638648506800582	-1.09900521671037	-1.40947828988605	-1.36130140949885	-1.09365217327842	-0.954474607455071	-0.633295511228039	-1.0722402548008	-1.06153429556199	-0.761767149718852	-0.917003718212963	-0.777826088577066	-0.38705821741493	-0.38705821741493	-0.718943264904202	-0.751061190480043	-0.804591018580365	-0.729649240096149	-0.654707461611933	-1.1311230944268	-1.02406337441361	-0.96518056669388	-1.29706559025345	-1.44159623141502	-1.40947828988605	-1.20071189329161	-1.26494771253702	-1.21677083214983	-0.756414170099447	-0.772473108957661	-1.14182905366561	-1.46836112951205	-1.43624325179562	-1.39877233064724	-0.429882096247153	-1.38271339178902	-1.38271339178902	-1.28635963101464	-1.29706559025345	-1.37736041216962	-1.37736041216962	-1.45230219065383	-1.34524247064064	-1.10435819632978	-0.98123953745837	-0.815297009725449	-1.0133574151748	-1.37736041216962	-1.40947828988605	-0.900944747448474
-0.633295511228039	-1.09900521671037	-1.43624325179562	-1.37736041216962	-1.08294621403961	-0.949121627835667	-0.633295511228039	-1.03476939746497	-1.05082833632318	-0.767120129338257	-0.906297727067879	-0.767120129338257	-0.376352250199551	-0.354940307792226	-0.713590285284797	-0.740355199334958	-0.804591018580365	-0.718943264904202	-0.665413420850743	-1.12041713518799	-1.00265145593599	-0.991945496697179	-1.3024186336854	-1.45765517027324	-1.39341935102783	-1.20071189329161	-1.2488887736788	-1.1900059340528	-0.735002219715553	-0.735002219715553	-1.16324097214323	-1.46836112951205	-1.42553722874426	-1.38271339178902	-0.440588065456673	-1.35059545026004	-1.37200743255021	-1.25424175329821	-1.28635963101464	-1.36130140949885	-1.38806637140843	-1.45765517027324	-1.31847757254362	-1.0775932344202	-0.986592517077774	-0.815297009725449	-1.00800443555539	-1.39877233064724	-1.42018424912485	-0.917003718212963
-0.649354466039391	-1.09365217327842	-1.44159623141502	-1.35059545026004	-1.0775932344202	-0.949121627835667	-0.606530597177878	-1.02406337441361	-1.06688727518139	-0.772473108957661	-0.87953279706458	-0.756414170099447	-0.3602932953882	-0.365646275007605	-0.692178350854041	-0.751061190480043	-0.809943998199769	-0.724296260476744	-0.654707461611933	-1.1311230944268	-0.986592517077774	-0.96518056669388	-1.29706559025345	-1.46300814989264	-1.40947828988605	-1.1846529544334	-1.26494771253702	-1.21141785253042	-0.713590285284797	-0.70288431009285	-1.15253501290442	-1.47371410913145	-1.42553722874426	-1.36130140949885	-0.467352988480474	-1.33988949102123	-1.37200743255021	-1.22747679138864	-1.28100665139523	-1.35594842987945	-1.39341935102783	-1.46836112951205	-1.32383055216302	-1.0722402548008	-0.96518056669388	-0.788532079722151	-1.0133574151748	-1.39341935102783	-1.40412531026664	-0.895591767829069
-0.62258955198923	-1.05082833632318	-1.44159623141502	-1.33988949102123	-1.0775932344202	-0.906297727067879	-0.569059699959202	-1.0187103947942	-1.05618131594259	-0.761767149718852	-0.874179817445176	-0.751061190480043	-0.31746941057355	-0.381705229818956	-0.697531330473446	-0.740355199334958	-0.79923803896096	-0.713590285284797	-0.638648506800582	-1.11506415556859	-1.00800443555539	-0.938415636690582	-1.28100665139523	-1.46836112951205	-1.42553722874426	-1.17394699519459	-1.25424175329821	-1.20071189329161	-0.735002219715553	-0.70288431009285	-1.12041713518799	-1.45230219065383	-1.42553722874426	-1.38271339178902	-0.504823880713795	-1.37736041216962	-1.37736041216962	-1.26494771253702	-1.27565367177583	-1.35594842987945	-1.36665445293081	-1.44694921103443	-1.30777161330481	-1.03476939746497	-0.922356697832368	-0.788532079722151	-0.991945496697179	-1.38806637140843	-1.37736041216962	-0.874179817445176
-0.590471634389958	-1.04012237708437	-1.42018424912485	-1.34524247064064	-1.05082833632318	-0.900944747448474	-0.569059699959202	-1.00265145593599	-1.02406337441361	-0.761767149718852	-0.890238788209665	-0.708237305665393	-0.338881352980875	-0.381705229818956	-0.665413420850743	-0.729649240096149	-0.783179100102746	-0.697531330473446	-0.644001486419986	-1.09900521671037	-0.98123953745837	-0.949121627835667	-1.29706559025345	-1.45765517027324	-1.40412531026664	-1.1846529544334	-1.23282983482059	-1.1900059340528	-0.708237305665393	-0.708237305665393	-1.1257701148074	-1.43624325179562	-1.42018424912485	-1.40412531026664	-0.510176868309769	-1.38806637140843	-1.35594842987945	-1.25959473291761	-1.27565367177583	-1.33988949102123	-1.36665445293081	-1.44159623141502	-1.3024186336854	-1.02406337441361	-0.938415636690582	-0.79923803896096	-0.97588652593269	-1.39877233064724	-1.38271339178902	-0.87953279706458
-0.590471634389958	-1.06688727518139	-1.43624325179562	-1.35059545026004	-1.02941635403301	-0.911650706687283	-0.542294777932472	-0.986592517077774	-1.04012237708437	-0.761767149718852	-0.900944747448474	-0.718943264904202	-0.349587328172822	-0.370999262603578	-0.660060441231338	-0.729649240096149	-0.767120129338257	-0.638648506800582	-0.633295511228039	-1.08294621403961	-0.943768616309987	-0.954474607455071	-1.25959473291761	-1.45230219065383	-1.38806637140843	-1.15253501290442	-1.22212381176923	-1.17394699519459	-0.692178350854041	-0.692178350854041	-1.10971117594918	-1.43089020836366	-1.41483126950545	-1.40412531026664	-0.520882835525147	-1.38806637140843	-1.30777161330481	-1.22212381176923	-1.25424175329821	-1.33453651140183	-1.35594842987945	-1.44694921103443	-1.31847757254362	-1.02941635403301	-0.949121627835667	-0.777826088577066	-0.98123953745837	-1.39877233064724	-1.35059545026004	-0.890238788209665
-0.590471634389958	-1.05082833632318	-1.43624325179562	-1.32383055216302	-1.04012237708437	-0.911650706687283	-0.558353732743824	-1.00800443555539	-1.02406337441361	-0.729649240096149	-0.874179817445176	-0.729649240096149	-0.338881352980875	-0.3602932953882	-0.670766400470147	-0.708237305665393	-0.767120129338257	-0.654707461611933	-0.627942531608635	-1.0722402548008	-0.938415636690582	-0.959827587074476	-1.2488887736788	-1.43624325179562	-1.38271339178902	-1.15253501290442	-1.21141785253042	-1.1846529544334	-0.670766400470147	-0.70288431009285	-1.09900521671037	-1.44159623141502	-1.43089020836366	-1.41483126950545	-0.574412679578606	-1.40412531026664	-1.31847757254362	-1.22747679138864	-1.23818281444	-1.33988949102123	-1.37200743255021	-1.46300814989264	-1.3024186336854	-1.02406337441361	-0.933062657071177	-0.751061190480043	-0.970533546313285	-1.36665445293081	-1.35059545026004	-0.87953279706458
-0.585118654770553	-1.03476939746497	-1.45765517027324	-1.34524247064064	-1.02941635403301	-0.87953279706458	-0.558353732743824	-0.986592517077774	-1.00800443555539	-0.713590285284797	-0.847414919348152	-0.718943264904202	-0.322822406146092	-0.365646275007605	-0.660060441231338	-0.697531330473446	-0.793885059341555	-0.681472375662094	-0.627942531608635	-1.05082833632318	-0.943768616309987	-0.927709677451773	-1.28635963101464	-1.44694921103443	-1.37736041216962	-1.16859401557518	-1.20071189329161	-1.16859401557518	-0.670766400470147	-0.708237305665393	-1.10435819632978	-1.42553722874426	-1.43624325179562	-1.44694921103443	-0.62258955198923	-1.40412531026664	-1.33453651140183	-1.22212381176923	-1.25959473291761	-1.37200743255021	-1.36665445293081	-1.46300814989264	-1.28100665139523	-1.0133574151748	-0.911650706687283	-0.767120129338257	-0.991945496697179	-1.37736041216962	-1.35594842987945	-0.874179817445176
-0.57976566717458	-1.04012237708437	-1.46836112951205	-1.34524247064064	-1.0133574151748	-0.890238788209665	-0.55300074514785	-0.959827587074476	-1.0133574151748	-0.713590285284797	-0.858120878586962	-0.697531330473446	-0.31746941057355	-0.38705821741493	-0.633295511228039	-0.692178350854041	-0.783179100102746	-0.660060441231338	-0.62258955198923	-1.04012237708437	-0.917003718212963	-0.938415636690582	-1.29171261063404	-1.46836112951205	-1.38271339178902	-1.16324097214323	-1.21141785253042	-1.16324097214323	-0.670766400470147	-0.670766400470147	-1.1257701148074	-1.43089020836366	-1.42018424912485	-1.41483126950545	-0.62258955198923	-1.39341935102783	-1.31847757254362	-1.21141785253042	-1.25424175329821	-1.34524247064064	-1.36130140949885	-1.45765517027324	-1.28100665139523	-0.997298476316584	-0.917003718212963	-0.772473108957661	-0.970533546313285	-1.38806637140843	-1.35059545026004	-0.868826837825771
-0.585118654770553	-1.02406337441361	-1.45765517027324	-1.31312459292421	-1.0187103947942	-0.87953279706458	-0.531588802740525	-0.96518056669388	-1.02406337441361	-0.729649240096149	-0.836708928203068	-0.697531330473446	-0.322822406146092	-0.365646275007605	-0.644001486419986	-0.70288431009285	-0.740355199334958	-0.644001486419986	-0.57976566717458	-1.06153429556199	-0.911650706687283	-0.917003718212963	-1.25959473291761	-1.44159623141502	-1.36665445293081	-1.14182905366561	-1.20071189329161	-1.17929997481399	-0.654707461611933	-0.670766400470147	-1.09365217327842	-1.42018424912485	-1.40412531026664	-1.42018424912485	-0.654707461611933	-1.42553722874426	-1.3024186336854	-1.20606487291102	-1.23818281444	-1.33453651140183	-1.35059545026004	-1.45230219065383	-1.29706559025345	-1.00265145593599	-0.911650706687283	-0.751061190480043	-0.970533546313285	-1.38806637140843	-1.33453651140183	-0.858120878586962
-0.569059699959202	-1.0187103947942	-1.44159623141502	-1.31312459292421	-1.02941635403301	-0.863473858206366	-0.520882835525147	-0.97588652593269	-0.991945496697179	-0.708237305665393	-0.826002968964258	-0.697531330473446	-0.322822406146092	-0.381705229818956	-0.649354466039391	-0.670766400470147	-0.718943264904202	-0.649354466039391	-0.563706712363228	-1.03476939746497	-0.922356697832368	-0.900944747448474	-1.23282983482059	-1.40947828988605	-1.35594842987945	-1.14182905366561	-1.1846529544334	-1.17394699519459	-0.660060441231338	-0.697531330473446	-1.06688727518139	-1.41483126950545	-1.40947828988605	-1.45230219065383	-0.676119396042689	-1.46300814989264	-1.31312459292421	-1.22212381176923	-1.23818281444	-1.32918353178242	-1.32918353178242	-1.43624325179562	-1.28635963101464	-0.986592517077774	-0.911650706687283	-0.735002219715553	-0.943768616309987	-1.37736041216962	-1.32918353178242	-0.847414919348152
-0.558353732743824	-1.02406337441361	-1.44694921103443	-1.31847757254362	-0.997298476316584	-0.863473858206366	-0.531588802740525	-0.970533546313285	-0.98123953745837	-0.70288431009285	-0.836708928203068	-0.692178350854041	-0.33352837336147	-0.370999262603578	-0.638648506800582	-0.633295511228039	-0.718943264904202	-0.633295511228039	-0.585118654770553	-1.00800443555539	-0.911650706687283	-0.917003718212963	-1.2488887736788	-1.42018424912485	-1.31312459292421	-1.14182905366561	-1.16859401557518	-1.14718203328502	-0.665413420850743	-0.713590285284797	-1.0722402548008	-1.42553722874426	-1.42018424912485	-1.48977304798967	-0.697531330473446	-1.44694921103443	-1.28635963101464	-1.20071189329161	-1.23818281444	-1.32918353178242	-1.33453651140183	-1.43089020836366	-1.28635963101464	-0.98123953745837	-0.927709677451773	-0.745708178954363	-0.949121627835667	-1.36130140949885	-1.32918353178242	-0.858120878586962
-0.57976566717458	-1.04547535670378	-1.46836112951205	-1.31312459292421	-0.991945496697179	-0.890238788209665	-0.531588802740525	-0.959827587074476	-0.986592517077774	-0.708237305665393	-0.820649989344854	-0.692178350854041	-0.31746941057355	-0.365646275007605	-0.644001486419986	-0.649354466039391	-0.729649240096149	-0.62258955198923	-0.569059699959202	-1.0187103947942	-0.87953279706458	-0.917003718212963	-1.23818281444	-1.40947828988605	-1.29706559025345	-1.1311230944268	-1.17929997481399	-1.1257701148074	-0.617236556416688	-0.686825355281499	-1.06153429556199	-1.42018424912485	-1.40412531026664	-1.46836112951205	-0.708237305665393	-1.43624325179562	-1.29171261063404	-1.17929997481399	-1.21141785253042	-1.31312459292421	-1.33988949102123	-1.45230219065383	-1.27565367177583	-0.997298476316584	-0.922356697832368	-0.735002219715553	-0.959827587074476	-1.36130140949885	-1.33453651140183	-0.847414919348152
-0.57976566717458	-1.0187103947942	-1.46300814989264	-1.3024186336854	-1.00265145593599	-0.847414919348152	-0.542294777932472	-0.96518056669388	-0.97588652593269	-0.686825355281499	-0.767120129338257	-0.697531330473446	-0.30676345133474	-0.3602932953882	-0.638648506800582	-0.649354466039391	-0.708237305665393	-0.654707461611933	-0.547647757551877	-1.0187103947942	-0.890238788209665	-0.87953279706458	-1.23818281444	-1.39877233064724	-1.32383055216302	-1.12041713518799	-1.17929997481399	-1.13647607404621	-0.627942531608635	-0.670766400470147	-1.06153429556199	-1.42018424912485	-1.39341935102783	-1.46300814989264	-0.751061190480043	-1.45765517027324	-1.30777161330481	-1.16324097214323	-1.20071189329161	-1.31312459292421	-1.3024186336854	-1.43624325179562	-1.26494771253702	-0.970533546313285	-0.900944747448474	-0.729649240096149	-0.938415636690582	-1.35594842987945	-1.32383055216302	-0.831355948583663
-0.574412679578606	-0.997298476316584	-1.44159623141502	-1.29171261063404	-1.00265145593599	-0.836708928203068	-0.526235819132836	-0.933062657071177	-0.970533546313285	-0.70288431009285	-0.756414170099447	-0.670766400470147	-0.296057476142794	-0.370999262603578	-0.633295511228039	-0.627942531608635	-0.724296260476744	-0.654707461611933	-0.558353732743824	-1.02406337441361	-0.890238788209665	-0.858120878586962	-1.23282983482059	-1.40947828988605	-1.31847757254362	-1.1257701148074	-1.15788799252382	-1.1257701148074	-0.654707461611933	-0.670766400470147	-1.03476939746497	-1.40947828988605	-1.38271339178902	-1.46836112951205	-0.761767149718852	-1.46300814989264	-1.31847757254362	-1.16324097214323	-1.21677083214983	-1.3024186336854	-1.28100665139523	-1.39877233064724	-1.2435357940594	-0.949121627835667	-0.87953279706458	-0.718943264904202	-0.911650706687283	-1.35059545026004	-1.31312459292421	-0.815297009725449
-0.569059699959202	-0.986592517077774	-1.44694921103443	-1.28635963101464	-0.98123953745837	-0.842061907822472	-0.515529851917458	-0.911650706687283	-0.938415636690582	-0.708237305665393	-0.788532079722151	-0.649354466039391	-0.30676345133474	-0.376352250199551	-0.62258955198923	-0.627942531608635	-0.70288431009285	-0.611883576797283	-0.563706712363228	-1.0187103947942	-0.874179817445176	-0.852767898967557	-1.21141785253042	-1.40412531026664	-1.29706559025345	-1.09900521671037	-1.15788799252382	-1.12041713518799	-0.638648506800582	-0.676119396042689	-1.00800443555539	-1.41483126950545	-1.34524247064064	-1.46836112951205	-0.745708178954363	-1.46836112951205	-1.28635963101464	-1.16324097214323	-1.19535891367221	-1.28635963101464	-1.26494771253702	-1.38806637140843	-1.2488887736788	-0.943768616309987	-0.895591767829069	-0.708237305665393	-0.900944747448474	-1.34524247064064	-1.30777161330481	-0.804591018580365
-0.569059699959202	-0.997298476316584	-1.43089020836366	-1.23282983482059	-0.97588652593269	-0.831355948583663	-0.494117911504275	-0.927709677451773	-0.927709677451773	-0.70288431009285	-0.777826088577066	-0.660060441231338	-0.322822406146092	-0.344234340576848	-0.606530597177878	-0.627942531608635	-0.676119396042689	-0.606530597177878	-0.531588802740525	-1.0133574151748	-0.868826837825771	-0.852767898967557	-1.16324097214323	-1.38806637140843	-1.29706559025345	-1.0722402548008	-1.15788799252382	-1.10971117594918	-0.62258955198923	-0.665413420850743	-1.00265145593599	-1.40412531026664	-1.37200743255021	-1.48977304798967	-0.777826088577066	-1.45765517027324	-1.27030069215642	-1.14182905366561	-1.15253501290442	-1.25959473291761	-1.27565367177583	-1.40412531026664	-1.27030069215642	-0.949121627835667	-0.890238788209665	-0.660060441231338	-0.88488580859026	-1.33453651140183	-1.29706559025345	-0.788532079722151
-0.55300074514785	-0.997298476316584	-1.42018424912485	-1.2435357940594	-0.97588652593269	-0.820649989344854	-0.504823880713795	-0.917003718212963	-0.895591767829069	-0.692178350854041	-0.756414170099447	-0.665413420850743	-0.301410455762198	-0.33352837336147	-0.611883576797283	-0.595824621985931	-0.708237305665393	-0.633295511228039	-0.536941790336499	-0.997298476316584	-0.874179817445176	-0.842061907822472	-1.17394699519459	-1.37200743255021	-1.28635963101464	-1.0722402548008	-1.12041713518799	-1.08294621403961	-0.62258955198923	-0.686825355281499	-0.97588652593269	-1.38806637140843	-1.37200743255021	-1.49512602760907	-0.831355948583663	-1.46836112951205	-1.27565367177583	-1.1311230944268	-1.16324097214323	-1.27565367177583	-1.25959473291761	-1.39877233064724	-1.2435357940594	-0.954474607455071	-0.874179817445176	-0.670766400470147	-0.87953279706458	-1.28635963101464	-1.29706559025345	-0.788532079722151
-0.563706712363228	-0.97588652593269	-1.42553722874426	-1.25959473291761	-0.970533546313285	-0.815297009725449	-0.526235819132836	-0.88488580859026	-0.906297727067879	-0.665413420850743	-0.751061190480043	-0.638648506800582	-0.274645541712037	-0.33352837336147	-0.611883576797283	-0.595824621985931	-0.718943264904202	-0.62258955198923	-0.536941790336499	-0.97588652593269	-0.842061907822472	-0.847414919348152	-1.1846529544334	-1.39341935102783	-1.27565367177583	-1.08294621403961	-1.12041713518799	-1.06153429556199	-0.595824621985931	-0.644001486419986	-0.991945496697179	-1.39341935102783	-1.37736041216962	-1.47906708875086	-0.847414919348152	-1.45230219065383	-1.26494771253702	-1.08829919365901	-1.16859401557518	-1.26494771253702	-1.25424175329821	-1.39877233064724	-1.20071189329161	-0.906297727067879	-0.847414919348152	-0.692178350854041	-0.890238788209665	-1.3024186336854	-1.29171261063404	-0.79923803896096
-0.574412679578606	-0.959827587074476	-1.43089020836366	-1.2435357940594	-0.949121627835667	-0.804591018580365	-0.494117911504275	-0.863473858206366	-0.922356697832368	-0.686825355281499	-0.735002219715553	-0.611883576797283	-0.285351500950847	-0.33352837336147	-0.590471634389958	-0.62258955198923	-0.718943264904202	-0.606530597177878	-0.531588802740525	-0.97588652593269	-0.826002968964258	-0.847414919348152	-1.1846529544334	-1.39341935102783	-1.27565367177583	-1.06153429556199	-1.12041713518799	-1.05618131594259	-0.595824621985931	-0.611883576797283	-1.00265145593599	-1.39341935102783	-1.35059545026004	-1.43089020836366	-0.858120878586962	-1.43624325179562	-1.2435357940594	-1.08294621403961	-1.15253501290442	-1.2488887736788	-1.26494771253702	-1.39341935102783	-1.20606487291102	-0.906297727067879	-0.842061907822472	-0.670766400470147	-0.88488580859026	-1.30777161330481	-1.27565367177583	-0.793885059341555
-0.547647757551877	-0.922356697832368	-1.42018424912485	-1.22212381176923	-0.970533546313285	-0.761767149718852	-0.462000003875714	-0.868826837825771	-0.906297727067879	-0.692178350854041	-0.724296260476744	-0.611883576797283	-0.269292546139495	-0.328175385765497	-0.569059699959202	-0.627942531608635	-0.686825355281499	-0.601177601605336	-0.510176868309769	-0.970533546313285	-0.836708928203068	-0.804591018580365	-1.16324097214323	-1.38806637140843	-1.29706559025345	-1.05618131594259	-1.11506415556859	-1.0775932344202	-0.611883576797283	-0.606530597177878	-0.970533546313285	-1.37200743255021	-1.33988949102123	-1.46300814989264	-0.895591767829069	-1.45765517027324	-1.25424175329821	-1.08829919365901	-1.15253501290442	-1.23282983482059	-1.22212381176923	-1.38271339178902	-1.20071189329161	-0.87953279706458	-0.809943998199769	-0.644001486419986	-0.868826837825771	-1.29706559025345	-1.25959473291761	-0.772473108957661
-0.499470897106106	-0.933062657071177	-1.40412531026664	-1.21677083214983	-0.927709677451773	-0.761767149718852	-0.456647019270954	-0.868826837825771	-0.87953279706458	-0.665413420850743	-0.745708178954363	-0.590471634389958	-0.253233607281281	-0.338881352980875	-0.574412679578606	-0.595824621985931	-0.692178350854041	-0.585118654770553	-0.520882835525147	-0.949121627835667	-0.831355948583663	-0.809943998199769	-1.14718203328502	-1.36665445293081	-1.26494771253702	-1.05618131594259	-1.0775932344202	-1.06153429556199	-0.601177601605336	-0.627942531608635	-0.943768616309987	-1.35059545026004	-1.34524247064064	-1.48442006837026	-0.906297727067879	-1.46836112951205	-1.23282983482059	-1.10971117594918	-1.14718203328502	-1.2435357940594	-1.22212381176923	-1.36130140949885	-1.1846529544334	-0.87953279706458	-0.820649989344854	-0.670766400470147	-0.831355948583663	-1.28635963101464	-1.2435357940594	-0.745708178954363
-0.504823880713795	-0.943768616309987	-1.40947828988605	-1.22747679138864	-0.890238788209665	-0.777826088577066	-0.456647019270954	-0.852767898967557	-0.874179817445176	-0.644001486419986	-0.756414170099447	-0.585118654770553	-0.274645541712037	-0.322822406146092	-0.55300074514785	-0.601177601605336	-0.676119396042689	-0.542294777932472	-0.510176868309769	-0.927709677451773	-0.783179100102746	-0.842061907822472	-1.14718203328502	-1.38271339178902	-1.2488887736788	-1.05618131594259	-1.0775932344202	-1.04012237708437	-0.563706712363228	-0.611883576797283	-0.954474607455071	-1.36130140949885	-1.35059545026004	-1.47906708875086	-0.927709677451773	-1.45230219065383	-1.1900059340528	-1.0775932344202	-1.1311230944268	-1.23282983482059	-1.2435357940594	-1.38271339178902	-1.1900059340528	-0.874179817445176	-0.831355948583663	-0.665413420850743	-0.863473858206366	-1.29706559025345	-1.23282983482059	-0.777826088577066
-0.520882835525147	-0.938415636690582	-1.43089020836366	-1.21677083214983	-0.911650706687283	-0.761767149718852	-0.440588065456673	-0.852767898967557	-0.874179817445176	-0.644001486419986	-0.713590285284797	-0.590471634389958	-0.269292546139495	-0.30676345133474	-0.558353732743824	-0.585118654770553	-0.670766400470147	-0.558353732743824	-0.499470897106106	-0.917003718212963	-0.777826088577066	-0.852767898967557	-1.13647607404621	-1.36130140949885	-1.2488887736788	-1.03476939746497	-1.05618131594259	-1.04012237708437	-0.526235819132836	-0.617236556416688	-0.96518056669388	-1.33453651140183	-1.33988949102123	-1.47371410913145	-0.959827587074476	-1.43624325179562	-1.1900059340528	-1.05082833632318	-1.11506415556859	-1.2435357940594	-1.2488887736788	-1.39341935102783	-1.1900059340528	-0.87953279706458	-0.820649989344854	-0.649354466039391	-0.863473858206366	-1.27030069215642	-1.22212381176923	-0.756414170099447
-0.510176868309769	-0.922356697832368	-1.42553722874426	-1.22747679138864	-0.917003718212963	-0.745708178954363	-0.456647019270954	-0.847414919348152	-0.87953279706458	-0.617236556416688	-0.708237305665393	-0.590471634389958	-0.253233607281281	-0.322822406146092	-0.574412679578606	-0.574412679578606	-0.692178350854041	-0.57976566717458	-0.483411942294755	-0.917003718212963	-0.783179100102746	-0.79923803896096	-1.15788799252382	-1.33988949102123	-1.2435357940594	-1.03476939746497	-1.04012237708437	-1.04547535670378	-0.558353732743824	-0.606530597177878	-0.954474607455071	-1.33988949102123	-1.35594842987945	-1.48442006837026	-1.0133574151748	-1.45765517027324	-1.21141785253042	-1.06153429556199	-1.1257701148074	-1.23818281444	-1.21677083214983	-1.38271339178902	-1.16324097214323	-0.852767898967557	-0.79923803896096	-0.654707461611933	-0.868826837825771	-1.27565367177583	-1.21677083214983	-0.761767149718852
-0.499470897106106	-0.900944747448474	-1.41483126950545	-1.21677083214983	-0.900944747448474	-0.740355199334958	-0.467352988480474	-0.826002968964258	-0.874179817445176	-0.62258955198923	-0.708237305665393	-0.569059699959202	-0.237174652469929	-0.33352837336147	-0.563706712363228	-0.57976566717458	-0.676119396042689	-0.563706712363228	-0.483411942294755	-0.911650706687283	-0.783179100102746	-0.809943998199769	-1.16324097214323	-1.36665445293081	-1.22212381176923	-1.04547535670378	-1.04012237708437	-1.04012237708437	-0.563706712363228	-0.57976566717458	-0.949121627835667	-1.33453651140183	-1.33453651140183	-1.46836112951205	-1.0133574151748	-1.47371410913145	-1.1900059340528	-1.06153429556199	-1.14182905366561	-1.22212381176923	-1.19535891367221	-1.36130140949885	-1.14718203328502	-0.826002968964258	-0.793885059341555	-0.649354466039391	-0.852767898967557	-1.29706559025345	-1.22747679138864	-0.756414170099447
-0.520882835525147	-0.911650706687283	-1.42018424912485	-1.19535891367221	-0.895591767829069	-0.751061190480043	-0.440588065456673	-0.831355948583663	-0.868826837825771	-0.638648506800582	-0.70288431009285	-0.547647757551877	-0.26393956652009	-0.328175385765497	-0.542294777932472	-0.569059699959202	-0.633295511228039	-0.547647757551877	-0.462000003875714	-0.906297727067879	-0.756414170099447	-0.809943998199769	-1.14718203328502	-1.33988949102123	-1.22212381176923	-1.02406337441361	-1.04547535670378	-1.04012237708437	-0.542294777932472	-0.57976566717458	-0.933062657071177	-1.33453651140183	-1.31847757254362	-1.46836112951205	-1.0187103947942	-1.47906708875086	-1.16859401557518	-1.06688727518139	-1.11506415556859	-1.22212381176923	-1.20606487291102	-1.36665445293081	-1.17394699519459	-0.852767898967557	-0.804591018580365	-0.633295511228039	-0.847414919348152	-1.28635963101464	-1.20606487291102	-0.745708178954363
-0.494117911504275	-0.900944747448474	-1.39877233064724	-1.1846529544334	-0.900944747448474	-0.735002219715553	-0.413823139441659	-0.847414919348152	-0.868826837825771	-0.633295511228039	-0.70288431009285	-0.574412679578606	-0.269292546139495	-0.322822406146092	-0.547647757551877	-0.55300074514785	-0.627942531608635	-0.536941790336499	-0.440588065456673	-0.906297727067879	-0.756414170099447	-0.793885059341555	-1.1257701148074	-1.3024186336854	-1.21141785253042	-1.0187103947942	-1.02941635403301	-1.02406337441361	-0.542294777932472	-0.601177601605336	-0.911650706687283	-1.31312459292421	-1.31847757254362	-1.49512602760907	-1.04012237708437	-1.47906708875086	-1.17929997481399	-1.05618131594259	-1.09900521671037	-1.20606487291102	-1.1900059340528	-1.34524247064064	-1.17394699519459	-0.858120878586962	-0.793885059341555	-0.62258955198923	-0.831355948583663	-1.25959473291761	-1.19535891367221	-0.724296260476744
-0.488764927896586	-0.906297727067879	-1.39341935102783	-1.17394699519459	-0.868826837825771	-0.740355199334958	-0.435235079854842	-0.831355948583663	-0.842061907822472	-0.606530597177878	-0.686825355281499	-0.569059699959202	-0.258586586900686	-0.328175385765497	-0.558353732743824	-0.504823880713795	-0.633295511228039	-0.542294777932472	-0.462000003875714	-0.874179817445176	-0.756414170099447	-0.793885059341555	-1.1257701148074	-1.29171261063404	-1.1900059340528	-1.0187103947942	-1.00800443555539	-1.0187103947942	-0.536941790336499	-0.611883576797283	-0.895591767829069	-1.31312459292421	-1.33988949102123	-1.50047907104103	-1.0722402548008	-1.47906708875086	-1.15788799252382	-1.04012237708437	-1.09900521671037	-1.21141785253042	-1.1846529544334	-1.34524247064064	-1.15253501290442	-0.858120878586962	-0.804591018580365	-0.638648506800582	-0.826002968964258	-1.2435357940594	-1.20071189329161	-0.729649240096149
-0.510176868309769	-0.906297727067879	-1.39877233064724	-1.1846529544334	-0.874179817445176	-0.751061190480043	-0.462000003875714	-0.809943998199769	-0.826002968964258	-0.606530597177878	-0.676119396042689	-0.558353732743824	-0.26393956652009	-0.31746941057355	-0.547647757551877	-0.515529851917458	-0.627942531608635	-0.547647757551877	-0.462000003875714	-0.87953279706458	-0.735002219715553	-0.79923803896096	-1.1257701148074	-1.29706559025345	-1.15253501290442	-1.0133574151748	-1.0187103947942	-0.997298476316584	-0.510176868309769	-0.57976566717458	-0.911650706687283	-1.32383055216302	-1.32383055216302	-1.48442006837026	-1.08829919365901	-1.46300814989264	-1.14718203328502	-1.0187103947942	-1.08829919365901	-1.20606487291102	-1.1900059340528	-1.33453651140183	-1.14182905366561	-0.831355948583663	-0.79923803896096	-0.633295511228039	-0.847414919348152	-1.25424175329821	-1.20071189329161	-0.724296260476744
-0.520882835525147	-0.895591767829069	-1.39341935102783	-1.1846529544334	-0.906297727067879	-0.724296260476744	-0.445941050061434	-0.815297009725449	-0.836708928203068	-0.611883576797283	-0.649354466039391	-0.55300074514785	-0.26393956652009	-0.30676345133474	-0.547647757551877	-0.531588802740525	-0.633295511228039	-0.563706712363228	-0.429882096247153	-0.895591767829069	-0.740355199334958	-0.767120129338257	-1.11506415556859	-1.28635963101464	-1.17394699519459	-0.986592517077774	-1.0187103947942	-0.997298476316584	-0.526235819132836	-0.569059699959202	-0.917003718212963	-1.33453651140183	-1.27565367177583	-1.48977304798967	-1.09900521671037	-1.46836112951205	-1.15788799252382	-1.00265145593599	-1.08294621403961	-1.1846529544334	-1.16324097214323	-1.33988949102123	-1.13647607404621	-0.836708928203068	-0.783179100102746	-0.606530597177878	-0.831355948583663	-1.2435357940594	-1.19535891367221	-0.708237305665393
-0.494117911504275	-0.868826837825771	-1.37736041216962	-1.14718203328502	-0.890238788209665	-0.713590285284797	-0.429882096247153	-0.815297009725449	-0.826002968964258	-0.617236556416688	-0.633295511228039	-0.542294777932472	-0.253233607281281	-0.301410455762198	-0.55300074514785	-0.515529851917458	-0.627942531608635	-0.569059699959202	-0.424529110645322	-0.906297727067879	-0.751061190480043	-0.724296260476744	-1.09900521671037	-1.28100665139523	-1.1846529544334	-0.991945496697179	-0.997298476316584	-0.991945496697179	-0.542294777932472	-0.57976566717458	-0.863473858206366	-1.30777161330481	-1.27030069215642	-1.47906708875086	-1.10971117594918	-1.47371410913145	-1.16859401557518	-1.02406337441361	-1.06688727518139	-1.17394699519459	-1.1257701148074	-1.29706559025345	-1.1311230944268	-0.815297009725449	-0.772473108957661	-0.590471634389958	-0.793885059341555	-1.22747679138864	-1.1846529544334	-0.676119396042689
-0.494117911504275	-0.868826837825771	-1.35059545026004	-1.14182905366561	-0.863473858206366	-0.718943264904202	-0.435235079854842	-0.783179100102746	-0.79923803896096	-0.611883576797283	-0.649354466039391	-0.526235819132836	-0.242527632089334	-0.322822406146092	-0.542294777932472	-0.520882835525147	-0.611883576797283	-0.547647757551877	-0.440588065456673	-0.874179817445176	-0.735002219715553	-0.740355199334958	-1.08829919365901	-1.28635963101464	-1.15253501290442	-0.986592517077774	-0.991945496697179	-0.97588652593269	-0.542294777932472	-0.563706712363228	-0.863473858206366	-1.30777161330481	-1.25959473291761	-1.48442006837026	-1.08829919365901	-1.47906708875086	-1.1311230944268	-1.0133574151748	-1.06688727518139	-1.15253501290442	-1.1257701148074	-1.28635963101464	-1.12041713518799	-0.809943998199769	-0.772473108957661	-0.57976566717458	-0.777826088577066	-1.22212381176923	-1.1846529544334	-0.665413420850743
-0.488764927896586	-0.868826837825771	-1.35059545026004	-1.13647607404621	-0.852767898967557	-0.729649240096149	-0.419176127037633	-0.788532079722151	-0.788532079722151	-0.606530597177878	-0.660060441231338	-0.531588802740525	-0.274645541712037	-0.285351500950847	-0.536941790336499	-0.520882835525147	-0.606530597177878	-0.531588802740525	-0.429882096247153	-0.868826837825771	-0.713590285284797	-0.761767149718852	-1.04547535670378	-1.25959473291761	-1.14182905366561	-0.943768616309987	-0.986592517077774	-0.959827587074476	-0.520882835525147	-0.563706712363228	-0.852767898967557	-1.29706559025345	-1.26494771253702	-1.49512602760907	-1.10971117594918	-1.46300814989264	-1.11506415556859	-0.98123953745837	-1.02941635403301	-1.13647607404621	-1.13647607404621	-1.3024186336854	-1.1311230944268	-0.804591018580365	-0.777826088577066	-0.57976566717458	-0.777826088577066	-1.1846529544334	-1.16859401557518	-0.676119396042689
-0.494117911504275	-0.868826837825771	-1.35059545026004	-1.12041713518799	-0.852767898967557	-0.708237305665393	-0.419176127037633	-0.783179100102746	-0.788532079722151	-0.601177601605336	-0.633295511228039	-0.542294777932472	-0.242527632089334	-0.269292546139495	-0.542294777932472	-0.499470897106106	-0.611883576797283	-0.542294777932472	-0.440588065456673	-0.87953279706458	-0.697531330473446	-0.740355199334958	-1.05082833632318	-1.2435357940594	-1.14182905366561	-0.949121627835667	-0.970533546313285	-0.943768616309987	-0.515529851917458	-0.55300074514785	-0.842061907822472	-1.28100665139523	-1.25424175329821	-1.48442006837026	-1.16324097214323	-1.44694921103443	-1.1311230944268	-0.970533546313285	-1.0187103947942	-1.13647607404621	-1.10435819632978	-1.29706559025345	-1.10435819632978	-0.809943998199769	-0.772473108957661	-0.574412679578606	-0.772473108957661	-1.16324097214323	-1.14718203328502	-0.654707461611933
-0.483411942294755	-0.847414919348152	-1.32918353178242	-1.11506415556859	-0.847414919348152	-0.681472375662094	-0.429882096247153	-0.756414170099447	-0.772473108957661	-0.585118654770553	-0.62258955198923	-0.520882835525147	-0.221115697658578	-0.279998521331442	-0.536941790336499	-0.494117911504275	-0.633295511228039	-0.542294777932472	-0.440588065456673	-0.847414919348152	-0.708237305665393	-0.724296260476744	-1.05618131594259	-1.2488887736788	-1.1311230944268	-0.949121627835667	-0.96518056669388	-0.933062657071177	-0.515529851917458	-0.542294777932472	-0.842061907822472	-1.28100665139523	-1.26494771253702	-1.46836112951205	-1.17394699519459	-1.46300814989264	-1.1257701148074	-0.949121627835667	-1.04012237708437	-1.14718203328502	-1.09900521671037	-1.29171261063404	-1.0722402548008	-0.772473108957661	-0.740355199334958	-0.574412679578606	-0.772473108957661	-1.16324097214323	-1.15253501290442	-0.660060441231338
-0.494117911504275	-0.815297009725449	-1.35059545026004	-1.12041713518799	-0.836708928203068	-0.692178350854041	-0.413823139441659	-0.735002219715553	-0.772473108957661	-0.590471634389958	-0.638648506800582	-0.483411942294755	-0.226468677277983	-0.269292546139495	-0.510176868309769	-0.515529851917458	-0.62258955198923	-0.542294777932472	-0.445941050061434	-0.858120878586962	-0.697531330473446	-0.740355199334958	-1.05618131594259	-1.25959473291761	-1.1311230944268	-0.949121627835667	-0.949121627835667	-0.927709677451773	-0.504823880713795	-0.499470897106106	-0.842061907822472	-1.29171261063404	-1.23282983482059	-1.43089020836366	-1.16324097214323	-1.44159623141502	-1.10435819632978	-0.949121627835667	-1.02406337441361	-1.1257701148074	-1.10971117594918	-1.27565367177583	-1.0722402548008	-0.751061190480043	-0.740355199334958	-0.569059699959202	-0.777826088577066	-1.17929997481399	-1.14182905366561	-0.660060441231338
-0.483411942294755	-0.793885059341555	-1.33988949102123	-1.11506415556859	-0.820649989344854	-0.649354466039391	-0.370999262603578	-0.756414170099447	-0.777826088577066	-0.585118654770553	-0.62258955198923	-0.472705973085234	-0.221115697658578	-0.253233607281281	-0.494117911504275	-0.520882835525147	-0.606530597177878	-0.526235819132836	-0.413823139441659	-0.842061907822472	-0.692178350854041	-0.70288431009285	-1.03476939746497	-1.25424175329821	-1.14182905366561	-0.927709677451773	-0.959827587074476	-0.938415636690582	-0.510176868309769	-0.499470897106106	-0.815297009725449	-1.25424175329821	-1.21677083214983	-1.44159623141502	-1.1900059340528	-1.45230219065383	-1.08294621403961	-0.943768616309987	-1.00800443555539	-1.10971117594918	-1.08829919365901	-1.28635963101464	-1.08294621403961	-0.756414170099447	-0.718943264904202	-0.558353732743824	-0.761767149718852	-1.15788799252382	-1.11506415556859	-0.627942531608635
-0.445941050061434	-0.804591018580365	-1.31312459292421	-1.0722402548008	-0.804591018580365	-0.654707461611933	-0.354940307792226	-0.740355199334958	-0.761767149718852	-0.574412679578606	-0.611883576797283	-0.483411942294755	-0.226468677277983	-0.26393956652009	-0.504823880713795	-0.494117911504275	-0.611883576797283	-0.515529851917458	-0.403117172226281	-0.826002968964258	-0.692178350854041	-0.713590285284797	-1.0187103947942	-1.22747679138864	-1.1311230944268	-0.922356697832368	-0.917003718212963	-0.927709677451773	-0.504823880713795	-0.520882835525147	-0.79923803896096	-1.21677083214983	-1.2435357940594	-1.46836112951205	-1.21677083214983	-1.45765517027324	-1.0722402548008	-0.949121627835667	-1.0133574151748	-1.10971117594918	-1.06153429556199	-1.2488887736788	-1.06153429556199	-0.756414170099447	-0.718943264904202	-0.547647757551877	-0.740355199334958	-1.14718203328502	-1.08829919365901	-0.627942531608635
-0.440588065456673	-0.79923803896096	-1.31847757254362	-1.09900521671037	-0.777826088577066	-0.644001486419986	-0.38705821741493	-0.735002219715553	-0.740355199334958	-0.547647757551877	-0.627942531608635	-0.478058957689995	-0.215762702086036	-0.26393956652009	-0.494117911504275	-0.488764927896586	-0.595824621985931	-0.478058957689995	-0.429882096247153	-0.777826088577066	-0.638648506800582	-0.724296260476744	-1.02406337441361	-1.2435357940594	-1.10435819632978	-0.922356697832368	-0.890238788209665	-0.900944747448474	-0.456647019270954	-0.510176868309769	-0.804591018580365	-1.22212381176923	-1.2435357940594	-1.45765517027324	-1.22212381176923	-1.44159623141502	-1.04012237708437	-0.933062657071177	-1.0187103947942	-1.12041713518799	-1.08294621403961	-1.27030069215642	-1.04012237708437	-0.745708178954363	-0.718943264904202	-0.563706712363228	-0.756414170099447	-1.1311230944268	-1.09900521671037	-0.644001486419986
-0.478058957689995	-0.804591018580365	-1.32383055216302	-1.10435819632978	-0.783179100102746	-0.654707461611933	-0.376352250199551	-0.735002219715553	-0.751061190480043	-0.558353732743824	-0.627942531608635	-0.462000003875714	-0.231821656897387	-0.237174652469929	-0.483411942294755	-0.504823880713795	-0.595824621985931	-0.499470897106106	-0.40847015583397	-0.79923803896096	-0.644001486419986	-0.740355199334958	-1.02941635403301	-1.21141785253042	-1.09365217327842	-0.927709677451773	-0.906297727067879	-0.911650706687283	-0.451294034666194	-0.478058957689995	-0.820649989344854	-1.23282983482059	-1.23282983482059	-1.44694921103443	-1.25959473291761	-1.43089020836366	-1.0133574151748	-0.890238788209665	-1.00265145593599	-1.10435819632978	-1.10435819632978	-1.28100665139523	-1.05618131594259	-0.740355199334958	-0.729649240096149	-0.563706712363228	-0.761767149718852	-1.1311230944268	-1.09900521671037	-0.649354466039391
-0.451294034666194	-0.767120129338257	-1.31847757254362	-1.08829919365901	-0.79923803896096	-0.644001486419986	-0.365646275007605	-0.735002219715553	-0.756414170099447	-0.531588802740525	-0.590471634389958	-0.472705973085234	-0.210409722466631	-0.237174652469929	-0.504823880713795	-0.483411942294755	-0.601177601605336	-0.504823880713795	-0.392411205010903	-0.804591018580365	-0.644001486419986	-0.708237305665393	-1.02941635403301	-1.20606487291102	-1.09365217327842	-0.917003718212963	-0.900944747448474	-0.927709677451773	-0.478058957689995	-0.488764927896586	-0.820649989344854	-1.22212381176923	-1.22212381176923	-1.43089020836366	-1.28635963101464	-1.44694921103443	-1.04547535670378	-0.906297727067879	-0.997298476316584	-1.10971117594918	-1.06688727518139	-1.26494771253702	-1.02406337441361	-0.735002219715553	-0.708237305665393	-0.57976566717458	-0.756414170099447	-1.1257701148074	-1.0775932344202	-0.62258955198923
-0.435235079854842	-0.751061190480043	-1.3024186336854	-1.0722402548008	-0.777826088577066	-0.62258955198923	-0.392411205010903	-0.713590285284797	-0.751061190480043	-0.531588802740525	-0.601177601605336	-0.451294034666194	-0.205056742847226	-0.26393956652009	-0.494117911504275	-0.483411942294755	-0.585118654770553	-0.499470897106106	-0.392411205010903	-0.783179100102746	-0.654707461611933	-0.713590285284797	-1.0187103947942	-1.20606487291102	-1.09900521671037	-0.922356697832368	-0.868826837825771	-0.927709677451773	-0.472705973085234	-0.488764927896586	-0.783179100102746	-1.20606487291102	-1.22212381176923	-1.44694921103443	-1.27030069215642	-1.45230219065383	-1.04012237708437	-0.927709677451773	-1.00800443555539	-1.09900521671037	-1.05082833632318	-1.23818281444	-1.02406337441361	-0.697531330473446	-0.676119396042689	-0.55300074514785	-0.740355199334958	-1.14182905366561	-1.08294621403961	-0.606530597177878
-0.456647019270954	-0.761767149718852	-1.30777161330481	-1.08294621403961	-0.761767149718852	-0.644001486419986	-0.365646275007605	-0.724296260476744	-0.729649240096149	-0.536941790336499	-0.606530597177878	-0.445941050061434	-0.215762702086036	-0.258586586900686	-0.478058957689995	-0.467352988480474	-0.55300074514785	-0.483411942294755	-0.365646275007605	-0.772473108957661	-0.627942531608635	-0.70288431009285	-1.0133574151748	-1.1846529544334	-1.0722402548008	-0.900944747448474	-0.88488580859026	-0.911650706687283	-0.445941050061434	-0.478058957689995	-0.793885059341555	-1.21677083214983	-1.20071189329161	-1.45230219065383	-1.28100665139523	-1.44694921103443	-0.997298476316584	-0.927709677451773	-0.986592517077774	-1.0775932344202	-1.04547535670378	-1.2435357940594	-1.03476939746497	-0.70288431009285	-0.697531330473446	-0.547647757551877	-0.745708178954363	-1.1257701148074	-1.0722402548008	-0.611883576797283
-0.451294034666194	-0.767120129338257	-1.29171261063404	-1.06153429556199	-0.751061190480043	-0.638648506800582	-0.349587328172822	-0.724296260476744	-0.740355199334958	-0.531588802740525	-0.595824621985931	-0.462000003875714	-0.231821656897387	-0.237174652469929	-0.488764927896586	-0.462000003875714	-0.531588802740525	-0.472705973085234	-0.365646275007605	-0.783179100102746	-0.62258955198923	-0.70288431009285	-0.98123953745837	-1.15253501290442	-1.05618131594259	-0.874179817445176	-0.868826837825771	-0.906297727067879	-0.451294034666194	-0.483411942294755	-0.777826088577066	-1.19535891367221	-1.1900059340528	-1.45765517027324	-1.3024186336854	-1.44159623141502	-0.997298476316584	-0.895591767829069	-0.96518056669388	-1.0722402548008	-1.04547535670378	-1.2488887736788	-1.04012237708437	-0.735002219715553	-0.70288431009285	-0.542294777932472	-0.735002219715553	-1.09900521671037	-1.04547535670378	-0.590471634389958
-0.445941050061434	-0.783179100102746	-1.28100665139523	-1.04547535670378	-0.767120129338257	-0.644001486419986	-0.365646275007605	-0.713590285284797	-0.708237305665393	-0.499470897106106	-0.57976566717458	-0.494117911504275	-0.221115697658578	-0.247880611708739	-0.520882835525147	-0.424529110645322	-0.558353732743824	-0.499470897106106	-0.376352250199551	-0.756414170099447	-0.62258955198923	-0.708237305665393	-0.98123953745837	-1.14182905366561	-1.05082833632318	-0.87953279706458	-0.847414919348152	-0.895591767829069	-0.445941050061434	-0.494117911504275	-0.767120129338257	-1.1900059340528	-1.22212381176923	-1.46836112951205	-1.32918353178242	-1.44159623141502	-0.997298476316584	-0.900944747448474	-0.97588652593269	-1.06153429556199	-1.05082833632318	-1.23282983482059	-1.0133574151748	-0.729649240096149	-0.70288431009285	-0.520882835525147	-0.724296260476744	-1.09365217327842	-1.05618131594259	-0.590471634389958
-0.456647019270954	-0.761767149718852	-1.27565367177583	-1.06688727518139	-0.761767149718852	-0.627942531608635	-0.38705821741493	-0.697531330473446	-0.708237305665393	-0.504823880713795	-0.563706712363228	-0.456647019270954	-0.215762702086036	-0.242527632089334	-0.499470897106106	-0.440588065456673	-0.55300074514785	-0.494117911504275	-0.370999262603578	-0.767120129338257	-0.606530597177878	-0.686825355281499	-0.997298476316584	-1.15788799252382	-1.0187103947942	-0.87953279706458	-0.847414919348152	-0.890238788209665	-0.440588065456673	-0.478058957689995	-0.772473108957661	-1.20606487291102	-1.19535891367221	-1.44694921103443	-1.33453651140183	-1.43089020836366	-0.98123953745837	-0.87953279706458	-0.986592517077774	-1.06153429556199	-1.02941635403301	-1.22747679138864	-0.997298476316584	-0.692178350854041	-0.686825355281499	-0.558353732743824	-0.735002219715553	-1.0775932344202	-1.0775932344202	-0.590471634389958
-0.462000003875714	-0.761767149718852	-1.27565367177583	-1.05618131594259	-0.767120129338257	-0.638648506800582	-0.370999262603578	-0.692178350854041	-0.713590285284797	-0.520882835525147	-0.542294777932472	-0.440588065456673	-0.226468677277983	-0.226468677277983	-0.478058957689995	-0.445941050061434	-0.542294777932472	-0.494117911504275	-0.365646275007605	-0.783179100102746	-0.633295511228039	-0.665413420850743	-0.959827587074476	-1.14182905366561	-1.02941635403301	-0.863473858206366	-0.87953279706458	-0.874179817445176	-0.456647019270954	-0.445941050061434	-0.777826088577066	-1.20606487291102	-1.14718203328502	-1.43089020836366	-1.32383055216302	-1.43089020836366	-0.986592517077774	-0.863473858206366	-0.954474607455071	-1.03476939746497	-1.0187103947942	-1.21677083214983	-1.00800443555539	-0.697531330473446	-0.681472375662094	-0.526235819132836	-0.713590285284797	-1.08829919365901	-1.05618131594259	-0.569059699959202
-0.440588065456673	-0.735002219715553	-1.23818281444	-1.0133574151748	-0.761767149718852	-0.62258955198923	-0.370999262603578	-0.697531330473446	-0.708237305665393	-0.520882835525147	-0.547647757551877	-0.456647019270954	-0.226468677277983	-0.221115697658578	-0.483411942294755	-0.435235079854842	-0.547647757551877	-0.499470897106106	-0.338881352980875	-0.783179100102746	-0.62258955198923	-0.649354466039391	-0.943768616309987	-1.12041713518799	-1.02406337441361	-0.847414919348152	-0.858120878586962	-0.87953279706458	-0.472705973085234	-0.467352988480474	-0.740355199334958	-1.16324097214323	-1.14182905366561	-1.44159623141502	-1.33453651140183	-1.43624325179562	-0.991945496697179	-0.87953279706458	-0.949121627835667	-1.00800443555539	-0.970533546313285	-1.17929997481399	-0.997298476316584	-0.697531330473446	-0.660060441231338	-0.504823880713795	-0.676119396042689	-1.0722402548008	-1.05082833632318	-0.542294777932472
-0.435235079854842	-0.718943264904202	-1.20071189329161	-1.0133574151748	-0.740355199334958	-0.617236556416688	-0.370999262603578	-0.686825355281499	-0.686825355281499	-0.510176868309769	-0.542294777932472	-0.440588065456673	-0.199703747274684	-0.237174652469929	-0.499470897106106	-0.435235079854842	-0.536941790336499	-0.494117911504275	-0.365646275007605	-0.756414170099447	-0.62258955198923	-0.649354466039391	-0.949121627835667	-1.12041713518799	-1.0133574151748	-0.836708928203068	-0.842061907822472	-0.858120878586962	-0.462000003875714	-0.462000003875714	-0.718943264904202	-1.16324097214323	-1.15253501290442	-1.44159623141502	-1.31847757254362	-1.43089020836366	-0.97588652593269	-0.87953279706458	-0.954474607455071	-1.0133574151748	-0.970533546313285	-1.15788799252382	-0.986592517077774	-0.697531330473446	-0.660060441231338	-0.504823880713795	-0.670766400470147	-1.05082833632318	-1.04012237708437	-0.526235819132836
-0.440588065456673	-0.724296260476744	-1.23818281444	-1.00800443555539	-0.713590285284797	-0.627942531608635	-0.365646275007605	-0.676119396042689	-0.660060441231338	-0.499470897106106	-0.558353732743824	-0.445941050061434	-0.215762702086036	-0.205056742847226	-0.483411942294755	-0.429882096247153	-0.504823880713795	-0.478058957689995	-0.365646275007605	-0.745708178954363	-0.595824621985931	-0.660060441231338	-0.917003718212963	-1.1257701148074	-0.997298476316584	-0.809943998199769	-0.836708928203068	-0.820649989344854	-0.429882096247153	-0.440588065456673	-0.729649240096149	-1.16324097214323	-1.14718203328502	-1.44159623141502	-1.33988949102123	-1.40412531026664	-0.954474607455071	-0.842061907822472	-0.911650706687283	-0.997298476316584	-0.986592517077774	-1.1846529544334	-0.97588652593269	-0.686825355281499	-0.676119396042689	-0.499470897106106	-0.681472375662094	-1.02941635403301	-1.02941635403301	-0.547647757551877
-0.445941050061434	-0.735002219715553	-1.22212381176923	-0.997298476316584	-0.718943264904202	-0.617236556416688	-0.365646275007605	-0.670766400470147	-0.670766400470147	-0.494117911504275	-0.536941790336499	-0.429882096247153	-0.215762702086036	-0.178291828797065	-0.478058957689995	-0.424529110645322	-0.520882835525147	-0.462000003875714	-0.376352250199551	-0.756414170099447	-0.595824621985931	-0.649354466039391	-0.911650706687283	-1.09365217327842	-0.986592517077774	-0.804591018580365	-0.831355948583663	-0.820649989344854	-0.440588065456673	-0.429882096247153	-0.718943264904202	-1.16324097214323	-1.1311230944268	-1.41483126950545	-1.35594842987945	-1.38806637140843	-0.96518056669388	-0.815297009725449	-0.900944747448474	-0.986592517077774	-0.97588652593269	-1.17929997481399	-0.954474607455071	-0.70288431009285	-0.660060441231338	-0.494117911504275	-0.681472375662094	-1.00265145593599	-1.02406337441361	-0.531588802740525
-0.440588065456673	-0.686825355281499	-1.1900059340528	-0.991945496697179	-0.729649240096149	-0.57976566717458	-0.3602932953882	-0.670766400470147	-0.665413420850743	-0.478058957689995	-0.526235819132836	-0.429882096247153	-0.18364480841647	-0.18364480841647	-0.488764927896586	-0.419176127037633	-0.542294777932472	-0.494117911504275	-0.354940307792226	-0.735002219715553	-0.601177601605336	-0.638648506800582	-0.922356697832368	-1.10435819632978	-0.997298476316584	-0.815297009725449	-0.826002968964258	-0.842061907822472	-0.445941050061434	-0.429882096247153	-0.713590285284797	-1.14718203328502	-1.1311230944268	-1.41483126950545	-1.37736041216962	-1.40412531026664	-0.959827587074476	-0.820649989344854	-0.922356697832368	-0.991945496697179	-0.954474607455071	-1.15253501290442	-0.922356697832368	-0.660060441231338	-0.62258955198923	-0.494117911504275	-0.654707461611933	-1.00800443555539	-1.0187103947942	-0.520882835525147
-0.435235079854842	-0.665413420850743	-1.19535891367221	-0.997298476316584	-0.70288431009285	-0.585118654770553	-0.354940307792226	-0.633295511228039	-0.654707461611933	-0.478058957689995	-0.520882835525147	-0.392411205010903	-0.194350767655279	-0.205056742847226	-0.424529110645322	-0.429882096247153	-0.531588802740525	-0.472705973085234	-0.3602932953882	-0.740355199334958	-0.590471634389958	-0.638648506800582	-0.911650706687283	-1.11506415556859	-0.997298476316584	-0.79923803896096	-0.79923803896096	-0.826002968964258	-0.456647019270954	-0.397764188618592	-0.713590285284797	-1.14718203328502	-1.10435819632978	-1.38806637140843	-1.37200743255021	-1.38806637140843	-0.954474607455071	-0.820649989344854	-0.917003718212963	-0.97588652593269	-0.954474607455071	-1.14718203328502	-0.917003718212963	-0.633295511228039	-0.601177601605336	-0.499470897106106	-0.676119396042689	-1.0187103947942	-1.0133574151748	-0.526235819132836
-0.419176127037633	-0.665413420850743	-1.20606487291102	-0.97588652593269	-0.676119396042689	-0.574412679578606	-0.322822406146092	-0.644001486419986	-0.665413420850743	-0.483411942294755	-0.536941790336499	-0.38705821741493	-0.205056742847226	-0.18364480841647	-0.424529110645322	-0.445941050061434	-0.504823880713795	-0.462000003875714	-0.354940307792226	-0.729649240096149	-0.57976566717458	-0.644001486419986	-0.890238788209665	-1.08294621403961	-0.997298476316584	-0.79923803896096	-0.809943998199769	-0.820649989344854	-0.424529110645322	-0.392411205010903	-0.70288431009285	-1.10971117594918	-1.08829919365901	-1.38806637140843	-1.37736041216962	-1.38271339178902	-0.906297727067879	-0.809943998199769	-0.890238788209665	-0.943768616309987	-0.943768616309987	-1.15253501290442	-0.927709677451773	-0.638648506800582	-0.606530597177878	-0.483411942294755	-0.670766400470147	-1.00800443555539	-0.970533546313285	-0.520882835525147
-0.392411205010903	-0.676119396042689	-1.1846529544334	-0.949121627835667	-0.660060441231338	-0.574412679578606	-0.312116430954145	-0.649354466039391	-0.660060441231338	-0.462000003875714	-0.531588802740525	-0.413823139441659	-0.199703747274684	-0.188997788035875	-0.456647019270954	-0.419176127037633	-0.499470897106106	-0.456647019270954	-0.33352837336147	-0.718943264904202	-0.563706712363228	-0.627942531608635	-0.858120878586962	-1.0722402548008	-0.986592517077774	-0.783179100102746	-0.772473108957661	-0.826002968964258	-0.424529110645322	-0.40847015583397	-0.686825355281499	-1.0775932344202	-1.10435819632978	-1.39341935102783	-1.39877233064724	-1.39877233064724	-0.900944747448474	-0.809943998199769	-0.874179817445176	-0.943768616309987	-0.933062657071177	-1.13647607404621	-0.922356697832368	-0.649354466039391	-0.601177601605336	-0.472705973085234	-0.644001486419986	-0.97588652593269	-0.954474607455071	-0.499470897106106
-0.397764188618592	-0.654707461611933	-1.17394699519459	-0.96518056669388	-0.644001486419986	-0.563706712363228	-0.338881352980875	-0.633295511228039	-0.627942531608635	-0.413823139441659	-0.526235819132836	-0.403117172226281	-0.18364480841647	-0.199703747274684	-0.451294034666194	-0.40847015583397	-0.515529851917458	-0.445941050061434	-0.365646275007605	-0.676119396042689	-0.547647757551877	-0.638648506800582	-0.874179817445176	-1.08829919365901	-0.97588652593269	-0.788532079722151	-0.751061190480043	-0.79923803896096	-0.419176127037633	-0.419176127037633	-0.697531330473446	-1.09900521671037	-1.10971117594918	-1.39341935102783	-1.40947828988605	-1.37200743255021	-0.895591767829069	-0.79923803896096	-0.88488580859026	-0.954474607455071	-0.933062657071177	-1.14182905366561	-0.890238788209665	-0.633295511228039	-0.601177601605336	-0.494117911504275	-0.654707461611933	-0.959827587074476	-0.970533546313285	-0.504823880713795
-0.397764188618592	-0.649354466039391	-1.19535891367221	-0.98123953745837	-0.627942531608635	-0.569059699959202	-0.33352837336147	-0.62258955198923	-0.638648506800582	-0.435235079854842	-0.531588802740525	-0.38705821741493	-0.205056742847226	-0.18364480841647	-0.435235079854842	-0.424529110645322	-0.499470897106106	-0.435235079854842	-0.33352837336147	-0.686825355281499	-0.526235819132836	-0.649354466039391	-0.87953279706458	-1.0775932344202	-0.954474607455071	-0.793885059341555	-0.767120129338257	-0.788532079722151	-0.38705821741493	-0.38705821741493	-0.697531330473446	-1.11506415556859	-1.09900521671037	-1.37736041216962	-1.43624325179562	-1.37200743255021	-0.88488580859026	-0.772473108957661	-0.88488580859026	-0.949121627835667	-0.954474607455071	-1.14182905366561	-0.87953279706458	-0.644001486419986	-0.601177601605336	-0.504823880713795	-0.665413420850743	-0.991945496697179	-0.970533546313285	-0.531588802740525
-0.403117172226281	-0.638648506800582	-1.1846529544334	-0.97588652593269	-0.660060441231338	-0.569059699959202	-0.322822406146092	-0.638648506800582	-0.654707461611933	-0.445941050061434	-0.504823880713795	-0.392411205010903	-0.205056742847226	-0.172938817271385	-0.440588065456673	-0.413823139441659	-0.488764927896586	-0.440588065456673	-0.312116430954145	-0.708237305665393	-0.536941790336499	-0.617236556416688	-0.868826837825771	-1.06153429556199	-0.949121627835667	-0.783179100102746	-0.767120129338257	-0.820649989344854	-0.40847015583397	-0.392411205010903	-0.70288431009285	-1.09365217327842	-1.08294621403961	-1.35059545026004	-1.44159623141502	-1.35594842987945	-0.874179817445176	-0.767120129338257	-0.868826837825771	-0.933062657071177	-0.933062657071177	-1.14182905366561	-0.87953279706458	-0.644001486419986	-0.57976566717458	-0.483411942294755	-0.649354466039391	-0.986592517077774	-0.949121627835667	-0.499470897106106
-0.392411205010903	-0.62258955198923	-1.15788799252382	-0.954474607455071	-0.649354466039391	-0.542294777932472	-0.328175385765497	-0.644001486419986	-0.654707461611933	-0.424529110645322	-0.504823880713795	-0.381705229818956	-0.18364480841647	-0.199703747274684	-0.424529110645322	-0.424529110645322	-0.494117911504275	-0.462000003875714	-0.30676345133474	-0.692178350854041	-0.55300074514785	-0.606530597177878	-0.863473858206366	-1.05082833632318	-0.96518056669388	-0.761767149718852	-0.740355199334958	-0.826002968964258	-0.413823139441659	-0.397764188618592	-0.676119396042689	-1.0722402548008	-1.0775932344202	-1.37736041216962	-1.42553722874426	-1.37736041216962	-0.874179817445176	-0.804591018580365	-0.88488580859026	-0.917003718212963	-0.911650706687283	-1.10435819632978	-0.868826837825771	-0.606530597177878	-0.558353732743824	-0.483411942294755	-0.633295511228039	-0.991945496697179	-0.954474607455071	-0.488764927896586
-0.376352250199551	-0.62258955198923	-1.15253501290442	-0.949121627835667	-0.627942531608635	-0.558353732743824	-0.328175385765497	-0.633295511228039	-0.633295511228039	-0.419176127037633	-0.510176868309769	-0.381705229818956	-0.205056742847226	-0.210409722466631	-0.429882096247153	-0.40847015583397	-0.456647019270954	-0.424529110645322	-0.31746941057355	-0.676119396042689	-0.542294777932472	-0.62258955198923	-0.852767898967557	-1.03476939746497	-0.943768616309987	-0.756414170099447	-0.729649240096149	-0.804591018580365	-0.397764188618592	-0.392411205010903	-0.670766400470147	-1.0775932344202	-1.06688727518139	-1.38806637140843	-1.43089020836366	-1.38271339178902	-0.868826837825771	-0.79923803896096	-0.868826837825771	-0.917003718212963	-0.906297727067879	-1.10435819632978	-0.87953279706458	-0.611883576797283	-0.574412679578606	-0.488764927896586	-0.638648506800582	-0.970533546313285	-0.938415636690582	-0.499470897106106
-0.38705821741493	-0.638648506800582	-1.15253501290442	-0.938415636690582	-0.611883576797283	-0.563706712363228	-0.322822406146092	-0.627942531608635	-0.644001486419986	-0.429882096247153	-0.504823880713795	-0.381705229818956	-0.205056742847226	-0.188997788035875	-0.451294034666194	-0.413823139441659	-0.424529110645322	-0.413823139441659	-0.31746941057355	-0.670766400470147	-0.520882835525147	-0.617236556416688	-0.836708928203068	-1.0133574151748	-0.906297727067879	-0.740355199334958	-0.751061190480043	-0.788532079722151	-0.392411205010903	-0.392411205010903	-0.686825355281499	-1.0722402548008	-1.05082833632318	-1.37736041216962	-1.42553722874426	-1.36130140949885	-0.847414919348152	-0.767120129338257	-0.852767898967557	-0.906297727067879	-0.911650706687283	-1.10971117594918	-0.87953279706458	-0.633295511228039	-0.595824621985931	-0.483411942294755	-0.638648506800582	-0.959827587074476	-0.927709677451773	-0.494117911504275
-0.38705821741493	-0.633295511228039	-1.14182905366561	-0.933062657071177	-0.62258955198923	-0.558353732743824	-0.328175385765497	-0.638648506800582	-0.633295511228039	-0.40847015583397	-0.499470897106106	-0.40847015583397	-0.199703747274684	-0.18364480841647	-0.456647019270954	-0.365646275007605	-0.440588065456673	-0.429882096247153	-0.301410455762198	-0.665413420850743	-0.515529851917458	-0.611883576797283	-0.826002968964258	-0.991945496697179	-0.911650706687283	-0.729649240096149	-0.729649240096149	-0.793885059341555	-0.381705229818956	-0.370999262603578	-0.660060441231338	-1.06688727518139	-1.06153429556199	-1.35594842987945	-1.45765517027324	-1.35059545026004	-0.847414919348152	-0.767120129338257	-0.847414919348152	-0.890238788209665	-0.922356697832368	-1.10435819632978	-0.852767898967557	-0.638648506800582	-0.590471634389958	-0.472705973085234	-0.617236556416688	-0.938415636690582	-0.933062657071177	-0.494117911504275
-0.392411205010903	-0.601177601605336	-1.1257701148074	-0.938415636690582	-0.638648506800582	-0.536941790336499	-0.338881352980875	-0.611883576797283	-0.62258955198923	-0.392411205010903	-0.462000003875714	-0.376352250199551	-0.205056742847226	-0.18364480841647	-0.440588065456673	-0.365646275007605	-0.462000003875714	-0.451294034666194	-0.31746941057355	-0.665413420850743	-0.536941790336499	-0.590471634389958	-0.831355948583663	-1.00800443555539	-0.890238788209665	-0.735002219715553	-0.724296260476744	-0.772473108957661	-0.397764188618592	-0.376352250199551	-0.665413420850743	-1.0775932344202	-1.03476939746497	-1.36130140949885	-1.45765517027324	-1.36130140949885	-0.847414919348152	-0.772473108957661	-0.863473858206366	-0.900944747448474	-0.890238788209665	-1.0775932344202	-0.831355948583663	-0.611883576797283	-0.558353732743824	-0.483411942294755	-0.617236556416688	-0.933062657071177	-0.959827587074476	-0.478058957689995
-0.392411205010903	-0.611883576797283	-1.1257701148074	-0.933062657071177	-0.617236556416688	-0.55300074514785	-0.33352837336147	-0.606530597177878	-0.627942531608635	-0.413823139441659	-0.467352988480474	-0.3602932953882	-0.205056742847226	-0.188997788035875	-0.419176127037633	-0.392411205010903	-0.435235079854842	-0.440588065456673	-0.31746941057355	-0.681472375662094	-0.542294777932472	-0.590471634389958	-0.820649989344854	-1.00265145593599	-0.890238788209665	-0.718943264904202	-0.751061190480043	-0.783179100102746	-0.424529110645322	-0.365646275007605	-0.665413420850743	-1.0722402548008	-0.991945496697179	-1.35059545026004	-1.44159623141502	-1.33453651140183	-0.847414919348152	-0.751061190480043	-0.831355948583663	-0.874179817445176	-0.868826837825771	-1.0775932344202	-0.820649989344854	-0.611883576797283	-0.563706712363228	-0.467352988480474	-0.627942531608635	-0.949121627835667	-0.938415636690582	-0.467352988480474
-0.38705821741493	-0.601177601605336	-1.12041713518799	-0.890238788209665	-0.601177601605336	-0.547647757551877	-0.31746941057355	-0.611883576797283	-0.611883576797283	-0.429882096247153	-0.472705973085234	-0.376352250199551	-0.205056742847226	-0.167585837651981	-0.424529110645322	-0.381705229818956	-0.429882096247153	-0.429882096247153	-0.296057476142794	-0.676119396042689	-0.526235819132836	-0.563706712363228	-0.772473108957661	-0.98123953745837	-0.900944747448474	-0.692178350854041	-0.729649240096149	-0.777826088577066	-0.413823139441659	-0.376352250199551	-0.611883576797283	-1.05618131594259	-0.97588652593269	-1.33453651140183	-1.43624325179562	-1.33453651140183	-0.847414919348152	-0.756414170099447	-0.820649989344854	-0.847414919348152	-0.831355948583663	-1.03476939746497	-0.831355948583663	-0.611883576797283	-0.542294777932472	-0.424529110645322	-0.57976566717458	-0.922356697832368	-0.911650706687283	-0.419176127037633
-0.354940307792226	-0.595824621985931	-1.05618131594259	-0.874179817445176	-0.595824621985931	-0.536941790336499	-0.322822406146092	-0.595824621985931	-0.57976566717458	-0.40847015583397	-0.472705973085234	-0.370999262603578	-0.199703747274684	-0.172938817271385	-0.429882096247153	-0.370999262603578	-0.424529110645322	-0.435235079854842	-0.30676345133474	-0.665413420850743	-0.526235819132836	-0.563706712363228	-0.767120129338257	-0.970533546313285	-0.890238788209665	-0.670766400470147	-0.713590285284797	-0.751061190480043	-0.40847015583397	-0.376352250199551	-0.606530597177878	-1.02941635403301	-0.997298476316584	-1.35594842987945	-1.43089020836366	-1.32918353178242	-0.831355948583663	-0.756414170099447	-0.793885059341555	-0.847414919348152	-0.826002968964258	-1.04012237708437	-0.820649989344854	-0.595824621985931	-0.536941790336499	-0.429882096247153	-0.563706712363228	-0.895591767829069	-0.911650706687283	-0.435235079854842
-0.370999262603578	-0.595824621985931	-1.06688727518139	-0.890238788209665	-0.57976566717458	-0.558353732743824	-0.338881352980875	-0.585118654770553	-0.558353732743824	-0.381705229818956	-0.483411942294755	-0.381705229818956	-0.199703747274684	-0.156879878413171	-0.429882096247153	-0.354940307792226	-0.424529110645322	-0.419176127037633	-0.312116430954145	-0.654707461611933	-0.515529851917458	-0.574412679578606	-0.777826088577066	-0.97588652593269	-0.863473858206366	-0.676119396042689	-0.70288431009285	-0.697531330473446	-0.38705821741493	-0.3602932953882	-0.633295511228039	-1.04012237708437	-0.991945496697179	-1.34524247064064	-1.43624325179562	-1.30777161330481	-0.826002968964258	-0.718943264904202	-0.788532079722151	-0.836708928203068	-0.852767898967557	-1.04012237708437	-0.804591018580365	-0.595824621985931	-0.547647757551877	-0.456647019270954	-0.585118654770553	-0.868826837825771	-0.917003718212963	-0.451294034666194
-0.376352250199551	-0.601177601605336	-1.08294621403961	-0.87953279706458	-0.57976566717458	-0.55300074514785	-0.328175385765497	-0.590471634389958	-0.57976566717458	-0.392411205010903	-0.467352988480474	-0.3602932953882	-0.199703747274684	-0.130114948409873	-0.419176127037633	-0.381705229818956	-0.424529110645322	-0.40847015583397	-0.328175385765497	-0.649354466039391	-0.499470897106106	-0.563706712363228	-0.761767149718852	-0.96518056669388	-0.858120878586962	-0.665413420850743	-0.708237305665393	-0.724296260476744	-0.392411205010903	-0.338881352980875	-0.617236556416688	-1.04547535670378	-0.96518056669388	-1.30777161330481	-1.44694921103443	-1.27030069215642	-0.804591018580365	-0.692178350854041	-0.777826088577066	-0.831355948583663	-0.842061907822472	-1.05082833632318	-0.783179100102746	-0.601177601605336	-0.531588802740525	-0.440588065456673	-0.57976566717458	-0.87953279706458	-0.922356697832368	-0.445941050061434
-0.365646275007605	-0.558353732743824	-1.06688727518139	-0.863473858206366	-0.601177601605336	-0.504823880713795	-0.31746941057355	-0.57976566717458	-0.585118654770553	-0.38705821741493	-0.451294034666194	-0.3602932953882	-0.172938817271385	-0.146173919174362	-0.413823139441659	-0.38705821741493	-0.435235079854842	-0.424529110645322	-0.30676345133474	-0.654707461611933	-0.520882835525147	-0.542294777932472	-0.740355199334958	-0.970533546313285	-0.87953279706458	-0.670766400470147	-0.708237305665393	-0.745708178954363	-0.392411205010903	-0.338881352980875	-0.606530597177878	-1.0133574151748	-0.970533546313285	-1.30777161330481	-1.46300814989264	-1.29706559025345	-0.815297009725449	-0.697531330473446	-0.783179100102746	-0.820649989344854	-0.836708928203068	-1.02941635403301	-0.767120129338257	-0.574412679578606	-0.494117911504275	-0.429882096247153	-0.563706712363228	-0.858120878586962	-0.890238788209665	-0.424529110645322
-0.349587328172822	-0.526235819132836	-1.04547535670378	-0.868826837825771	-0.569059699959202	-0.488764927896586	-0.312116430954145	-0.558353732743824	-0.574412679578606	-0.381705229818956	-0.462000003875714	-0.322822406146092	-0.167585837651981	-0.162232858032576	-0.381705229818956	-0.38705821741493	-0.419176127037633	-0.413823139441659	-0.312116430954145	-0.649354466039391	-0.526235819132836	-0.542294777932472	-0.740355199334958	-0.96518056669388	-0.874179817445176	-0.665413420850743	-0.681472375662094	-0.718943264904202	-0.392411205010903	-0.344234340576848	-0.601177601605336	-1.0133574151748	-0.949121627835667	-1.3024186336854	-1.45230219065383	-1.29171261063404	-0.815297009725449	-0.713590285284797	-0.783179100102746	-0.836708928203068	-0.815297009725449	-1.00800443555539	-0.767120129338257	-0.558353732743824	-0.472705973085234	-0.445941050061434	-0.547647757551877	-0.863473858206366	-0.88488580859026	-0.424529110645322
-0.328175385765497	-0.542294777932472	-1.04547535670378	-0.863473858206366	-0.531588802740525	-0.499470897106106	-0.301410455762198	-0.563706712363228	-0.569059699959202	-0.38705821741493	-0.483411942294755	-0.31746941057355	-0.188997788035875	-0.156879878413171	-0.370999262603578	-0.38705821741493	-0.397764188618592	-0.376352250199551	-0.312116430954145	-0.627942531608635	-0.499470897106106	-0.55300074514785	-0.740355199334958	-0.96518056669388	-0.852767898967557	-0.649354466039391	-0.681472375662094	-0.697531330473446	-0.376352250199551	-0.328175385765497	-0.611883576797283	-0.991945496697179	-0.927709677451773	-1.28635963101464	-1.44159623141502	-1.26494771253702	-0.777826088577066	-0.697531330473446	-0.777826088577066	-0.79923803896096	-0.815297009725449	-1.00800443555539	-0.761767149718852	-0.55300074514785	-0.494117911504275	-0.424529110645322	-0.563706712363228	-0.874179817445176	-0.858120878586962	-0.445941050061434
-0.322822406146092	-0.547647757551877	-1.05618131594259	-0.847414919348152	-0.526235819132836	-0.510176868309769	-0.301410455762198	-0.569059699959202	-0.574412679578606	-0.365646275007605	-0.478058957689995	-0.354940307792226	-0.18364480841647	-0.135467928029278	-0.38705821741493	-0.381705229818956	-0.392411205010903	-0.370999262603578	-0.30676345133474	-0.644001486419986	-0.462000003875714	-0.547647757551877	-0.713590285284797	-0.933062657071177	-0.863473858206366	-0.633295511228039	-0.660060441231338	-0.718943264904202	-0.3602932953882	-0.328175385765497	-0.585118654770553	-0.959827587074476	-0.949121627835667	-1.27565367177583	-1.46300814989264	-1.26494771253702	-0.767120129338257	-0.697531330473446	-0.756414170099447	-0.783179100102746	-0.820649989344854	-1.0133574151748	-0.767120129338257	-0.57976566717458	-0.494117911504275	-0.40847015583397	-0.547647757551877	-0.847414919348152	-0.826002968964258	-0.424529110645322
-0.31746941057355	-0.542294777932472	-1.03476939746497	-0.852767898967557	-0.542294777932472	-0.494117911504275	-0.30676345133474	-0.55300074514785	-0.55300074514785	-0.328175385765497	-0.456647019270954	-0.338881352980875	-0.194350767655279	-0.151526898793767	-0.381705229818956	-0.370999262603578	-0.413823139441659	-0.381705229818956	-0.312116430954145	-0.595824621985931	-0.462000003875714	-0.536941790336499	-0.718943264904202	-0.927709677451773	-0.852767898967557	-0.638648506800582	-0.644001486419986	-0.692178350854041	-0.365646275007605	-0.33352837336147	-0.606530597177878	-0.970533546313285	-0.949121627835667	-1.29171261063404	-1.48977304798967	-1.28100665139523	-0.761767149718852	-0.692178350854041	-0.751061190480043	-0.809943998199769	-0.831355948583663	-1.03476939746497	-0.729649240096149	-0.558353732743824	-0.472705973085234	-0.435235079854842	-0.542294777932472	-0.820649989344854	-0.852767898967557	-0.440588065456673
-0.322822406146092	-0.520882835525147	-1.06153429556199	-0.858120878586962	-0.520882835525147	-0.494117911504275	-0.30676345133474	-0.531588802740525	-0.563706712363228	-0.33352837336147	-0.462000003875714	-0.31746941057355	-0.18364480841647	-0.151526898793767	-0.365646275007605	-0.365646275007605	-0.403117172226281	-0.381705229818956	-0.30676345133474	-0.606530597177878	-0.462000003875714	-0.531588802740525	-0.735002219715553	-0.938415636690582	-0.836708928203068	-0.665413420850743	-0.654707461611933	-0.697531330473446	-0.354940307792226	-0.322822406146092	-0.606530597177878	-0.986592517077774	-0.933062657071177	-1.27030069215642	-1.48442006837026	-1.26494771253702	-0.751061190480043	-0.686825355281499	-0.767120129338257	-0.804591018580365	-0.815297009725449	-1.00800443555539	-0.724296260476744	-0.542294777932472	-0.472705973085234	-0.472705973085234	-0.55300074514785	-0.858120878586962	-0.858120878586962	-0.435235079854842
-0.33352837336147	-0.542294777932472	-1.04547535670378	-0.847414919348152	-0.520882835525147	-0.504823880713795	-0.296057476142794	-0.542294777932472	-0.590471634389958	-0.354940307792226	-0.456647019270954	-0.328175385765497	-0.194350767655279	-0.146173919174362	-0.3602932953882	-0.392411205010903	-0.381705229818956	-0.370999262603578	-0.285351500950847	-0.611883576797283	-0.456647019270954	-0.526235819132836	-0.724296260476744	-0.917003718212963	-0.831355948583663	-0.633295511228039	-0.660060441231338	-0.708237305665393	-0.3602932953882	-0.30676345133474	-0.590471634389958	-0.97588652593269	-0.906297727067879	-1.25424175329821	-1.47371410913145	-1.23282983482059	-0.745708178954363	-0.670766400470147	-0.761767149718852	-0.783179100102746	-0.804591018580365	-1.0133574151748	-0.729649240096149	-0.558353732743824	-0.462000003875714	-0.435235079854842	-0.547647757551877	-0.852767898967557	-0.842061907822472	-0.419176127037633
-0.312116430954145	-0.510176868309769	-1.0187103947942	-0.826002968964258	-0.531588802740525	-0.472705973085234	-0.285351500950847	-0.55300074514785	-0.563706712363228	-0.349587328172822	-0.445941050061434	-0.344234340576848	-0.178291828797065	-0.162232858032576	-0.354940307792226	-0.365646275007605	-0.370999262603578	-0.376352250199551	-0.253233607281281	-0.611883576797283	-0.472705973085234	-0.504823880713795	-0.708237305665393	-0.900944747448474	-0.836708928203068	-0.611883576797283	-0.649354466039391	-0.713590285284797	-0.370999262603578	-0.322822406146092	-0.57976566717458	-0.943768616309987	-0.906297727067879	-1.27030069215642	-1.47906708875086	-1.25959473291761	-0.751061190480043	-0.692178350854041	-0.751061190480043	-0.777826088577066	-0.783179100102746	-0.986592517077774	-0.740355199334958	-0.547647757551877	-0.440588065456673	-0.419176127037633	-0.526235819132836	-0.842061907822472	-0.831355948583663	-0.40847015583397
-0.296057476142794	-0.504823880713795	-1.00265145593599	-0.831355948583663	-0.494117911504275	-0.483411942294755	-0.30676345133474	-0.563706712363228	-0.558353732743824	-0.33352837336147	-0.451294034666194	-0.33352837336147	-0.205056742847226	-0.162232858032576	-0.365646275007605	-0.344234340576848	-0.354940307792226	-0.370999262603578	-0.269292546139495	-0.590471634389958	-0.472705973085234	-0.520882835525147	-0.708237305665393	-0.88488580859026	-0.820649989344854	-0.62258955198923	-0.627942531608635	-0.692178350854041	-0.365646275007605	-0.33352837336147	-0.57976566717458	-0.943768616309987	-0.922356697832368	-1.27030069215642	-1.46300814989264	-1.25424175329821	-0.729649240096149	-0.697531330473446	-0.735002219715553	-0.783179100102746	-0.783179100102746	-0.97588652593269	-0.729649240096149	-0.536941790336499	-0.456647019270954	-0.435235079854842	-0.510176868309769	-0.826002968964258	-0.820649989344854	-0.413823139441659
-0.30676345133474	-0.526235819132836	-1.0187103947942	-0.831355948583663	-0.483411942294755	-0.504823880713795	-0.312116430954145	-0.55300074514785	-0.563706712363228	-0.338881352980875	-0.451294034666194	-0.338881352980875	-0.205056742847226	-0.151526898793767	-0.365646275007605	-0.354940307792226	-0.349587328172822	-0.344234340576848	-0.279998521331442	-0.574412679578606	-0.445941050061434	-0.520882835525147	-0.697531330473446	-0.863473858206366	-0.783179100102746	-0.62258955198923	-0.627942531608635	-0.676119396042689	-0.33352837336147	-0.33352837336147	-0.57976566717458	-0.959827587074476	-0.900944747448474	-1.25424175329821	-1.46300814989264	-1.22747679138864	-0.718943264904202	-0.670766400470147	-0.713590285284797	-0.761767149718852	-0.788532079722151	-0.97588652593269	-0.713590285284797	-0.547647757551877	-0.472705973085234	-0.419176127037633	-0.515529851917458	-0.831355948583663	-0.831355948583663	-0.424529110645322
-0.31746941057355	-0.536941790336499	-1.00800443555539	-0.826002968964258	-0.510176868309769	-0.499470897106106	-0.290704496523389	-0.55300074514785	-0.547647757551877	-0.322822406146092	-0.429882096247153	-0.3602932953882	-0.215762702086036	-0.140820907648682	-0.38705821741493	-0.344234340576848	-0.338881352980875	-0.3602932953882	-0.258586586900686	-0.595824621985931	-0.445941050061434	-0.504823880713795	-0.686825355281499	-0.858120878586962	-0.788532079722151	-0.611883576797283	-0.627942531608635	-0.681472375662094	-0.338881352980875	-0.322822406146092	-0.57976566717458	-0.96518056669388	-0.87953279706458	-1.23282983482059	-1.48977304798967	-1.22212381176923	-0.718943264904202	-0.665413420850743	-0.713590285284797	-0.756414170099447	-0.788532079722151	-0.986592517077774	-0.713590285284797	-0.55300074514785	-0.472705973085234	-0.419176127037633	-0.504823880713795	-0.79923803896096	-0.826002968964258	-0.397764188618592
-0.31746941057355	-0.504823880713795	-1.00265145593599	-0.820649989344854	-0.520882835525147	-0.472705973085234	-0.30676345133474	-0.547647757551877	-0.547647757551877	-0.322822406146092	-0.392411205010903	-0.33352837336147	-0.178291828797065	-0.151526898793767	-0.365646275007605	-0.33352837336147	-0.354940307792226	-0.365646275007605	-0.269292546139495	-0.595824621985931	-0.467352988480474	-0.483411942294755	-0.686825355281499	-0.868826837825771	-0.793885059341555	-0.611883576797283	-0.627942531608635	-0.686825355281499	-0.3602932953882	-0.33352837336147	-0.574412679578606	-0.96518056669388	-0.874179817445176	-1.2435357940594	-1.48442006837026	-1.22212381176923	-0.740355199334958	-0.665413420850743	-0.724296260476744	-0.761767149718852	-0.761767149718852	-0.949121627835667	-0.686825355281499	-0.542294777932472	-0.435235079854842	-0.419176127037633	-0.499470897106106	-0.79923803896096	-0.852767898967557	-0.38705821741493
-0.30676345133474	-0.494117911504275	-0.97588652593269	-0.815297009725449	-0.494117911504275	-0.483411942294755	-0.30676345133474	-0.526235819132836	-0.547647757551877	-0.338881352980875	-0.424529110645322	-0.322822406146092	-0.18364480841647	-0.151526898793767	-0.344234340576848	-0.344234340576848	-0.338881352980875	-0.370999262603578	-0.290704496523389	-0.595824621985931	-0.483411942294755	-0.483411942294755	-0.670766400470147	-0.863473858206366	-0.767120129338257	-0.601177601605336	-0.638648506800582	-0.681472375662094	-0.365646275007605	-0.312116430954145	-0.569059699959202	-0.949121627835667	-0.847414919348152	-1.22747679138864	-1.45230219065383	-1.21141785253042	-0.718943264904202	-0.665413420850743	-0.708237305665393	-0.735002219715553	-0.756414170099447	-0.922356697832368	-0.692178350854041	-0.536941790336499	-0.456647019270954	-0.419176127037633	-0.483411942294755	-0.820649989344854	-0.836708928203068	-0.392411205010903
-0.301410455762198	-0.504823880713795	-0.959827587074476	-0.772473108957661	-0.499470897106106	-0.478058957689995	-0.301410455762198	-0.547647757551877	-0.536941790336499	-0.354940307792226	-0.419176127037633	-0.322822406146092	-0.210409722466631	-0.146173919174362	-0.33352837336147	-0.354940307792226	-0.322822406146092	-0.344234340576848	-0.269292546139495	-0.585118654770553	-0.462000003875714	-0.462000003875714	-0.638648506800582	-0.847414919348152	-0.783179100102746	-0.558353732743824	-0.638648506800582	-0.670766400470147	-0.3602932953882	-0.30676345133474	-0.547647757551877	-0.933062657071177	-0.831355948583663	-1.22212381176923	-1.44159623141502	-1.19535891367221	-0.697531330473446	-0.660060441231338	-0.670766400470147	-0.697531330473446	-0.735002219715553	-0.927709677451773	-0.692178350854041	-0.531588802740525	-0.435235079854842	-0.365646275007605	-0.472705973085234	-0.79923803896096	-0.804591018580365	-0.3602932953882
-0.290704496523389	-0.494117911504275	-0.927709677451773	-0.756414170099447	-0.499470897106106	-0.472705973085234	-0.301410455762198	-0.542294777932472	-0.515529851917458	-0.33352837336147	-0.413823139441659	-0.344234340576848	-0.199703747274684	-0.135467928029278	-0.338881352980875	-0.338881352980875	-0.328175385765497	-0.344234340576848	-0.269292546139495	-0.585118654770553	-0.451294034666194	-0.456647019270954	-0.633295511228039	-0.826002968964258	-0.783179100102746	-0.531588802740525	-0.611883576797283	-0.654707461611933	-0.365646275007605	-0.30676345133474	-0.526235819132836	-0.911650706687283	-0.847414919348152	-1.21677083214983	-1.45765517027324	-1.1846529544334	-0.718943264904202	-0.654707461611933	-0.633295511228039	-0.70288431009285	-0.740355199334958	-0.927709677451773	-0.692178350854041	-0.536941790336499	-0.429882096247153	-0.376352250199551	-0.451294034666194	-0.751061190480043	-0.793885059341555	-0.349587328172822
-0.279998521331442	-0.499470897106106	-0.943768616309987	-0.783179100102746	-0.483411942294755	-0.478058957689995	-0.312116430954145	-0.510176868309769	-0.494117911504275	-0.31746941057355	-0.429882096247153	-0.349587328172822	-0.188997788035875	-0.135467928029278	-0.354940307792226	-0.33352837336147	-0.344234340576848	-0.33352837336147	-0.301410455762198	-0.563706712363228	-0.456647019270954	-0.462000003875714	-0.654707461611933	-0.852767898967557	-0.756414170099447	-0.574412679578606	-0.611883576797283	-0.601177601605336	-0.3602932953882	-0.301410455762198	-0.542294777932472	-0.922356697832368	-0.836708928203068	-1.21141785253042	-1.45765517027324	-1.17394699519459	-0.697531330473446	-0.627942531608635	-0.654707461611933	-0.713590285284797	-0.735002219715553	-0.922356697832368	-0.665413420850743	-0.526235819132836	-0.440588065456673	-0.397764188618592	-0.467352988480474	-0.745708178954363	-0.804591018580365	-0.365646275007605
-0.301410455762198	-0.483411942294755	-0.949121627835667	-0.777826088577066	-0.478058957689995	-0.472705973085234	-0.312116430954145	-0.494117911504275	-0.510176868309769	-0.31746941057355	-0.424529110645322	-0.322822406146092	-0.18364480841647	-0.108702998025979	-0.328175385765497	-0.344234340576848	-0.349587328172822	-0.322822406146092	-0.301410455762198	-0.563706712363228	-0.445941050061434	-0.462000003875714	-0.633295511228039	-0.847414919348152	-0.756414170099447	-0.55300074514785	-0.617236556416688	-0.617236556416688	-0.349587328172822	-0.279998521331442	-0.558353732743824	-0.938415636690582	-0.815297009725449	-1.16324097214323	-1.44694921103443	-1.12041713518799	-0.686825355281499	-0.606530597177878	-0.649354466039391	-0.692178350854041	-0.735002219715553	-0.927709677451773	-0.649354466039391	-0.520882835525147	-0.429882096247153	-0.392411205010903	-0.467352988480474	-0.761767149718852	-0.820649989344854	-0.38705821741493
-0.301410455762198	-0.462000003875714	-0.938415636690582	-0.745708178954363	-0.483411942294755	-0.440588065456673	-0.285351500950847	-0.494117911504275	-0.526235819132836	-0.322822406146092	-0.40847015583397	-0.312116430954145	-0.156879878413171	-0.108702998025979	-0.312116430954145	-0.354940307792226	-0.338881352980875	-0.33352837336147	-0.285351500950847	-0.57976566717458	-0.462000003875714	-0.440588065456673	-0.611883576797283	-0.847414919348152	-0.777826088577066	-0.547647757551877	-0.627942531608635	-0.627942531608635	-0.3602932953882	-0.269292546139495	-0.520882835525147	-0.906297727067879	-0.804591018580365	-1.14718203328502	-1.45765517027324	-1.1311230944268	-0.692178350854041	-0.611883576797283	-0.633295511228039	-0.692178350854041	-0.718943264904202	-0.917003718212963	-0.644001486419986	-0.515529851917458	-0.392411205010903	-0.365646275007605	-0.435235079854842	-0.745708178954363	-0.783179100102746	-0.354940307792226
-0.269292546139495	-0.435235079854842	-0.911650706687283	-0.735002219715553	-0.462000003875714	-0.40847015583397	-0.279998521331442	-0.499470897106106	-0.504823880713795	-0.328175385765497	-0.403117172226281	-0.301410455762198	-0.167585837651981	-0.130114948409873	-0.30676345133474	-0.344234340576848	-0.33352837336147	-0.33352837336147	-0.279998521331442	-0.558353732743824	-0.456647019270954	-0.440588065456673	-0.617236556416688	-0.826002968964258	-0.761767149718852	-0.547647757551877	-0.590471634389958	-0.62258955198923	-0.3602932953882	-0.279998521331442	-0.531588802740525	-0.874179817445176	-0.820649989344854	-1.16859401557518	-1.44694921103443	-1.14718203328502	-0.697531330473446	-0.638648506800582	-0.638648506800582	-0.708237305665393	-0.708237305665393	-0.88488580859026	-0.638648506800582	-0.494117911504275	-0.381705229818956	-0.365646275007605	-0.429882096247153	-0.735002219715553	-0.761767149718852	-0.33352837336147
-0.242527632089334	-0.440588065456673	-0.906297727067879	-0.751061190480043	-0.440588065456673	-0.424529110645322	-0.279998521331442	-0.483411942294755	-0.499470897106106	-0.30676345133474	-0.435235079854842	-0.301410455762198	-0.172938817271385	-0.140820907648682	-0.290704496523389	-0.344234340576848	-0.31746941057355	-0.301410455762198	-0.285351500950847	-0.531588802740525	-0.435235079854842	-0.445941050061434	-0.627942531608635	-0.831355948583663	-0.756414170099447	-0.526235819132836	-0.569059699959202	-0.601177601605336	-0.338881352980875	-0.279998521331442	-0.531588802740525	-0.868826837825771	-0.793885059341555	-1.15788799252382	-1.43624325179562	-1.1257701148074	-0.654707461611933	-0.606530597177878	-0.633295511228039	-0.681472375662094	-0.718943264904202	-0.890238788209665	-0.627942531608635	-0.494117911504275	-0.403117172226281	-0.354940307792226	-0.429882096247153	-0.751061190480043	-0.751061190480043	-0.354940307792226
-0.26393956652009	-0.456647019270954	-0.927709677451773	-0.735002219715553	-0.424529110645322	-0.440588065456673	-0.274645541712037	-0.488764927896586	-0.499470897106106	-0.301410455762198	-0.429882096247153	-0.312116430954145	-0.194350767655279	-0.114056009551659	-0.290704496523389	-0.354940307792226	-0.322822406146092	-0.279998521331442	-0.274645541712037	-0.542294777932472	-0.38705821741493	-0.440588065456673	-0.611883576797283	-0.804591018580365	-0.745708178954363	-0.526235819132836	-0.563706712363228	-0.595824621985931	-0.312116430954145	-0.269292546139495	-0.526235819132836	-0.858120878586962	-0.79923803896096	-1.1311230944268	-1.44694921103443	-1.10971117594918	-0.644001486419986	-0.601177601605336	-0.606530597177878	-0.660060441231338	-0.729649240096149	-0.911650706687283	-0.644001486419986	-0.504823880713795	-0.397764188618592	-0.370999262603578	-0.440588065456673	-0.729649240096149	-0.745708178954363	-0.3602932953882
-0.26393956652009	-0.462000003875714	-0.906297727067879	-0.729649240096149	-0.445941050061434	-0.413823139441659	-0.279998521331442	-0.499470897106106	-0.483411942294755	-0.258586586900686	-0.419176127037633	-0.312116430954145	-0.172938817271385	-0.119408989171064	-0.30676345133474	-0.33352837336147	-0.328175385765497	-0.296057476142794	-0.279998521331442	-0.526235819132836	-0.40847015583397	-0.424529110645322	-0.590471634389958	-0.804591018580365	-0.745708178954363	-0.536941790336499	-0.563706712363228	-0.590471634389958	-0.33352837336147	-0.274645541712037	-0.531588802740525	-0.858120878586962	-0.79923803896096	-1.1311230944268	-1.46300814989264	-1.10971117594918	-0.660060441231338	-0.601177601605336	-0.617236556416688	-0.692178350854041	-0.724296260476744	-0.917003718212963	-0.62258955198923	-0.494117911504275	-0.381705229818956	-0.376352250199551	-0.440588065456673	-0.708237305665393	-0.745708178954363	-0.376352250199551
-0.253233607281281	-0.429882096247153	-0.922356697832368	-0.740355199334958	-0.440588065456673	-0.419176127037633	-0.290704496523389	-0.462000003875714	-0.504823880713795	-0.269292546139495	-0.40847015583397	-0.30676345133474	-0.162232858032576	-0.130114948409873	-0.290704496523389	-0.312116430954145	-0.31746941057355	-0.301410455762198	-0.279998521331442	-0.504823880713795	-0.429882096247153	-0.424529110645322	-0.633295511228039	-0.820649989344854	-0.735002219715553	-0.563706712363228	-0.558353732743824	-0.585118654770553	-0.328175385765497	-0.279998521331442	-0.536941790336499	-0.863473858206366	-0.793885059341555	-1.1257701148074	-1.46300814989264	-1.09900521671037	-0.654707461611933	-0.601177601605336	-0.627942531608635	-0.681472375662094	-0.70288431009285	-0.890238788209665	-0.606530597177878	-0.483411942294755	-0.38705821741493	-0.392411205010903	-0.429882096247153	-0.718943264904202	-0.751061190480043	-0.370999262603578
-0.253233607281281	-0.440588065456673	-0.900944747448474	-0.735002219715553	-0.419176127037633	-0.40847015583397	-0.274645541712037	-0.483411942294755	-0.515529851917458	-0.279998521331442	-0.413823139441659	-0.279998521331442	-0.178291828797065	-0.140820907648682	-0.253233607281281	-0.33352837336147	-0.296057476142794	-0.285351500950847	-0.269292546139495	-0.515529851917458	-0.424529110645322	-0.419176127037633	-0.606530597177878	-0.804591018580365	-0.713590285284797	-0.531588802740525	-0.574412679578606	-0.601177601605336	-0.322822406146092	-0.26393956652009	-0.531588802740525	-0.858120878586962	-0.767120129338257	-1.10971117594918	-1.44159623141502	-1.08829919365901	-0.633295511228039	-0.601177601605336	-0.627942531608635	-0.665413420850743	-0.708237305665393	-0.890238788209665	-0.601177601605336	-0.499470897106106	-0.376352250199551	-0.354940307792226	-0.435235079854842	-0.735002219715553	-0.740355199334958	-0.365646275007605
-0.247880611708739	-0.424529110645322	-0.890238788209665	-0.713590285284797	-0.424529110645322	-0.403117172226281	-0.26393956652009	-0.478058957689995	-0.504823880713795	-0.285351500950847	-0.403117172226281	-0.301410455762198	-0.178291828797065	-0.151526898793767	-0.26393956652009	-0.328175385765497	-0.285351500950847	-0.285351500950847	-0.231821656897387	-0.526235819132836	-0.403117172226281	-0.419176127037633	-0.585118654770553	-0.783179100102746	-0.718943264904202	-0.520882835525147	-0.563706712363228	-0.601177601605336	-0.328175385765497	-0.269292546139495	-0.510176868309769	-0.826002968964258	-0.772473108957661	-1.10971117594918	-1.44694921103443	-1.09900521671037	-0.654707461611933	-0.601177601605336	-0.601177601605336	-0.649354466039391	-0.697531330473446	-0.868826837825771	-0.627942531608635	-0.499470897106106	-0.365646275007605	-0.365646275007605	-0.413823139441659	-0.724296260476744	-0.708237305665393	-0.344234340576848
-0.226468677277983	-0.435235079854842	-0.87953279706458	-0.697531330473446	-0.413823139441659	-0.40847015583397	-0.269292546139495	-0.488764927896586	-0.494117911504275	-0.279998521331442	-0.403117172226281	-0.312116430954145	-0.188997788035875	-0.151526898793767	-0.285351500950847	-0.312116430954145	-0.290704496523389	-0.296057476142794	-0.253233607281281	-0.504823880713795	-0.413823139441659	-0.403117172226281	-0.590471634389958	-0.751061190480043	-0.718943264904202	-0.510176868309769	-0.531588802740525	-0.57976566717458	-0.328175385765497	-0.301410455762198	-0.510176868309769	-0.820649989344854	-0.783179100102746	-1.11506415556859	-1.44694921103443	-1.09365217327842	-0.644001486419986	-0.62258955198923	-0.611883576797283	-0.649354466039391	-0.692178350854041	-0.863473858206366	-0.633295511228039	-0.483411942294755	-0.376352250199551	-0.3602932953882	-0.40847015583397	-0.708237305665393	-0.724296260476744	-0.344234340576848
-0.231821656897387	-0.435235079854842	-0.87953279706458	-0.713590285284797	-0.413823139441659	-0.40847015583397	-0.290704496523389	-0.456647019270954	-0.478058957689995	-0.253233607281281	-0.403117172226281	-0.328175385765497	-0.194350767655279	-0.130114948409873	-0.301410455762198	-0.312116430954145	-0.285351500950847	-0.269292546139495	-0.26393956652009	-0.483411942294755	-0.392411205010903	-0.397764188618592	-0.590471634389958	-0.756414170099447	-0.681472375662094	-0.531588802740525	-0.536941790336499	-0.563706712363228	-0.312116430954145	-0.285351500950847	-0.520882835525147	-0.842061907822472	-0.756414170099447	-1.09900521671037	-1.43624325179562	-1.06688727518139	-0.617236556416688	-0.595824621985931	-0.585118654770553	-0.654707461611933	-0.70288431009285	-0.874179817445176	-0.606530597177878	-0.488764927896586	-0.381705229818956	-0.3602932953882	-0.419176127037633	-0.718943264904202	-0.740355199334958	-0.365646275007605
-0.26393956652009	-0.445941050061434	-0.900944747448474	-0.686825355281499	-0.424529110645322	-0.419176127037633	-0.285351500950847	-0.472705973085234	-0.483411942294755	-0.279998521331442	-0.381705229818956	-0.30676345133474	-0.194350767655279	-0.119408989171064	-0.290704496523389	-0.322822406146092	-0.279998521331442	-0.274645541712037	-0.253233607281281	-0.499470897106106	-0.392411205010903	-0.397764188618592	-0.585118654770553	-0.756414170099447	-0.692178350854041	-0.515529851917458	-0.574412679578606	-0.558353732743824	-0.30676345133474	-0.26393956652009	-0.520882835525147	-0.847414919348152	-0.745708178954363	-1.0775932344202	-1.43089020836366	-1.05082833632318	-0.62258955198923	-0.585118654770553	-0.57976566717458	-0.627942531608635	-0.692178350854041	-0.87953279706458	-0.601177601605336	-0.499470897106106	-0.381705229818956	-0.365646275007605	-0.40847015583397	-0.718943264904202	-0.729649240096149	-0.3602932953882
-0.274645541712037	-0.424529110645322	-0.868826837825771	-0.676119396042689	-0.435235079854842	-0.392411205010903	-0.274645541712037	-0.467352988480474	-0.494117911504275	-0.274645541712037	-0.338881352980875	-0.31746941057355	-0.172938817271385	-0.135467928029278	-0.285351500950847	-0.301410455762198	-0.290704496523389	-0.301410455762198	-0.247880611708739	-0.499470897106106	-0.424529110645322	-0.370999262603578	-0.563706712363228	-0.751061190480043	-0.70288431009285	-0.504823880713795	-0.57976566717458	-0.569059699959202	-0.33352837336147	-0.274645541712037	-0.499470897106106	-0.826002968964258	-0.724296260476744	-1.08294621403961	-1.43089020836366	-1.0722402548008	-0.638648506800582	-0.585118654770553	-0.585118654770553	-0.627942531608635	-0.649354466039391	-0.836708928203068	-0.590471634389958	-0.483411942294755	-0.376352250199551	-0.328175385765497	-0.392411205010903	-0.692178350854041	-0.729649240096149	-0.338881352980875
-0.247880611708739	-0.40847015583397	-0.831355948583663	-0.670766400470147	-0.424529110645322	-0.370999262603578	-0.269292546139495	-0.462000003875714	-0.488764927896586	-0.296057476142794	-0.370999262603578	-0.285351500950847	-0.162232858032576	-0.156879878413171	-0.269292546139495	-0.30676345133474	-0.285351500950847	-0.285351500950847	-0.26393956652009	-0.494117911504275	-0.429882096247153	-0.3602932953882	-0.569059699959202	-0.751061190480043	-0.681472375662094	-0.499470897106106	-0.547647757551877	-0.563706712363228	-0.328175385765497	-0.279998521331442	-0.494117911504275	-0.809943998199769	-0.708237305665393	-1.0775932344202	-1.40947828988605	-1.05618131594259	-0.633295511228039	-0.585118654770553	-0.574412679578606	-0.627942531608635	-0.649354466039391	-0.788532079722151	-0.57976566717458	-0.467352988480474	-0.365646275007605	-0.33352837336147	-0.381705229818956	-0.697531330473446	-0.724296260476744	-0.322822406146092
-0.242527632089334	-0.424529110645322	-0.831355948583663	-0.654707461611933	-0.403117172226281	-0.397764188618592	-0.279998521331442	-0.456647019270954	-0.451294034666194	-0.279998521331442	-0.381705229818956	-0.301410455762198	-0.188997788035875	-0.140820907648682	-0.247880611708739	-0.312116430954145	-0.269292546139495	-0.269292546139495	-0.247880611708739	-0.483411942294755	-0.38705821741493	-0.365646275007605	-0.531588802740525	-0.756414170099447	-0.670766400470147	-0.472705973085234	-0.558353732743824	-0.526235819132836	-0.312116430954145	-0.285351500950847	-0.488764927896586	-0.804591018580365	-0.697531330473446	-1.04547535670378	-1.38271339178902	-1.03476939746497	-0.627942531608635	-0.569059699959202	-0.542294777932472	-0.590471634389958	-0.649354466039391	-0.815297009725449	-0.585118654770553	-0.472705973085234	-0.365646275007605	-0.301410455762198	-0.376352250199551	-0.692178350854041	-0.708237305665393	-0.322822406146092
-0.247880611708739	-0.424529110645322	-0.826002968964258	-0.633295511228039	-0.419176127037633	-0.392411205010903	-0.269292546139495	-0.451294034666194	-0.440588065456673	-0.279998521331442	-0.365646275007605	-0.312116430954145	-0.178291828797065	-0.114056009551659	-0.269292546139495	-0.30676345133474	-0.26393956652009	-0.26393956652009	-0.247880611708739	-0.478058957689995	-0.40847015583397	-0.370999262603578	-0.520882835525147	-0.718943264904202	-0.681472375662094	-0.440588065456673	-0.547647757551877	-0.515529851917458	-0.30676345133474	-0.26393956652009	-0.462000003875714	-0.79923803896096	-0.708237305665393	-1.05082833632318	-1.38806637140843	-1.02406337441361	-0.62258955198923	-0.563706712363228	-0.515529851917458	-0.585118654770553	-0.654707461611933	-0.831355948583663	-0.590471634389958	-0.478058957689995	-0.365646275007605	-0.285351500950847	-0.370999262603578	-0.654707461611933	-0.686825355281499	-0.312116430954145
-0.242527632089334	-0.419176127037633	-0.826002968964258	-0.627942531608635	-0.419176127037633	-0.370999262603578	-0.258586586900686	-0.413823139441659	-0.435235079854842	-0.26393956652009	-0.349587328172822	-0.31746941057355	-0.151526898793767	-0.103350018406574	-0.279998521331442	-0.296057476142794	-0.285351500950847	-0.269292546139495	-0.26393956652009	-0.472705973085234	-0.40847015583397	-0.3602932953882	-0.536941790336499	-0.729649240096149	-0.670766400470147	-0.478058957689995	-0.542294777932472	-0.488764927896586	-0.312116430954145	-0.274645541712037	-0.483411942294755	-0.79923803896096	-0.713590285284797	-1.04012237708437	-1.40412531026664	-1.00800443555539	-0.611883576797283	-0.563706712363228	-0.536941790336499	-0.611883576797283	-0.638648506800582	-0.804591018580365	-0.558353732743824	-0.462000003875714	-0.3602932953882	-0.30676345133474	-0.3602932953882	-0.649354466039391	-0.697531330473446	-0.312116430954145
-0.237174652469929	-0.40847015583397	-0.809943998199769	-0.644001486419986	-0.40847015583397	-0.370999262603578	-0.274645541712037	-0.381705229818956	-0.435235079854842	-0.269292546139495	-0.354940307792226	-0.296057476142794	-0.140820907648682	-0.119408989171064	-0.247880611708739	-0.30676345133474	-0.30676345133474	-0.274645541712037	-0.274645541712037	-0.456647019270954	-0.413823139441659	-0.3602932953882	-0.531588802740525	-0.740355199334958	-0.654707461611933	-0.478058957689995	-0.542294777932472	-0.483411942294755	-0.30676345133474	-0.247880611708739	-0.499470897106106	-0.804591018580365	-0.697531330473446	-1.00800443555539	-1.37200743255021	-0.97588652593269	-0.606530597177878	-0.531588802740525	-0.531588802740525	-0.601177601605336	-0.644001486419986	-0.79923803896096	-0.526235819132836	-0.435235079854842	-0.338881352980875	-0.30676345133474	-0.3602932953882	-0.654707461611933	-0.708237305665393	-0.349587328172822
-0.237174652469929	-0.40847015583397	-0.826002968964258	-0.62258955198923	-0.40847015583397	-0.338881352980875	-0.242527632089334	-0.392411205010903	-0.451294034666194	-0.285351500950847	-0.354940307792226	-0.290704496523389	-0.146173919174362	-0.103350018406574	-0.231821656897387	-0.322822406146092	-0.26393956652009	-0.26393956652009	-0.26393956652009	-0.462000003875714	-0.403117172226281	-0.349587328172822	-0.515529851917458	-0.745708178954363	-0.676119396042689	-0.451294034666194	-0.547647757551877	-0.510176868309769	-0.30676345133474	-0.221115697658578	-0.472705973085234	-0.772473108957661	-0.681472375662094	-0.986592517077774	-1.36665445293081	-0.970533546313285	-0.595824621985931	-0.531588802740525	-0.515529851917458	-0.57976566717458	-0.644001486419986	-0.79923803896096	-0.542294777932472	-0.440588065456673	-0.338881352980875	-0.296057476142794	-0.365646275007605	-0.644001486419986	-0.681472375662094	-0.322822406146092
-0.215762702086036	-0.376352250199551	-0.809943998199769	-0.606530597177878	-0.392411205010903	-0.322822406146092	-0.226468677277983	-0.419176127037633	-0.440588065456673	-0.285351500950847	-0.3602932953882	-0.274645541712037	-0.135467928029278	-0.119408989171064	-0.226468677277983	-0.312116430954145	-0.274645541712037	-0.26393956652009	-0.247880611708739	-0.451294034666194	-0.392411205010903	-0.33352837336147	-0.504823880713795	-0.724296260476744	-0.681472375662094	-0.451294034666194	-0.526235819132836	-0.499470897106106	-0.312116430954145	-0.258586586900686	-0.462000003875714	-0.729649240096149	-0.686825355281499	-0.997298476316584	-1.37736041216962	-0.986592517077774	-0.595824621985931	-0.536941790336499	-0.520882835525147	-0.57976566717458	-0.62258955198923	-0.772473108957661	-0.536941790336499	-0.435235079854842	-0.301410455762198	-0.290704496523389	-0.33352837336147	-0.644001486419986	-0.649354466039391	-0.301410455762198
-0.18364480841647	-0.392411205010903	-0.788532079722151	-0.617236556416688	-0.365646275007605	-0.338881352980875	-0.242527632089334	-0.397764188618592	-0.40847015583397	-0.26393956652009	-0.392411205010903	-0.269292546139495	-0.135467928029278	-0.124761968790468	-0.226468677277983	-0.301410455762198	-0.285351500950847	-0.231821656897387	-0.26393956652009	-0.424529110645322	-0.376352250199551	-0.354940307792226	-0.520882835525147	-0.724296260476744	-0.665413420850743	-0.451294034666194	-0.483411942294755	-0.472705973085234	-0.301410455762198	-0.253233607281281	-0.456647019270954	-0.729649240096149	-0.686825355281499	-1.00265145593599	-1.35594842987945	-0.970533546313285	-0.57976566717458	-0.536941790336499	-0.515529851917458	-0.57976566717458	-0.62258955198923	-0.777826088577066	-0.531588802740525	-0.419176127037633	-0.31746941057355	-0.285351500950847	-0.33352837336147	-0.633295511228039	-0.660060441231338	-0.31746941057355
-0.215762702086036	-0.403117172226281	-0.804591018580365	-0.606530597177878	-0.354940307792226	-0.349587328172822	-0.231821656897387	-0.403117172226281	-0.413823139441659	-0.247880611708739	-0.370999262603578	-0.274645541712037	-0.140820907648682	-0.103350018406574	-0.215762702086036	-0.296057476142794	-0.269292546139495	-0.215762702086036	-0.269292546139495	-0.424529110645322	-0.344234340576848	-0.365646275007605	-0.510176868309769	-0.718943264904202	-0.649354466039391	-0.445941050061434	-0.510176868309769	-0.456647019270954	-0.26393956652009	-0.247880611708739	-0.478058957689995	-0.740355199334958	-0.686825355281499	-0.970533546313285	-1.35594842987945	-0.949121627835667	-0.547647757551877	-0.504823880713795	-0.499470897106106	-0.569059699959202	-0.627942531608635	-0.793885059341555	-0.542294777932472	-0.429882096247153	-0.328175385765497	-0.285351500950847	-0.349587328172822	-0.638648506800582	-0.644001486419986	-0.344234340576848
-0.231821656897387	-0.38705821741493	-0.820649989344854	-0.611883576797283	-0.38705821741493	-0.328175385765497	-0.215762702086036	-0.403117172226281	-0.429882096247153	-0.237174652469929	-0.354940307792226	-0.290704496523389	-0.135467928029278	-0.114056009551659	-0.237174652469929	-0.296057476142794	-0.269292546139495	-0.237174652469929	-0.26393956652009	-0.419176127037633	-0.370999262603578	-0.354940307792226	-0.515529851917458	-0.718943264904202	-0.654707461611933	-0.456647019270954	-0.515529851917458	-0.472705973085234	-0.269292546139495	-0.253233607281281	-0.483411942294755	-0.740355199334958	-0.670766400470147	-0.96518056669388	-1.36130140949885	-0.949121627835667	-0.569059699959202	-0.515529851917458	-0.488764927896586	-0.585118654770553	-0.633295511228039	-0.809943998199769	-0.536941790336499	-0.429882096247153	-0.31746941057355	-0.290704496523389	-0.3602932953882	-0.62258955198923	-0.638648506800582	-0.344234340576848
-0.205056742847226	-0.370999262603578	-0.809943998199769	-0.601177601605336	-0.381705229818956	-0.301410455762198	-0.231821656897387	-0.370999262603578	-0.424529110645322	-0.237174652469929	-0.33352837336147	-0.274645541712037	-0.108702998025979	-0.124761968790468	-0.231821656897387	-0.290704496523389	-0.279998521331442	-0.253233607281281	-0.247880611708739	-0.419176127037633	-0.381705229818956	-0.33352837336147	-0.520882835525147	-0.713590285284797	-0.649354466039391	-0.462000003875714	-0.499470897106106	-0.472705973085234	-0.279998521331442	-0.237174652469929	-0.472705973085234	-0.713590285284797	-0.676119396042689	-0.986592517077774	-1.36130140949885	-0.954474607455071	-0.574412679578606	-0.526235819132836	-0.526235819132836	-0.57976566717458	-0.611883576797283	-0.777826088577066	-0.499470897106106	-0.413823139441659	-0.312116430954145	-0.290704496523389	-0.354940307792226	-0.644001486419986	-0.644001486419986	-0.328175385765497
-0.210409722466631	-0.376352250199551	-0.788532079722151	-0.595824621985931	-0.354940307792226	-0.31746941057355	-0.231821656897387	-0.365646275007605	-0.429882096247153	-0.247880611708739	-0.349587328172822	-0.26393956652009	-0.130114948409873	-0.151526898793767	-0.205056742847226	-0.290704496523389	-0.253233607281281	-0.226468677277983	-0.247880611708739	-0.403117172226281	-0.365646275007605	-0.354940307792226	-0.520882835525147	-0.713590285284797	-0.627942531608635	-0.445941050061434	-0.504823880713795	-0.483411942294755	-0.26393956652009	-0.237174652469929	-0.462000003875714	-0.718943264904202	-0.649354466039391	-0.949121627835667	-1.33453651140183	-0.938415636690582	-0.55300074514785	-0.526235819132836	-0.515529851917458	-0.563706712363228	-0.611883576797283	-0.761767149718852	-0.520882835525147	-0.403117172226281	-0.312116430954145	-0.290704496523389	-0.349587328172822	-0.649354466039391	-0.638648506800582	-0.328175385765497
-0.215762702086036	-0.38705821741493	-0.793885059341555	-0.574412679578606	-0.365646275007605	-0.328175385765497	-0.221115697658578	-0.392411205010903	-0.424529110645322	-0.269292546139495	-0.349587328172822	-0.285351500950847	-0.146173919174362	-0.151526898793767	-0.205056742847226	-0.301410455762198	-0.215762702086036	-0.226468677277983	-0.226468677277983	-0.413823139441659	-0.354940307792226	-0.344234340576848	-0.499470897106106	-0.686825355281499	-0.633295511228039	-0.435235079854842	-0.510176868309769	-0.462000003875714	-0.253233607281281	-0.247880611708739	-0.456647019270954	-0.692178350854041	-0.654707461611933	-0.943768616309987	-1.32383055216302	-0.949121627835667	-0.536941790336499	-0.520882835525147	-0.488764927896586	-0.55300074514785	-0.617236556416688	-0.761767149718852	-0.531588802740525	-0.413823139441659	-0.312116430954145	-0.274645541712037	-0.344234340576848	-0.627942531608635	-0.606530597177878	-0.328175385765497
-0.199703747274684	-0.381705229818956	-0.772473108957661	-0.558353732743824	-0.365646275007605	-0.328175385765497	-0.215762702086036	-0.397764188618592	-0.40847015583397	-0.253233607281281	-0.338881352980875	-0.296057476142794	-0.151526898793767	-0.135467928029278	-0.242527632089334	-0.247880611708739	-0.226468677277983	-0.231821656897387	-0.231821656897387	-0.403117172226281	-0.365646275007605	-0.33352837336147	-0.488764927896586	-0.627942531608635	-0.62258955198923	-0.429882096247153	-0.467352988480474	-0.462000003875714	-0.269292546139495	-0.290704496523389	-0.462000003875714	-0.697531330473446	-0.676119396042689	-0.954474607455071	-1.34524247064064	-0.938415636690582	-0.563706712363228	-0.520882835525147	-0.494117911504275	-0.547647757551877	-0.611883576797283	-0.756414170099447	-0.526235819132836	-0.424529110645322	-0.31746941057355	-0.269292546139495	-0.33352837336147	-0.62258955198923	-0.601177601605336	-0.31746941057355
-0.205056742847226	-0.381705229818956	-0.772473108957661	-0.57976566717458	-0.365646275007605	-0.322822406146092	-0.231821656897387	-0.365646275007605	-0.38705821741493	-0.226468677277983	-0.322822406146092	-0.285351500950847	-0.130114948409873	-0.140820907648682	-0.242527632089334	-0.247880611708739	-0.247880611708739	-0.221115697658578	-0.242527632089334	-0.381705229818956	-0.354940307792226	-0.33352837336147	-0.504823880713795	-0.665413420850743	-0.585118654770553	-0.445941050061434	-0.483411942294755	-0.440588065456673	-0.26393956652009	-0.253233607281281	-0.462000003875714	-0.713590285284797	-0.649354466039391	-0.938415636690582	-1.32918353178242	-0.922356697832368	-0.536941790336499	-0.504823880713795	-0.483411942294755	-0.558353732743824	-0.590471634389958	-0.761767149718852	-0.515529851917458	-0.397764188618592	-0.322822406146092	-0.274645541712037	-0.33352837336147	-0.611883576797283	-0.62258955198923	-0.344234340576848
-0.231821656897387	-0.38705821741493	-0.788532079722151	-0.569059699959202	-0.3602932953882	-0.328175385765497	-0.226468677277983	-0.3602932953882	-0.397764188618592	-0.247880611708739	-0.301410455762198	-0.274645541712037	-0.130114948409873	-0.130114948409873	-0.215762702086036	-0.269292546139495	-0.231821656897387	-0.247880611708739	-0.237174652469929	-0.403117172226281	-0.354940307792226	-0.328175385765497	-0.494117911504275	-0.670766400470147	-0.57976566717458	-0.451294034666194	-0.504823880713795	-0.435235079854842	-0.247880611708739	-0.242527632089334	-0.462000003875714	-0.713590285284797	-0.62258955198923	-0.917003718212963	-1.31312459292421	-0.911650706687283	-0.542294777932472	-0.494117911504275	-0.483411942294755	-0.55300074514785	-0.606530597177878	-0.751061190480043	-0.504823880713795	-0.403117172226281	-0.322822406146092	-0.279998521331442	-0.344234340576848	-0.62258955198923	-0.627942531608635	-0.33352837336147
-0.221115697658578	-0.376352250199551	-0.761767149718852	-0.542294777932472	-0.381705229818956	-0.31746941057355	-0.199703747274684	-0.3602932953882	-0.413823139441659	-0.258586586900686	-0.290704496523389	-0.290704496523389	-0.119408989171064	-0.140820907648682	-0.221115697658578	-0.26393956652009	-0.226468677277983	-0.242527632089334	-0.226468677277983	-0.413823139441659	-0.365646275007605	-0.285351500950847	-0.467352988480474	-0.654707461611933	-0.606530597177878	-0.429882096247153	-0.520882835525147	-0.456647019270954	-0.26393956652009	-0.242527632089334	-0.429882096247153	-0.681472375662094	-0.606530597177878	-0.906297727067879	-1.3024186336854	-0.911650706687283	-0.569059699959202	-0.494117911504275	-0.478058957689995	-0.526235819132836	-0.569059699959202	-0.708237305665393	-0.515529851917458	-0.40847015583397	-0.31746941057355	-0.253233607281281	-0.322822406146092	-0.617236556416688	-0.606530597177878	-0.30676345133474
-0.210409722466631	-0.3602932953882	-0.718943264904202	-0.526235819132836	-0.376352250199551	-0.290704496523389	-0.210409722466631	-0.354940307792226	-0.38705821741493	-0.269292546139495	-0.290704496523389	-0.285351500950847	-0.119408989171064	-0.151526898793767	-0.221115697658578	-0.253233607281281	-0.253233607281281	-0.237174652469929	-0.221115697658578	-0.403117172226281	-0.376352250199551	-0.274645541712037	-0.462000003875714	-0.649354466039391	-0.585118654770553	-0.40847015583397	-0.488764927896586	-0.440588065456673	-0.26393956652009	-0.26393956652009	-0.413823139441659	-0.665413420850743	-0.606530597177878	-0.911650706687283	-1.28635963101464	-0.911650706687283	-0.55300074514785	-0.510176868309769	-0.467352988480474	-0.526235819132836	-0.547647757551877	-0.681472375662094	-0.504823880713795	-0.392411205010903	-0.30676345133474	-0.237174652469929	-0.290704496523389	-0.590471634389958	-0.595824621985931	-0.274645541712037
-0.194350767655279	-0.370999262603578	-0.718943264904202	-0.520882835525147	-0.354940307792226	-0.301410455762198	-0.215762702086036	-0.3602932953882	-0.344234340576848	-0.253233607281281	-0.31746941057355	-0.253233607281281	-0.130114948409873	-0.135467928029278	-0.215762702086036	-0.242527632089334	-0.231821656897387	-0.215762702086036	-0.242527632089334	-0.38705821741493	-0.3602932953882	-0.301410455762198	-0.451294034666194	-0.644001486419986	-0.574412679578606	-0.40847015583397	-0.483411942294755	-0.413823139441659	-0.253233607281281	-0.242527632089334	-0.40847015583397	-0.676119396042689	-0.606530597177878	-0.906297727067879	-1.25959473291761	-0.895591767829069	-0.542294777932472	-0.494117911504275	-0.456647019270954	-0.510176868309769	-0.569059699959202	-0.697531330473446	-0.504823880713795	-0.392411205010903	-0.30676345133474	-0.237174652469929	-0.296057476142794	-0.590471634389958	-0.595824621985931	-0.296057476142794
-0.205056742847226	-0.38705821741493	-0.735002219715553	-0.515529851917458	-0.365646275007605	-0.312116430954145	-0.205056742847226	-0.349587328172822	-0.349587328172822	-0.253233607281281	-0.296057476142794	-0.269292546139495	-0.135467928029278	-0.103350018406574	-0.221115697658578	-0.253233607281281	-0.221115697658578	-0.215762702086036	-0.242527632089334	-0.392411205010903	-0.344234340576848	-0.30676345133474	-0.451294034666194	-0.633295511228039	-0.574412679578606	-0.38705821741493	-0.494117911504275	-0.403117172226281	-0.237174652469929	-0.242527632089334	-0.403117172226281	-0.660060441231338	-0.595824621985931	-0.87953279706458	-1.27565367177583	-0.863473858206366	-0.542294777932472	-0.456647019270954	-0.424529110645322	-0.499470897106106	-0.569059699959202	-0.70288431009285	-0.504823880713795	-0.370999262603578	-0.322822406146092	-0.237174652469929	-0.312116430954145	-0.574412679578606	-0.569059699959202	-0.296057476142794
-0.226468677277983	-0.370999262603578	-0.713590285284797	-0.499470897106106	-0.3602932953882	-0.301410455762198	-0.194350767655279	-0.328175385765497	-0.349587328172822	-0.242527632089334	-0.279998521331442	-0.290704496523389	-0.0979970387871697	-0.0979970387871697	-0.226468677277983	-0.237174652469929	-0.258586586900686	-0.231821656897387	-0.237174652469929	-0.376352250199551	-0.349587328172822	-0.285351500950847	-0.451294034666194	-0.633295511228039	-0.57976566717458	-0.403117172226281	-0.483411942294755	-0.397764188618592	-0.242527632089334	-0.242527632089334	-0.40847015583397	-0.654707461611933	-0.606530597177878	-0.874179817445176	-1.27030069215642	-0.863473858206366	-0.547647757551877	-0.456647019270954	-0.440588065456673	-0.510176868309769	-0.547647757551877	-0.686825355281499	-0.467352988480474	-0.365646275007605	-0.290704496523389	-0.242527632089334	-0.301410455762198	-0.558353732743824	-0.569059699959202	-0.285351500950847
-0.205056742847226	-0.344234340576848	-0.713590285284797	-0.515529851917458	-0.3602932953882	-0.26393956652009	-0.199703747274684	-0.290704496523389	-0.338881352980875	-0.237174652469929	-0.279998521331442	-0.258586586900686	-0.0765850884032759	-0.119408989171064	-0.194350767655279	-0.242527632089334	-0.26393956652009	-0.226468677277983	-0.247880611708739	-0.365646275007605	-0.354940307792226	-0.296057476142794	-0.456647019270954	-0.660060441231338	-0.574412679578606	-0.413823139441659	-0.488764927896586	-0.392411205010903	-0.247880611708739	-0.237174652469929	-0.403117172226281	-0.665413420850743	-0.595824621985931	-0.847414919348152	-1.25959473291761	-0.842061907822472	-0.536941790336499	-0.451294034666194	-0.451294034666194	-0.520882835525147	-0.547647757551877	-0.676119396042689	-0.451294034666194	-0.338881352980875	-0.279998521331442	-0.242527632089334	-0.301410455762198	-0.558353732743824	-0.585118654770553	-0.290704496523389
-0.205056742847226	-0.344234340576848	-0.718943264904202	-0.504823880713795	-0.338881352980875	-0.269292546139495	-0.178291828797065	-0.30676345133474	-0.354940307792226	-0.253233607281281	-0.285351500950847	-0.242527632089334	-0.0872910795483604	-0.119408989171064	-0.167585837651981	-0.269292546139495	-0.247880611708739	-0.199703747274684	-0.226468677277983	-0.365646275007605	-0.344234340576848	-0.290704496523389	-0.451294034666194	-0.660060441231338	-0.585118654770553	-0.38705821741493	-0.483411942294755	-0.403117172226281	-0.242527632089334	-0.199703747274684	-0.403117172226281	-0.644001486419986	-0.585118654770553	-0.826002968964258	-1.23282983482059	-0.836708928203068	-0.515529851917458	-0.445941050061434	-0.424529110645322	-0.494117911504275	-0.547647757551877	-0.670766400470147	-0.478058957689995	-0.338881352980875	-0.290704496523389	-0.231821656897387	-0.30676345133474	-0.57976566717458	-0.547647757551877	-0.301410455762198
-0.18364480841647	-0.344234340576848	-0.708237305665393	-0.472705973085234	-0.344234340576848	-0.253233607281281	-0.151526898793767	-0.31746941057355	-0.354940307792226	-0.26393956652009	-0.285351500950847	-0.242527632089334	-0.103350018406574	-0.124761968790468	-0.18364480841647	-0.253233607281281	-0.237174652469929	-0.199703747274684	-0.205056742847226	-0.365646275007605	-0.33352837336147	-0.279998521331442	-0.424529110645322	-0.627942531608635	-0.569059699959202	-0.381705229818956	-0.456647019270954	-0.40847015583397	-0.231821656897387	-0.237174652469929	-0.376352250199551	-0.601177601605336	-0.574412679578606	-0.836708928203068	-1.23282983482059	-0.842061907822472	-0.515529851917458	-0.435235079854842	-0.419176127037633	-0.483411942294755	-0.547647757551877	-0.649354466039391	-0.472705973085234	-0.349587328172822	-0.26393956652009	-0.210409722466631	-0.301410455762198	-0.563706712363228	-0.520882835525147	-0.279998521331442
-0.140820907648682	-0.33352837336147	-0.686825355281499	-0.488764927896586	-0.322822406146092	-0.253233607281281	-0.178291828797065	-0.322822406146092	-0.31746941057355	-0.237174652469929	-0.296057476142794	-0.253233607281281	-0.0926440591677651	-0.135467928029278	-0.188997788035875	-0.231821656897387	-0.247880611708739	-0.18364480841647	-0.221115697658578	-0.338881352980875	-0.33352837336147	-0.301410455762198	-0.451294034666194	-0.62258955198923	-0.558353732743824	-0.381705229818956	-0.424529110645322	-0.38705821741493	-0.221115697658578	-0.242527632089334	-0.376352250199551	-0.595824621985931	-0.611883576797283	-0.842061907822472	-1.23282983482059	-0.842061907822472	-0.510176868309769	-0.440588065456673	-0.429882096247153	-0.499470897106106	-0.531588802740525	-0.654707461611933	-0.467352988480474	-0.344234340576848	-0.258586586900686	-0.226468677277983	-0.285351500950847	-0.55300074514785	-0.520882835525147	-0.285351500950847
-0.194350767655279	-0.344234340576848	-0.708237305665393	-0.504823880713795	-0.31746941057355	-0.269292546139495	-0.178291828797065	-0.296057476142794	-0.312116430954145	-0.215762702086036	-0.290704496523389	-0.231821656897387	-0.0926440591677651	-0.0979970387871697	-0.188997788035875	-0.231821656897387	-0.242527632089334	-0.18364480841647	-0.237174652469929	-0.31746941057355	-0.290704496523389	-0.312116430954145	-0.456647019270954	-0.627942531608635	-0.547647757551877	-0.40847015583397	-0.429882096247153	-0.365646275007605	-0.18364480841647	-0.226468677277983	-0.397764188618592	-0.606530597177878	-0.606530597177878	-0.826002968964258	-1.22747679138864	-0.815297009725449	-0.483411942294755	-0.424529110645322	-0.413823139441659	-0.515529851917458	-0.542294777932472	-0.670766400470147	-0.451294034666194	-0.328175385765497	-0.285351500950847	-0.237174652469929	-0.301410455762198	-0.569059699959202	-0.531588802740525	-0.301410455762198
-0.205056742847226	-0.365646275007605	-0.708237305665393	-0.515529851917458	-0.33352837336147	-0.269292546139495	-0.162232858032576	-0.30676345133474	-0.349587328172822	-0.231821656897387	-0.279998521331442	-0.242527632089334	-0.0872910795483604	-0.119408989171064	-0.178291828797065	-0.242527632089334	-0.247880611708739	-0.178291828797065	-0.221115697658578	-0.33352837336147	-0.296057476142794	-0.296057476142794	-0.462000003875714	-0.617236556416688	-0.542294777932472	-0.403117172226281	-0.462000003875714	-0.381705229818956	-0.199703747274684	-0.226468677277983	-0.419176127037633	-0.601177601605336	-0.57976566717458	-0.809943998199769	-1.22747679138864	-0.788532079722151	-0.499470897106106	-0.419176127037633	-0.419176127037633	-0.515529851917458	-0.542294777932472	-0.670766400470147	-0.451294034666194	-0.33352837336147	-0.285351500950847	-0.237174652469929	-0.31746941057355	-0.563706712363228	-0.510176868309769	-0.31746941057355
-0.18364480841647	-0.344234340576848	-0.697531330473446	-0.488764927896586	-0.338881352980875	-0.258586586900686	-0.162232858032576	-0.290704496523389	-0.338881352980875	-0.221115697658578	-0.258586586900686	-0.247880611708739	-0.0605261495450619	-0.130114948409873	-0.199703747274684	-0.247880611708739	-0.242527632089334	-0.205056742847226	-0.199703747274684	-0.33352837336147	-0.312116430954145	-0.274645541712037	-0.440588065456673	-0.627942531608635	-0.547647757551877	-0.397764188618592	-0.451294034666194	-0.397764188618592	-0.221115697658578	-0.231821656897387	-0.376352250199551	-0.574412679578606	-0.590471634389958	-0.820649989344854	-1.23282983482059	-0.826002968964258	-0.510176868309769	-0.429882096247153	-0.429882096247153	-0.499470897106106	-0.515529851917458	-0.644001486419986	-0.451294034666194	-0.312116430954145	-0.26393956652009	-0.226468677277983	-0.290704496523389	-0.558353732743824	-0.510176868309769	-0.296057476142794
-0.172938817271385	-0.322822406146092	-0.686825355281499	-0.494117911504275	-0.322822406146092	-0.237174652469929	-0.167585837651981	-0.290704496523389	-0.328175385765497	-0.221115697658578	-0.274645541712037	-0.226468677277983	-0.0819380999289558	-0.162232858032576	-0.167585837651981	-0.221115697658578	-0.226468677277983	-0.194350767655279	-0.188997788035875	-0.31746941057355	-0.30676345133474	-0.274645541712037	-0.445941050061434	-0.617236556416688	-0.531588802740525	-0.403117172226281	-0.429882096247153	-0.38705821741493	-0.205056742847226	-0.226468677277983	-0.381705229818956	-0.574412679578606	-0.569059699959202	-0.804591018580365	-1.20071189329161	-0.826002968964258	-0.494117911504275	-0.429882096247153	-0.424529110645322	-0.499470897106106	-0.526235819132836	-0.633295511228039	-0.451294034666194	-0.312116430954145	-0.269292546139495	-0.231821656897387	-0.285351500950847	-0.558353732743824	-0.504823880713795	-0.296057476142794
-0.178291828797065	-0.344234340576848	-0.697531330473446	-0.467352988480474	-0.31746941057355	-0.26393956652009	-0.156879878413171	-0.312116430954145	-0.312116430954145	-0.237174652469929	-0.285351500950847	-0.226468677277983	-0.108702998025979	-0.151526898793767	-0.178291828797065	-0.210409722466631	-0.188997788035875	-0.167585837651981	-0.18364480841647	-0.312116430954145	-0.290704496523389	-0.290704496523389	-0.440588065456673	-0.590471634389958	-0.515529851917458	-0.397764188618592	-0.435235079854842	-0.376352250199551	-0.194350767655279	-0.242527632089334	-0.38705821741493	-0.574412679578606	-0.563706712363228	-0.815297009725449	-1.19535891367221	-0.815297009725449	-0.483411942294755	-0.424529110645322	-0.413823139441659	-0.478058957689995	-0.520882835525147	-0.627942531608635	-0.483411942294755	-0.328175385765497	-0.285351500950847	-0.221115697658578	-0.290704496523389	-0.563706712363228	-0.488764927896586	-0.301410455762198
-0.178291828797065	-0.3602932953882	-0.676119396042689	-0.462000003875714	-0.33352837336147	-0.258586586900686	-0.151526898793767	-0.328175385765497	-0.31746941057355	-0.231821656897387	-0.253233607281281	-0.242527632089334	-0.114056009551659	-0.130114948409873	-0.194350767655279	-0.178291828797065	-0.205056742847226	-0.18364480841647	-0.178291828797065	-0.328175385765497	-0.290704496523389	-0.285351500950847	-0.435235079854842	-0.558353732743824	-0.494117911504275	-0.381705229818956	-0.424529110645322	-0.376352250199551	-0.188997788035875	-0.258586586900686	-0.370999262603578	-0.563706712363228	-0.590471634389958	-0.804591018580365	-1.21141785253042	-0.793885059341555	-0.494117911504275	-0.40847015583397	-0.397764188618592	-0.488764927896586	-0.510176868309769	-0.627942531608635	-0.462000003875714	-0.344234340576848	-0.296057476142794	-0.221115697658578	-0.285351500950847	-0.542294777932472	-0.478058957689995	-0.285351500950847
-0.199703747274684	-0.344234340576848	-0.676119396042689	-0.483411942294755	-0.344234340576848	-0.253233607281281	-0.178291828797065	-0.296057476142794	-0.312116430954145	-0.205056742847226	-0.226468677277983	-0.253233607281281	-0.0819380999289558	-0.140820907648682	-0.210409722466631	-0.172938817271385	-0.226468677277983	-0.199703747274684	-0.188997788035875	-0.30676345133474	-0.290704496523389	-0.274645541712037	-0.435235079854842	-0.590471634389958	-0.488764927896586	-0.397764188618592	-0.424529110645322	-0.370999262603578	-0.205056742847226	-0.242527632089334	-0.376352250199551	-0.585118654770553	-0.574412679578606	-0.809943998199769	-1.19535891367221	-0.793885059341555	-0.499470897106106	-0.40847015583397	-0.413823139441659	-0.504823880713795	-0.494117911504275	-0.627942531608635	-0.451294034666194	-0.322822406146092	-0.279998521331442	-0.221115697658578	-0.290704496523389	-0.542294777932472	-0.510176868309769	-0.30676345133474
-0.221115697658578	-0.349587328172822	-0.681472375662094	-0.483411942294755	-0.338881352980875	-0.26393956652009	-0.167585837651981	-0.274645541712037	-0.301410455762198	-0.221115697658578	-0.221115697658578	-0.226468677277983	-0.0926440591677651	-0.140820907648682	-0.178291828797065	-0.199703747274684	-0.226468677277983	-0.221115697658578	-0.188997788035875	-0.322822406146092	-0.290704496523389	-0.269292546139495	-0.440588065456673	-0.595824621985931	-0.483411942294755	-0.40847015583397	-0.424529110645322	-0.3602932953882	-0.188997788035875	-0.237174652469929	-0.376352250199551	-0.585118654770553	-0.542294777932472	-0.777826088577066	-1.17394699519459	-0.772473108957661	-0.488764927896586	-0.40847015583397	-0.40847015583397	-0.494117911504275	-0.488764927896586	-0.601177601605336	-0.440588065456673	-0.312116430954145	-0.285351500950847	-0.226468677277983	-0.290704496523389	-0.542294777932472	-0.510176868309769	-0.290704496523389
-0.199703747274684	-0.349587328172822	-0.649354466039391	-0.440588065456673	-0.344234340576848	-0.258586586900686	-0.151526898793767	-0.290704496523389	-0.328175385765497	-0.247880611708739	-0.221115697658578	-0.221115697658578	-0.0979970387871697	-0.140820907648682	-0.18364480841647	-0.210409722466631	-0.210409722466631	-0.194350767655279	-0.172938817271385	-0.328175385765497	-0.290704496523389	-0.237174652469929	-0.413823139441659	-0.563706712363228	-0.488764927896586	-0.370999262603578	-0.445941050061434	-0.376352250199551	-0.215762702086036	-0.226468677277983	-0.344234340576848	-0.563706712363228	-0.504823880713795	-0.767120129338257	-1.15253501290442	-0.767120129338257	-0.499470897106106	-0.397764188618592	-0.40847015583397	-0.456647019270954	-0.467352988480474	-0.585118654770553	-0.456647019270954	-0.322822406146092	-0.285351500950847	-0.199703747274684	-0.290704496523389	-0.531588802740525	-0.483411942294755	-0.269292546139495
-0.18364480841647	-0.33352837336147	-0.62258955198923	-0.419176127037633	-0.338881352980875	-0.242527632089334	-0.151526898793767	-0.296057476142794	-0.290704496523389	-0.258586586900686	-0.221115697658578	-0.231821656897387	-0.0926440591677651	-0.151526898793767	-0.18364480841647	-0.194350767655279	-0.215762702086036	-0.205056742847226	-0.156879878413171	-0.322822406146092	-0.296057476142794	-0.226468677277983	-0.397764188618592	-0.558353732743824	-0.494117911504275	-0.354940307792226	-0.419176127037633	-0.376352250199551	-0.210409722466631	-0.242527632089334	-0.30676345133474	-0.547647757551877	-0.526235819132836	-0.767120129338257	-1.14718203328502	-0.783179100102746	-0.499470897106106	-0.392411205010903	-0.397764188618592	-0.440588065456673	-0.451294034666194	-0.55300074514785	-0.440588065456673	-0.312116430954145	-0.269292546139495	-0.18364480841647	-0.237174652469929	-0.520882835525147	-0.472705973085234	-0.247880611708739
-0.18364480841647	-0.349587328172822	-0.611883576797283	-0.419176127037633	-0.328175385765497	-0.242527632089334	-0.167585837651981	-0.285351500950847	-0.258586586900686	-0.237174652469929	-0.226468677277983	-0.215762702086036	-0.103350018406574	-0.130114948409873	-0.18364480841647	-0.172938817271385	-0.215762702086036	-0.194350767655279	-0.178291828797065	-0.30676345133474	-0.290704496523389	-0.269292546139495	-0.403117172226281	-0.563706712363228	-0.472705973085234	-0.3602932953882	-0.413823139441659	-0.322822406146092	-0.199703747274684	-0.242527632089334	-0.31746941057355	-0.547647757551877	-0.536941790336499	-0.772473108957661	-1.1257701148074	-0.767120129338257	-0.478058957689995	-0.38705821741493	-0.38705821741493	-0.462000003875714	-0.462000003875714	-0.558353732743824	-0.440588065456673	-0.312116430954145	-0.279998521331442	-0.194350767655279	-0.253233607281281	-0.504823880713795	-0.467352988480474	-0.269292546139495
-0.199703747274684	-0.354940307792226	-0.627942531608635	-0.435235079854842	-0.322822406146092	-0.242527632089334	-0.162232858032576	-0.274645541712037	-0.279998521331442	-0.237174652469929	-0.237174652469929	-0.210409722466631	-0.0926440591677651	-0.103350018406574	-0.178291828797065	-0.194350767655279	-0.221115697658578	-0.188997788035875	-0.18364480841647	-0.312116430954145	-0.269292546139495	-0.26393956652009	-0.403117172226281	-0.558353732743824	-0.451294034666194	-0.354940307792226	-0.413823139441659	-0.31746941057355	-0.178291828797065	-0.231821656897387	-0.338881352980875	-0.563706712363228	-0.536941790336499	-0.756414170099447	-1.12041713518799	-0.735002219715553	-0.467352988480474	-0.354940307792226	-0.349587328172822	-0.440588065456673	-0.462000003875714	-0.57976566717458	-0.440588065456673	-0.301410455762198	-0.285351500950847	-0.194350767655279	-0.274645541712037	-0.504823880713795	-0.462000003875714	-0.285351500950847
-0.205056742847226	-0.338881352980875	-0.633295511228039	-0.424529110645322	-0.33352837336147	-0.247880611708739	-0.140820907648682	-0.26393956652009	-0.285351500950847	-0.237174652469929	-0.205056742847226	-0.215762702086036	-0.0765850884032759	-0.0979970387871697	-0.188997788035875	-0.194350767655279	-0.242527632089334	-0.199703747274684	-0.178291828797065	-0.312116430954145	-0.269292546139495	-0.231821656897387	-0.38705821741493	-0.55300074514785	-0.472705973085234	-0.354940307792226	-0.413823139441659	-0.344234340576848	-0.194350767655279	-0.221115697658578	-0.322822406146092	-0.542294777932472	-0.520882835525147	-0.718943264904202	-1.1257701148074	-0.713590285284797	-0.478058957689995	-0.33352837336147	-0.370999262603578	-0.445941050061434	-0.445941050061434	-0.569059699959202	-0.40847015583397	-0.290704496523389	-0.274645541712037	-0.18364480841647	-0.269292546139495	-0.478058957689995	-0.472705973085234	-0.253233607281281
-0.188997788035875	-0.301410455762198	-0.617236556416688	-0.419176127037633	-0.322822406146092	-0.205056742847226	-0.146173919174362	-0.237174652469929	-0.26393956652009	-0.226468677277983	-0.188997788035875	-0.194350767655279	-0.0498201903062526	-0.124761968790468	-0.162232858032576	-0.199703747274684	-0.242527632089334	-0.199703747274684	-0.178291828797065	-0.301410455762198	-0.279998521331442	-0.247880611708739	-0.413823139441659	-0.563706712363228	-0.472705973085234	-0.370999262603578	-0.40847015583397	-0.328175385765497	-0.205056742847226	-0.199703747274684	-0.312116430954145	-0.526235819132836	-0.536941790336499	-0.713590285284797	-1.10971117594918	-0.713590285284797	-0.488764927896586	-0.354940307792226	-0.381705229818956	-0.467352988480474	-0.440588065456673	-0.547647757551877	-0.392411205010903	-0.253233607281281	-0.242527632089334	-0.188997788035875	-0.242527632089334	-0.483411942294755	-0.472705973085234	-0.253233607281281
-0.18364480841647	-0.296057476142794	-0.627942531608635	-0.429882096247153	-0.301410455762198	-0.215762702086036	-0.140820907648682	-0.237174652469929	-0.274645541712037	-0.258586586900686	-0.226468677277983	-0.167585837651981	-0.0765850884032759	-0.124761968790468	-0.140820907648682	-0.205056742847226	-0.231821656897387	-0.178291828797065	-0.178291828797065	-0.296057476142794	-0.274645541712037	-0.253233607281281	-0.413823139441659	-0.569059699959202	-0.462000003875714	-0.354940307792226	-0.392411205010903	-0.312116430954145	-0.188997788035875	-0.205056742847226	-0.322822406146092	-0.515529851917458	-0.504823880713795	-0.708237305665393	-1.09365217327842	-0.718943264904202	-0.462000003875714	-0.344234340576848	-0.381705229818956	-0.440588065456673	-0.451294034666194	-0.526235819132836	-0.413823139441659	-0.258586586900686	-0.26393956652009	-0.18364480841647	-0.26393956652009	-0.504823880713795	-0.445941050061434	-0.26393956652009
-0.172938817271385	-0.31746941057355	-0.606530597177878	-0.397764188618592	-0.296057476142794	-0.210409722466631	-0.103350018406574	-0.253233607281281	-0.26393956652009	-0.253233607281281	-0.221115697658578	-0.172938817271385	-0.0819380999289558	-0.108702998025979	-0.151526898793767	-0.18364480841647	-0.215762702086036	-0.146173919174362	-0.162232858032576	-0.30676345133474	-0.247880611708739	-0.247880611708739	-0.38705821741493	-0.542294777932472	-0.462000003875714	-0.33352837336147	-0.376352250199551	-0.328175385765497	-0.172938817271385	-0.205056742847226	-0.285351500950847	-0.488764927896586	-0.504823880713795	-0.70288431009285	-1.09900521671037	-0.718943264904202	-0.445941050061434	-0.33352837336147	-0.344234340576848	-0.40847015583397	-0.419176127037633	-0.531588802740525	-0.435235079854842	-0.279998521331442	-0.26393956652009	-0.162232858032576	-0.253233607281281	-0.483411942294755	-0.40847015583397	-0.258586586900686
-0.151526898793767	-0.322822406146092	-0.595824621985931	-0.397764188618592	-0.31746941057355	-0.215762702086036	-0.124761968790468	-0.258586586900686	-0.258586586900686	-0.210409722466631	-0.226468677277983	-0.188997788035875	-0.0712321087838712	-0.103350018406574	-0.167585837651981	-0.172938817271385	-0.221115697658578	-0.162232858032576	-0.156879878413171	-0.247880611708739	-0.242527632089334	-0.258586586900686	-0.392411205010903	-0.526235819132836	-0.456647019270954	-0.344234340576848	-0.349587328172822	-0.322822406146092	-0.162232858032576	-0.215762702086036	-0.296057476142794	-0.483411942294755	-0.542294777932472	-0.718943264904202	-1.09365217327842	-0.718943264904202	-0.440588065456673	-0.354940307792226	-0.354940307792226	-0.456647019270954	-0.440588065456673	-0.536941790336499	-0.413823139441659	-0.26393956652009	-0.258586586900686	-0.178291828797065	-0.26393956652009	-0.467352988480474	-0.413823139441659	-0.247880611708739
-0.172938817271385	-0.31746941057355	-0.601177601605336	-0.413823139441659	-0.30676345133474	-0.215762702086036	-0.135467928029278	-0.242527632089334	-0.258586586900686	-0.194350767655279	-0.210409722466631	-0.178291828797065	-0.0605261495450619	-0.108702998025979	-0.167585837651981	-0.167585837651981	-0.226468677277983	-0.178291828797065	-0.172938817271385	-0.247880611708739	-0.231821656897387	-0.26393956652009	-0.403117172226281	-0.547647757551877	-0.451294034666194	-0.365646275007605	-0.354940307792226	-0.301410455762198	-0.140820907648682	-0.215762702086036	-0.31746941057355	-0.499470897106106	-0.531588802740525	-0.718943264904202	-1.09365217327842	-0.697531330473446	-0.429882096247153	-0.344234340576848	-0.3602932953882	-0.462000003875714	-0.445941050061434	-0.542294777932472	-0.397764188618592	-0.247880611708739	-0.258586586900686	-0.205056742847226	-0.279998521331442	-0.472705973085234	-0.435235079854842	-0.279998521331442
-0.178291828797065	-0.322822406146092	-0.627942531608635	-0.435235079854842	-0.30676345133474	-0.226468677277983	-0.130114948409873	-0.221115697658578	-0.279998521331442	-0.221115697658578	-0.221115697658578	-0.178291828797065	-0.0712321087838712	-0.108702998025979	-0.151526898793767	-0.205056742847226	-0.226468677277983	-0.156879878413171	-0.156879878413171	-0.269292546139495	-0.221115697658578	-0.258586586900686	-0.419176127037633	-0.542294777932472	-0.445941050061434	-0.365646275007605	-0.370999262603578	-0.322822406146092	-0.151526898793767	-0.194350767655279	-0.322822406146092	-0.510176868309769	-0.510176868309769	-0.676119396042689	-1.09900521671037	-0.681472375662094	-0.435235079854842	-0.31746941057355	-0.370999262603578	-0.445941050061434	-0.435235079854842	-0.542294777932472	-0.397764188618592	-0.258586586900686	-0.274645541712037	-0.194350767655279	-0.285351500950847	-0.488764927896586	-0.419176127037633	-0.285351500950847
-0.172938817271385	-0.30676345133474	-0.595824621985931	-0.403117172226281	-0.30676345133474	-0.199703747274684	-0.114056009551659	-0.242527632089334	-0.279998521331442	-0.226468677277983	-0.199703747274684	-0.178291828797065	-0.0658791291644666	-0.124761968790468	-0.162232858032576	-0.199703747274684	-0.226468677277983	-0.172938817271385	-0.135467928029278	-0.285351500950847	-0.226468677277983	-0.258586586900686	-0.38705821741493	-0.531588802740525	-0.451294034666194	-0.3602932953882	-0.370999262603578	-0.338881352980875	-0.172938817271385	-0.194350767655279	-0.296057476142794	-0.478058957689995	-0.504823880713795	-0.681472375662094	-1.08294621403961	-0.697531330473446	-0.435235079854842	-0.33352837336147	-0.370999262603578	-0.429882096247153	-0.413823139441659	-0.531588802740525	-0.40847015583397	-0.253233607281281	-0.269292546139495	-0.188997788035875	-0.269292546139495	-0.478058957689995	-0.397764188618592	-0.26393956652009
-0.162232858032576	-0.296057476142794	-0.585118654770553	-0.397764188618592	-0.312116430954145	-0.199703747274684	-0.114056009551659	-0.242527632089334	-0.258586586900686	-0.215762702086036	-0.210409722466631	-0.167585837651981	-0.0819380999289558	-0.156879878413171	-0.167585837651981	-0.167585837651981	-0.215762702086036	-0.178291828797065	-0.119408989171064	-0.258586586900686	-0.242527632089334	-0.253233607281281	-0.403117172226281	-0.510176868309769	-0.424529110645322	-0.328175385765497	-0.338881352980875	-0.322822406146092	-0.172938817271385	-0.221115697658578	-0.290704496523389	-0.467352988480474	-0.510176868309769	-0.70288431009285	-1.0722402548008	-0.708237305665393	-0.424529110645322	-0.3602932953882	-0.3602932953882	-0.429882096247153	-0.40847015583397	-0.504823880713795	-0.424529110645322	-0.247880611708739	-0.253233607281281	-0.188997788035875	-0.253233607281281	-0.478058957689995	-0.40847015583397	-0.258586586900686
-0.156879878413171	-0.312116430954145	-0.585118654770553	-0.392411205010903	-0.290704496523389	-0.221115697658578	-0.119408989171064	-0.258586586900686	-0.247880611708739	-0.221115697658578	-0.215762702086036	-0.167585837651981	-0.0926440591677651	-0.114056009551659	-0.156879878413171	-0.156879878413171	-0.188997788035875	-0.151526898793767	-0.140820907648682	-0.269292546139495	-0.226468677277983	-0.258586586900686	-0.38705821741493	-0.499470897106106	-0.397764188618592	-0.354940307792226	-0.349587328172822	-0.312116430954145	-0.156879878413171	-0.226468677277983	-0.301410455762198	-0.483411942294755	-0.515529851917458	-0.70288431009285	-1.05618131594259	-0.708237305665393	-0.403117172226281	-0.338881352980875	-0.3602932953882	-0.440588065456673	-0.40847015583397	-0.515529851917458	-0.429882096247153	-0.258586586900686	-0.26393956652009	-0.194350767655279	-0.269292546139495	-0.467352988480474	-0.403117172226281	-0.269292546139495
-0.18364480841647	-0.33352837336147	-0.585118654770553	-0.392411205010903	-0.301410455762198	-0.237174652469929	-0.114056009551659	-0.247880611708739	-0.26393956652009	-0.221115697658578	-0.194350767655279	-0.18364480841647	-0.0979970387871697	-0.103350018406574	-0.178291828797065	-0.135467928029278	-0.18364480841647	-0.162232858032576	-0.130114948409873	-0.26393956652009	-0.210409722466631	-0.26393956652009	-0.376352250199551	-0.456647019270954	-0.381705229818956	-0.349587328172822	-0.344234340576848	-0.312116430954145	-0.140820907648682	-0.215762702086036	-0.301410455762198	-0.472705973085234	-0.504823880713795	-0.692178350854041	-1.05618131594259	-0.686825355281499	-0.403117172226281	-0.322822406146092	-0.3602932953882	-0.435235079854842	-0.40847015583397	-0.526235819132836	-0.419176127037633	-0.285351500950847	-0.279998521331442	-0.18364480841647	-0.26393956652009	-0.456647019270954	-0.38705821741493	-0.247880611708739
-0.194350767655279	-0.312116430954145	-0.574412679578606	-0.392411205010903	-0.312116430954145	-0.210409722466631	-0.146173919174362	-0.242527632089334	-0.26393956652009	-0.210409722466631	-0.156879878413171	-0.188997788035875	-0.0765850884032759	-0.103350018406574	-0.188997788035875	-0.146173919174362	-0.221115697658578	-0.188997788035875	-0.130114948409873	-0.26393956652009	-0.221115697658578	-0.237174652469929	-0.403117172226281	-0.472705973085234	-0.38705821741493	-0.349587328172822	-0.344234340576848	-0.312116430954145	-0.167585837651981	-0.210409722466631	-0.290704496523389	-0.478058957689995	-0.504823880713795	-0.670766400470147	-1.06153429556199	-0.697531330473446	-0.413823139441659	-0.33352837336147	-0.354940307792226	-0.440588065456673	-0.392411205010903	-0.510176868309769	-0.403117172226281	-0.258586586900686	-0.269292546139495	-0.18364480841647	-0.26393956652009	-0.440588065456673	-0.397764188618592	-0.258586586900686
-0.194350767655279	-0.301410455762198	-0.574412679578606	-0.397764188618592	-0.312116430954145	-0.210409722466631	-0.130114948409873	-0.221115697658578	-0.253233607281281	-0.221115697658578	-0.172938817271385	-0.167585837651981	-0.0819380999289558	-0.114056009551659	-0.172938817271385	-0.151526898793767	-0.226468677277983	-0.215762702086036	-0.140820907648682	-0.274645541712037	-0.237174652469929	-0.237174652469929	-0.392411205010903	-0.483411942294755	-0.38705821741493	-0.354940307792226	-0.344234340576848	-0.312116430954145	-0.172938817271385	-0.205056742847226	-0.296057476142794	-0.483411942294755	-0.483411942294755	-0.670766400470147	-1.03476939746497	-0.670766400470147	-0.419176127037633	-0.328175385765497	-0.354940307792226	-0.435235079854842	-0.376352250199551	-0.478058957689995	-0.38705821741493	-0.247880611708739	-0.26393956652009	-0.194350767655279	-0.247880611708739	-0.462000003875714	-0.419176127037633	-0.253233607281281
-0.178291828797065	-0.30676345133474	-0.563706712363228	-0.370999262603578	-0.30676345133474	-0.221115697658578	-0.119408989171064	-0.226468677277983	-0.26393956652009	-0.237174652469929	-0.178291828797065	-0.151526898793767	-0.0926440591677651	-0.114056009551659	-0.167585837651981	-0.162232858032576	-0.205056742847226	-0.172938817271385	-0.135467928029278	-0.285351500950847	-0.226468677277983	-0.221115697658578	-0.370999262603578	-0.462000003875714	-0.392411205010903	-0.344234340576848	-0.344234340576848	-0.30676345133474	-0.178291828797065	-0.188997788035875	-0.269292546139495	-0.472705973085234	-0.440588065456673	-0.660060441231338	-1.00800443555539	-0.660060441231338	-0.403117172226281	-0.322822406146092	-0.349587328172822	-0.381705229818956	-0.365646275007605	-0.467352988480474	-0.413823139441659	-0.253233607281281	-0.274645541712037	-0.162232858032576	-0.258586586900686	-0.456647019270954	-0.392411205010903	-0.231821656897387
-0.18364480841647	-0.312116430954145	-0.542294777932472	-0.328175385765497	-0.30676345133474	-0.205056742847226	-0.119408989171064	-0.253233607281281	-0.247880611708739	-0.237174652469929	-0.167585837651981	-0.167585837651981	-0.0926440591677651	-0.108702998025979	-0.18364480841647	-0.146173919174362	-0.18364480841647	-0.178291828797065	-0.103350018406574	-0.279998521331442	-0.226468677277983	-0.215762702086036	-0.344234340576848	-0.456647019270954	-0.38705821741493	-0.312116430954145	-0.328175385765497	-0.30676345133474	-0.167585837651981	-0.199703747274684	-0.242527632089334	-0.456647019270954	-0.456647019270954	-0.654707461611933	-1.00265145593599	-0.676119396042689	-0.40847015583397	-0.312116430954145	-0.328175385765497	-0.38705821741493	-0.354940307792226	-0.456647019270954	-0.429882096247153	-0.26393956652009	-0.26393956652009	-0.146173919174362	-0.205056742847226	-0.419176127037633	-0.381705229818956	-0.194350767655279
-0.178291828797065	-0.30676345133474	-0.510176868309769	-0.338881352980875	-0.301410455762198	-0.205056742847226	-0.124761968790468	-0.242527632089334	-0.215762702086036	-0.215762702086036	-0.167585837651981	-0.151526898793767	-0.0872910795483604	-0.0926440591677651	-0.18364480841647	-0.119408989171064	-0.215762702086036	-0.18364480841647	-0.135467928029278	-0.26393956652009	-0.221115697658578	-0.226468677277983	-0.365646275007605	-0.440588065456673	-0.370999262603578	-0.312116430954145	-0.30676345133474	-0.279998521331442	-0.178291828797065	-0.215762702086036	-0.242527632089334	-0.451294034666194	-0.472705973085234	-0.660060441231338	-0.991945496697179	-0.665413420850743	-0.397764188618592	-0.312116430954145	-0.338881352980875	-0.413823139441659	-0.3602932953882	-0.440588065456673	-0.392411205010903	-0.258586586900686	-0.247880611708739	-0.156879878413171	-0.231821656897387	-0.403117172226281	-0.38705821741493	-0.215762702086036
-0.18364480841647	-0.30676345133474	-0.520882835525147	-0.3602932953882	-0.290704496523389	-0.210409722466631	-0.130114948409873	-0.205056742847226	-0.221115697658578	-0.210409722466631	-0.172938817271385	-0.146173919174362	-0.0872910795483604	-0.0819380999289558	-0.167585837651981	-0.140820907648682	-0.215762702086036	-0.188997788035875	-0.146173919174362	-0.247880611708739	-0.221115697658578	-0.237174652469929	-0.376352250199551	-0.451294034666194	-0.370999262603578	-0.322822406146092	-0.31746941057355	-0.26393956652009	-0.156879878413171	-0.188997788035875	-0.269292546139495	-0.462000003875714	-0.467352988480474	-0.649354466039391	-0.97588652593269	-0.62258955198923	-0.381705229818956	-0.274645541712037	-0.33352837336147	-0.413823139441659	-0.370999262603578	-0.462000003875714	-0.376352250199551	-0.247880611708739	-0.269292546139495	-0.167585837651981	-0.247880611708739	-0.413823139441659	-0.403117172226281	-0.226468677277983
-0.221115697658578	-0.296057476142794	-0.531588802740525	-0.354940307792226	-0.301410455762198	-0.210409722466631	-0.119408989171064	-0.210409722466631	-0.242527632089334	-0.210409722466631	-0.167585837651981	-0.140820907648682	-0.0765850884032759	-0.0551731699256573	-0.162232858032576	-0.156879878413171	-0.226468677277983	-0.194350767655279	-0.135467928029278	-0.26393956652009	-0.210409722466631	-0.231821656897387	-0.349587328172822	-0.456647019270954	-0.381705229818956	-0.31746941057355	-0.328175385765497	-0.285351500950847	-0.156879878413171	-0.167585837651981	-0.253233607281281	-0.462000003875714	-0.451294034666194	-0.611883576797283	-0.97588652593269	-0.62258955198923	-0.38705821741493	-0.269292546139495	-0.328175385765497	-0.392411205010903	-0.3602932953882	-0.472705973085234	-0.365646275007605	-0.237174652469929	-0.258586586900686	-0.162232858032576	-0.231821656897387	-0.413823139441659	-0.38705821741493	-0.215762702086036
-0.18364480841647	-0.258586586900686	-0.510176868309769	-0.344234340576848	-0.296057476142794	-0.178291828797065	-0.103350018406574	-0.205056742847226	-0.221115697658578	-0.221115697658578	-0.156879878413171	-0.135467928029278	-0.0498201903062526	-0.0872910795483604	-0.162232858032576	-0.162232858032576	-0.215762702086036	-0.199703747274684	-0.124761968790468	-0.26393956652009	-0.221115697658578	-0.205056742847226	-0.354940307792226	-0.451294034666194	-0.38705821741493	-0.312116430954145	-0.30676345133474	-0.296057476142794	-0.172938817271385	-0.172938817271385	-0.237174652469929	-0.429882096247153	-0.462000003875714	-0.617236556416688	-0.986592517077774	-0.638648506800582	-0.403117172226281	-0.296057476142794	-0.33352837336147	-0.397764188618592	-0.344234340576848	-0.440588065456673	-0.3602932953882	-0.199703747274684	-0.221115697658578	-0.167585837651981	-0.226468677277983	-0.403117172226281	-0.381705229818956	-0.194350767655279
-0.162232858032576	-0.247880611708739	-0.494117911504275	-0.354940307792226	-0.274645541712037	-0.172938817271385	-0.0979970387871697	-0.205056742847226	-0.199703747274684	-0.226468677277983	-0.188997788035875	-0.114056009551659	-0.0605261495450619	-0.0979970387871697	-0.135467928029278	-0.151526898793767	-0.226468677277983	-0.167585837651981	-0.140820907648682	-0.242527632089334	-0.221115697658578	-0.231821656897387	-0.354940307792226	-0.451294034666194	-0.381705229818956	-0.328175385765497	-0.312116430954145	-0.285351500950847	-0.156879878413171	-0.167585837651981	-0.242527632089334	-0.419176127037633	-0.451294034666194	-0.62258955198923	-0.959827587074476	-0.627942531608635	-0.365646275007605	-0.290704496523389	-0.33352837336147	-0.376352250199551	-0.344234340576848	-0.424529110645322	-0.354940307792226	-0.199703747274684	-0.237174652469929	-0.172938817271385	-0.231821656897387	-0.40847015583397	-0.3602932953882	-0.199703747274684
-0.162232858032576	-0.296057476142794	-0.499470897106106	-0.338881352980875	-0.242527632089334	-0.194350767655279	-0.0926440591677651	-0.205056742847226	-0.215762702086036	-0.215762702086036	-0.194350767655279	-0.114056009551659	-0.0765850884032759	-0.0712321087838712	-0.146173919174362	-0.146173919174362	-0.205056742847226	-0.130114948409873	-0.135467928029278	-0.242527632089334	-0.188997788035875	-0.231821656897387	-0.338881352980875	-0.440588065456673	-0.3602932953882	-0.301410455762198	-0.301410455762198	-0.274645541712037	-0.146173919174362	-0.162232858032576	-0.237174652469929	-0.40847015583397	-0.456647019270954	-0.617236556416688	-0.959827587074476	-0.617236556416688	-0.33352837336147	-0.269292546139495	-0.312116430954145	-0.370999262603578	-0.3602932953882	-0.445941050061434	-0.376352250199551	-0.231821656897387	-0.253233607281281	-0.151526898793767	-0.231821656897387	-0.403117172226281	-0.328175385765497	-0.210409722466631
-0.167585837651981	-0.269292546139495	-0.494117911504275	-0.33352837336147	-0.274645541712037	-0.194350767655279	-0.0872910795483604	-0.215762702086036	-0.215762702086036	-0.194350767655279	-0.178291828797065	-0.146173919174362	-0.0712321087838712	-0.0712321087838712	-0.167585837651981	-0.140820907648682	-0.210409722466631	-0.156879878413171	-0.130114948409873	-0.221115697658578	-0.18364480841647	-0.237174652469929	-0.344234340576848	-0.424529110645322	-0.370999262603578	-0.296057476142794	-0.279998521331442	-0.296057476142794	-0.130114948409873	-0.162232858032576	-0.237174652469929	-0.40847015583397	-0.472705973085234	-0.606530597177878	-0.970533546313285	-0.617236556416688	-0.338881352980875	-0.279998521331442	-0.31746941057355	-0.403117172226281	-0.3602932953882	-0.451294034666194	-0.370999262603578	-0.237174652469929	-0.237174652469929	-0.156879878413171	-0.237174652469929	-0.376352250199551	-0.33352837336147	-0.215762702086036
-0.178291828797065	-0.26393956652009	-0.504823880713795	-0.365646275007605	-0.26393956652009	-0.194350767655279	-0.114056009551659	-0.210409722466631	-0.215762702086036	-0.162232858032576	-0.167585837651981	-0.130114948409873	-0.0551731699256573	-0.0765850884032759	-0.167585837651981	-0.146173919174362	-0.242527632089334	-0.167585837651981	-0.130114948409873	-0.215762702086036	-0.205056742847226	-0.231821656897387	-0.3602932953882	-0.440588065456673	-0.370999262603578	-0.33352837336147	-0.274645541712037	-0.274645541712037	-0.146173919174362	-0.167585837651981	-0.253233607281281	-0.429882096247153	-0.483411942294755	-0.606530597177878	-0.97588652593269	-0.617236556416688	-0.3602932953882	-0.279998521331442	-0.344234340576848	-0.40847015583397	-0.344234340576848	-0.440588065456673	-0.349587328172822	-0.205056742847226	-0.237174652469929	-0.172938817271385	-0.253233607281281	-0.370999262603578	-0.354940307792226	-0.215762702086036
-0.172938817271385	-0.26393956652009	-0.510176868309769	-0.365646275007605	-0.26393956652009	-0.199703747274684	-0.103350018406574	-0.18364480841647	-0.231821656897387	-0.18364480841647	-0.172938817271385	-0.119408989171064	-0.0712321087838712	-0.0765850884032759	-0.140820907648682	-0.151526898793767	-0.221115697658578	-0.162232858032576	-0.124761968790468	-0.242527632089334	-0.188997788035875	-0.247880611708739	-0.370999262603578	-0.435235079854842	-0.354940307792226	-0.328175385765497	-0.279998521331442	-0.269292546139495	-0.135467928029278	-0.140820907648682	-0.258586586900686	-0.419176127037633	-0.456647019270954	-0.585118654770553	-0.954474607455071	-0.595824621985931	-0.344234340576848	-0.26393956652009	-0.33352837336147	-0.392411205010903	-0.354940307792226	-0.445941050061434	-0.338881352980875	-0.210409722466631	-0.253233607281281	-0.172938817271385	-0.258586586900686	-0.397764188618592	-0.349587328172822	-0.221115697658578
-0.18364480841647	-0.242527632089334	-0.494117911504275	-0.349587328172822	-0.26393956652009	-0.178291828797065	-0.0819380999289558	-0.205056742847226	-0.237174652469929	-0.199703747274684	-0.178291828797065	-0.135467928029278	-0.0712321087838712	-0.0712321087838712	-0.156879878413171	-0.156879878413171	-0.194350767655279	-0.162232858032576	-0.0926440591677651	-0.247880611708739	-0.188997788035875	-0.237174652469929	-0.344234340576848	-0.419176127037633	-0.365646275007605	-0.322822406146092	-0.290704496523389	-0.296057476142794	-0.135467928029278	-0.140820907648682	-0.247880611708739	-0.40847015583397	-0.440588065456673	-0.57976566717458	-0.949121627835667	-0.606530597177878	-0.338881352980875	-0.269292546139495	-0.33352837336147	-0.376352250199551	-0.344234340576848	-0.445941050061434	-0.370999262603578	-0.210409722466631	-0.242527632089334	-0.172938817271385	-0.242527632089334	-0.397764188618592	-0.33352837336147	-0.205056742847226
-0.156879878413171	-0.247880611708739	-0.472705973085234	-0.338881352980875	-0.269292546139495	-0.178291828797065	-0.0872910795483604	-0.210409722466631	-0.221115697658578	-0.178291828797065	-0.172938817271385	-0.130114948409873	-0.0872910795483604	-0.0765850884032759	-0.167585837651981	-0.130114948409873	-0.205056742847226	-0.167585837651981	-0.0765850884032759	-0.226468677277983	-0.188997788035875	-0.221115697658578	-0.344234340576848	-0.381705229818956	-0.354940307792226	-0.301410455762198	-0.253233607281281	-0.290704496523389	-0.130114948409873	-0.167585837651981	-0.237174652469929	-0.392411205010903	-0.462000003875714	-0.606530597177878	-0.938415636690582	-0.627942531608635	-0.328175385765497	-0.301410455762198	-0.328175385765497	-0.392411205010903	-0.33352837336147	-0.419176127037633	-0.370999262603578	-0.199703747274684	-0.226468677277983	-0.167585837651981	-0.237174652469929	-0.370999262603578	-0.33352837336147	-0.18364480841647
-0.151526898793767	-0.26393956652009	-0.472705973085234	-0.349587328172822	-0.242527632089334	-0.188997788035875	-0.103350018406574	-0.221115697658578	-0.205056742847226	-0.162232858032576	-0.178291828797065	-0.119408989171064	-0.0926440591677651	-0.0819380999289558	-0.178291828797065	-0.119408989171064	-0.18364480841647	-0.151526898793767	-0.108702998025979	-0.205056742847226	-0.18364480841647	-0.237174652469929	-0.354940307792226	-0.397764188618592	-0.322822406146092	-0.312116430954145	-0.253233607281281	-0.279998521331442	-0.130114948409873	-0.178291828797065	-0.237174652469929	-0.397764188618592	-0.456647019270954	-0.62258955198923	-0.927709677451773	-0.601177601605336	-0.30676345133474	-0.279998521331442	-0.344234340576848	-0.392411205010903	-0.344234340576848	-0.413823139441659	-0.3602932953882	-0.221115697658578	-0.258586586900686	-0.178291828797065	-0.237174652469929	-0.381705229818956	-0.338881352980875	-0.199703747274684
-0.18364480841647	-0.285351500950847	-0.478058957689995	-0.349587328172822	-0.242527632089334	-0.226468677277983	-0.114056009551659	-0.199703747274684	-0.226468677277983	-0.18364480841647	-0.162232858032576	-0.135467928029278	-0.0926440591677651	-0.0765850884032759	-0.178291828797065	-0.108702998025979	-0.18364480841647	-0.162232858032576	-0.114056009551659	-0.226468677277983	-0.156879878413171	-0.242527632089334	-0.344234340576848	-0.381705229818956	-0.296057476142794	-0.301410455762198	-0.274645541712037	-0.269292546139495	-0.114056009551659	-0.156879878413171	-0.231821656897387	-0.413823139441659	-0.456647019270954	-0.590471634389958	-0.911650706687283	-0.601177601605336	-0.312116430954145	-0.247880611708739	-0.322822406146092	-0.38705821741493	-0.328175385765497	-0.440588065456673	-0.365646275007605	-0.226468677277983	-0.258586586900686	-0.178291828797065	-0.253233607281281	-0.370999262603578	-0.338881352980875	-0.205056742847226
-0.188997788035875	-0.258586586900686	-0.462000003875714	-0.354940307792226	-0.274645541712037	-0.199703747274684	-0.108702998025979	-0.215762702086036	-0.237174652469929	-0.162232858032576	-0.140820907648682	-0.135467928029278	-0.0819380999289558	-0.0658791291644666	-0.172938817271385	-0.124761968790468	-0.199703747274684	-0.18364480841647	-0.0979970387871697	-0.237174652469929	-0.178291828797065	-0.205056742847226	-0.354940307792226	-0.376352250199551	-0.33352837336147	-0.296057476142794	-0.285351500950847	-0.285351500950847	-0.151526898793767	-0.156879878413171	-0.237174652469929	-0.419176127037633	-0.435235079854842	-0.585118654770553	-0.917003718212963	-0.601177601605336	-0.33352837336147	-0.26393956652009	-0.322822406146092	-0.376352250199551	-0.322822406146092	-0.424529110645322	-0.344234340576848	-0.226468677277983	-0.247880611708739	-0.162232858032576	-0.253233607281281	-0.3602932953882	-0.344234340576848	-0.188997788035875
-0.178291828797065	-0.242527632089334	-0.440588065456673	-0.344234340576848	-0.26393956652009	-0.199703747274684	-0.119408989171064	-0.199703747274684	-0.221115697658578	-0.167585837651981	-0.146173919174362	-0.124761968790468	-0.0819380999289558	-0.0926440591677651	-0.167585837651981	-0.124761968790468	-0.199703747274684	-0.194350767655279	-0.108702998025979	-0.253233607281281	-0.205056742847226	-0.210409722466631	-0.33352837336147	-0.381705229818956	-0.322822406146092	-0.30676345133474	-0.279998521331442	-0.279998521331442	-0.156879878413171	-0.156879878413171	-0.221115697658578	-0.40847015583397	-0.424529110645322	-0.57976566717458	-0.900944747448474	-0.606530597177878	-0.349587328172822	-0.274645541712037	-0.33352837336147	-0.365646275007605	-0.301410455762198	-0.381705229818956	-0.33352837336147	-0.205056742847226	-0.215762702086036	-0.178291828797065	-0.226468677277983	-0.354940307792226	-0.338881352980875	-0.178291828797065
-0.172938817271385	-0.253233607281281	-0.429882096247153	-0.322822406146092	-0.242527632089334	-0.188997788035875	-0.114056009551659	-0.199703747274684	-0.205056742847226	-0.18364480841647	-0.156879878413171	-0.114056009551659	-0.0979970387871697	-0.0765850884032759	-0.167585837651981	-0.119408989171064	-0.178291828797065	-0.172938817271385	-0.0979970387871697	-0.242527632089334	-0.18364480841647	-0.210409722466631	-0.31746941057355	-0.376352250199551	-0.312116430954145	-0.279998521331442	-0.269292546139495	-0.26393956652009	-0.162232858032576	-0.140820907648682	-0.221115697658578	-0.40847015583397	-0.397764188618592	-0.57976566717458	-0.868826837825771	-0.590471634389958	-0.328175385765497	-0.274645541712037	-0.31746941057355	-0.338881352980875	-0.301410455762198	-0.392411205010903	-0.349587328172822	-0.205056742847226	-0.237174652469929	-0.156879878413171	-0.226468677277983	-0.354940307792226	-0.33352837336147	-0.167585837651981
-0.18364480841647	-0.253233607281281	-0.424529110645322	-0.296057476142794	-0.242527632089334	-0.210409722466631	-0.103350018406574	-0.215762702086036	-0.199703747274684	-0.18364480841647	-0.151526898793767	-0.124761968790468	-0.103350018406574	-0.0658791291644666	-0.172938817271385	-0.135467928029278	-0.167585837651981	-0.178291828797065	-0.0765850884032759	-0.247880611708739	-0.167585837651981	-0.215762702086036	-0.296057476142794	-0.354940307792226	-0.31746941057355	-0.253233607281281	-0.269292546139495	-0.274645541712037	-0.140820907648682	-0.146173919174362	-0.199703747274684	-0.397764188618592	-0.413823139441659	-0.57976566717458	-0.868826837825771	-0.585118654770553	-0.30676345133474	-0.253233607281281	-0.296057476142794	-0.312116430954145	-0.296057476142794	-0.38705821741493	-0.354940307792226	-0.231821656897387	-0.237174652469929	-0.130114948409873	-0.215762702086036	-0.338881352980875	-0.322822406146092	-0.151526898793767
-0.172938817271385	-0.247880611708739	-0.40847015583397	-0.312116430954145	-0.247880611708739	-0.215762702086036	-0.114056009551659	-0.215762702086036	-0.172938817271385	-0.162232858032576	-0.140820907648682	-0.135467928029278	-0.0872910795483604	-0.039114199161168	-0.178291828797065	-0.108702998025979	-0.194350767655279	-0.188997788035875	-0.114056009551659	-0.231821656897387	-0.18364480841647	-0.210409722466631	-0.30676345133474	-0.338881352980875	-0.312116430954145	-0.258586586900686	-0.258586586900686	-0.258586586900686	-0.151526898793767	-0.156879878413171	-0.205056742847226	-0.38705821741493	-0.429882096247153	-0.574412679578606	-0.87953279706458	-0.574412679578606	-0.31746941057355	-0.247880611708739	-0.296057476142794	-0.344234340576848	-0.285351500950847	-0.370999262603578	-0.322822406146092	-0.226468677277983	-0.226468677277983	-0.146173919174362	-0.215762702086036	-0.296057476142794	-0.328175385765497	-0.156879878413171
-0.18364480841647	-0.231821656897387	-0.429882096247153	-0.31746941057355	-0.242527632089334	-0.199703747274684	-0.130114948409873	-0.172938817271385	-0.188997788035875	-0.156879878413171	-0.130114948409873	-0.124761968790468	-0.0765850884032759	-0.0551731699256573	-0.156879878413171	-0.119408989171064	-0.199703747274684	-0.178291828797065	-0.130114948409873	-0.237174652469929	-0.188997788035875	-0.221115697658578	-0.30676345133474	-0.365646275007605	-0.301410455762198	-0.274645541712037	-0.258586586900686	-0.237174652469929	-0.140820907648682	-0.130114948409873	-0.205056742847226	-0.392411205010903	-0.40847015583397	-0.563706712363228	-0.858120878586962	-0.563706712363228	-0.30676345133474	-0.226468677277983	-0.301410455762198	-0.344234340576848	-0.290704496523389	-0.38705821741493	-0.290704496523389	-0.199703747274684	-0.237174652469929	-0.172938817271385	-0.221115697658578	-0.31746941057355	-0.328175385765497	-0.172938817271385
-0.205056742847226	-0.226468677277983	-0.424529110645322	-0.322822406146092	-0.231821656897387	-0.199703747274684	-0.108702998025979	-0.172938817271385	-0.210409722466631	-0.172938817271385	-0.151526898793767	-0.103350018406574	-0.0765850884032759	-0.044467210686848	-0.135467928029278	-0.135467928029278	-0.194350767655279	-0.188997788035875	-0.114056009551659	-0.247880611708739	-0.18364480841647	-0.215762702086036	-0.296057476142794	-0.370999262603578	-0.30676345133474	-0.258586586900686	-0.258586586900686	-0.247880611708739	-0.119408989171064	-0.108702998025979	-0.205056742847226	-0.40847015583397	-0.392411205010903	-0.504823880713795	-0.847414919348152	-0.542294777932472	-0.301410455762198	-0.221115697658578	-0.30676345133474	-0.31746941057355	-0.312116430954145	-0.392411205010903	-0.30676345133474	-0.188997788035875	-0.226468677277983	-0.156879878413171	-0.237174652469929	-0.322822406146092	-0.328175385765497	-0.156879878413171
-0.167585837651981	-0.199703747274684	-0.40847015583397	-0.301410455762198	-0.231821656897387	-0.140820907648682	-0.0872910795483604	-0.18364480841647	-0.199703747274684	-0.162232858032576	-0.140820907648682	-0.0872910795483604	-0.0605261495450619	-0.0498201903062526	-0.130114948409873	-0.151526898793767	-0.172938817271385	-0.18364480841647	-0.0926440591677651	-0.253233607281281	-0.172938817271385	-0.199703747274684	-0.285351500950847	-0.3602932953882	-0.338881352980875	-0.258586586900686	-0.258586586900686	-0.26393956652009	-0.162232858032576	-0.108702998025979	-0.199703747274684	-0.370999262603578	-0.381705229818956	-0.531588802740525	-0.868826837825771	-0.558353732743824	-0.328175385765497	-0.237174652469929	-0.290704496523389	-0.322822406146092	-0.274645541712037	-0.365646275007605	-0.312116430954145	-0.178291828797065	-0.172938817271385	-0.151526898793767	-0.221115697658578	-0.312116430954145	-0.301410455762198	-0.146173919174362
-0.130114948409873	-0.194350767655279	-0.376352250199551	-0.301410455762198	-0.205056742847226	-0.156879878413171	-0.0872910795483604	-0.188997788035875	-0.178291828797065	-0.151526898793767	-0.167585837651981	-0.0926440591677651	-0.0712321087838712	-0.0551731699256573	-0.151526898793767	-0.124761968790468	-0.18364480841647	-0.151526898793767	-0.0979970387871697	-0.221115697658578	-0.188997788035875	-0.215762702086036	-0.296057476142794	-0.344234340576848	-0.31746941057355	-0.258586586900686	-0.231821656897387	-0.253233607281281	-0.151526898793767	-0.119408989171064	-0.194350767655279	-0.349587328172822	-0.40847015583397	-0.542294777932472	-0.858120878586962	-0.563706712363228	-0.30676345133474	-0.247880611708739	-0.30676345133474	-0.312116430954145	-0.274645541712037	-0.354940307792226	-0.290704496523389	-0.178291828797065	-0.178291828797065	-0.156879878413171	-0.205056742847226	-0.30676345133474	-0.312116430954145	-0.140820907648682
-0.156879878413171	-0.205056742847226	-0.403117172226281	-0.312116430954145	-0.188997788035875	-0.194350767655279	-0.0819380999289558	-0.188997788035875	-0.194350767655279	-0.140820907648682	-0.172938817271385	-0.0926440591677651	-0.0872910795483604	-0.044467210686848	-0.151526898793767	-0.135467928029278	-0.18364480841647	-0.130114948409873	-0.0979970387871697	-0.215762702086036	-0.140820907648682	-0.237174652469929	-0.285351500950847	-0.3602932953882	-0.296057476142794	-0.247880611708739	-0.226468677277983	-0.247880611708739	-0.114056009551659	-0.114056009551659	-0.205056742847226	-0.365646275007605	-0.392411205010903	-0.531588802740525	-0.831355948583663	-0.536941790336499	-0.26393956652009	-0.226468677277983	-0.301410455762198	-0.31746941057355	-0.301410455762198	-0.370999262603578	-0.301410455762198	-0.188997788035875	-0.205056742847226	-0.151526898793767	-0.221115697658578	-0.296057476142794	-0.290704496523389	-0.156879878413171
-0.162232858032576	-0.199703747274684	-0.403117172226281	-0.312116430954145	-0.205056742847226	-0.188997788035875	-0.0926440591677651	-0.205056742847226	-0.210409722466631	-0.135467928029278	-0.151526898793767	-0.0926440591677651	-0.0926440591677651	-0.0337612195417634	-0.162232858032576	-0.130114948409873	-0.167585837651981	-0.151526898793767	-0.108702998025979	-0.215762702086036	-0.135467928029278	-0.237174652469929	-0.301410455762198	-0.344234340576848	-0.30676345133474	-0.247880611708739	-0.221115697658578	-0.26393956652009	-0.103350018406574	-0.114056009551659	-0.205056742847226	-0.354940307792226	-0.40847015583397	-0.515529851917458	-0.842061907822472	-0.536941790336499	-0.258586586900686	-0.226468677277983	-0.290704496523389	-0.322822406146092	-0.30676345133474	-0.381705229818956	-0.301410455762198	-0.199703747274684	-0.205056742847226	-0.156879878413171	-0.237174652469929	-0.296057476142794	-0.301410455762198	-0.167585837651981
-0.151526898793767	-0.194350767655279	-0.397764188618592	-0.33352837336147	-0.210409722466631	-0.167585837651981	-0.0926440591677651	-0.18364480841647	-0.205056742847226	-0.108702998025979	-0.162232858032576	-0.114056009551659	-0.0765850884032759	-0.0337612195417634	-0.162232858032576	-0.135467928029278	-0.188997788035875	-0.172938817271385	-0.0979970387871697	-0.215762702086036	-0.162232858032576	-0.199703747274684	-0.290704496523389	-0.33352837336147	-0.312116430954145	-0.258586586900686	-0.221115697658578	-0.258586586900686	-0.130114948409873	-0.108702998025979	-0.215762702086036	-0.354940307792226	-0.397764188618592	-0.531588802740525	-0.868826837825771	-0.547647757551877	-0.279998521331442	-0.231821656897387	-0.30676345133474	-0.328175385765497	-0.290704496523389	-0.376352250199551	-0.26393956652009	-0.18364480841647	-0.18364480841647	-0.178291828797065	-0.247880611708739	-0.290704496523389	-0.30676345133474	-0.162232858032576
-0.135467928029278	-0.199703747274684	-0.397764188618592	-0.33352837336147	-0.188997788035875	-0.178291828797065	-0.0926440591677651	-0.178291828797065	-0.205056742847226	-0.124761968790468	-0.167585837651981	-0.0926440591677651	-0.0819380999289558	-0.0551731699256573	-0.156879878413171	-0.140820907648682	-0.188997788035875	-0.162232858032576	-0.114056009551659	-0.210409722466631	-0.156879878413171	-0.226468677277983	-0.301410455762198	-0.344234340576848	-0.296057476142794	-0.269292546139495	-0.226468677277983	-0.269292546139495	-0.130114948409873	-0.108702998025979	-0.215762702086036	-0.370999262603578	-0.392411205010903	-0.526235819132836	-0.836708928203068	-0.531588802740525	-0.285351500950847	-0.231821656897387	-0.31746941057355	-0.322822406146092	-0.290704496523389	-0.370999262603578	-0.269292546139495	-0.151526898793767	-0.178291828797065	-0.172938817271385	-0.221115697658578	-0.328175385765497	-0.31746941057355	-0.162232858032576
-0.156879878413171	-0.199703747274684	-0.397764188618592	-0.30676345133474	-0.188997788035875	-0.178291828797065	-0.0926440591677651	-0.199703747274684	-0.210409722466631	-0.135467928029278	-0.156879878413171	-0.0819380999289558	-0.0926440591677651	-0.0605261495450619	-0.146173919174362	-0.146173919174362	-0.130114948409873	-0.151526898793767	-0.0605261495450619	-0.226468677277983	-0.146173919174362	-0.226468677277983	-0.274645541712037	-0.33352837336147	-0.301410455762198	-0.247880611708739	-0.231821656897387	-0.269292546139495	-0.124761968790468	-0.0979970387871697	-0.210409722466631	-0.3602932953882	-0.370999262603578	-0.520882835525147	-0.826002968964258	-0.542294777932472	-0.26393956652009	-0.247880611708739	-0.296057476142794	-0.30676345133474	-0.296057476142794	-0.365646275007605	-0.296057476142794	-0.18364480841647	-0.18364480841647	-0.167585837651981	-0.221115697658578	-0.328175385765497	-0.290704496523389	-0.156879878413171
-0.140820907648682	-0.194350767655279	-0.376352250199551	-0.301410455762198	-0.188997788035875	-0.172938817271385	-0.0819380999289558	-0.210409722466631	-0.210409722466631	-0.119408989171064	-0.156879878413171	-0.114056009551659	-0.0872910795483604	-0.0551731699256573	-0.167585837651981	-0.135467928029278	-0.135467928029278	-0.156879878413171	-0.0658791291644666	-0.226468677277983	-0.151526898793767	-0.221115697658578	-0.274645541712037	-0.30676345133474	-0.296057476142794	-0.237174652469929	-0.231821656897387	-0.279998521331442	-0.135467928029278	-0.135467928029278	-0.205056742847226	-0.349587328172822	-0.38705821741493	-0.515529851917458	-0.831355948583663	-0.536941790336499	-0.274645541712037	-0.253233607281281	-0.290704496523389	-0.30676345133474	-0.279998521331442	-0.365646275007605	-0.30676345133474	-0.210409722466631	-0.188997788035875	-0.151526898793767	-0.215762702086036	-0.296057476142794	-0.285351500950847	-0.140820907648682
-0.130114948409873	-0.194350767655279	-0.370999262603578	-0.30676345133474	-0.18364480841647	-0.205056742847226	-0.108702998025979	-0.205056742847226	-0.194350767655279	-0.108702998025979	-0.156879878413171	-0.114056009551659	-0.103350018406574	-0.0605261495450619	-0.172938817271385	-0.0926440591677651	-0.162232858032576	-0.156879878413171	-0.0872910795483604	-0.18364480841647	-0.146173919174362	-0.226468677277983	-0.279998521331442	-0.30676345133474	-0.285351500950847	-0.231821656897387	-0.205056742847226	-0.269292546139495	-0.130114948409873	-0.135467928029278	-0.199703747274684	-0.349587328172822	-0.397764188618592	-0.542294777932472	-0.804591018580365	-0.536941790336499	-0.258586586900686	-0.242527632089334	-0.312116430954145	-0.30676345133474	-0.285351500950847	-0.365646275007605	-0.274645541712037	-0.215762702086036	-0.205056742847226	-0.162232858032576	-0.210409722466631	-0.285351500950847	-0.30676345133474	-0.146173919174362
-0.156879878413171	-0.210409722466631	-0.38705821741493	-0.322822406146092	-0.188997788035875	-0.221115697658578	-0.124761968790468	-0.194350767655279	-0.205056742847226	-0.119408989171064	-0.146173919174362	-0.108702998025979	-0.0979970387871697	-0.0498201903062526	-0.167585837651981	-0.114056009551659	-0.146173919174362	-0.167585837651981	-0.0872910795483604	-0.215762702086036	-0.135467928029278	-0.226468677277983	-0.269292546139495	-0.30676345133474	-0.258586586900686	-0.242527632089334	-0.215762702086036	-0.247880611708739	-0.114056009551659	-0.108702998025979	-0.205056742847226	-0.376352250199551	-0.376352250199551	-0.515529851917458	-0.815297009725449	-0.520882835525147	-0.242527632089334	-0.226468677277983	-0.30676345133474	-0.301410455762198	-0.290704496523389	-0.370999262603578	-0.26393956652009	-0.205056742847226	-0.199703747274684	-0.167585837651981	-0.242527632089334	-0.301410455762198	-0.312116430954145	-0.156879878413171
-0.172938817271385	-0.188997788035875	-0.376352250199551	-0.328175385765497	-0.210409722466631	-0.194350767655279	-0.119408989171064	-0.205056742847226	-0.221115697658578	-0.124761968790468	-0.130114948409873	-0.108702998025979	-0.0979970387871697	-0.0551731699256573	-0.162232858032576	-0.119408989171064	-0.130114948409873	-0.18364480841647	-0.0872910795483604	-0.237174652469929	-0.156879878413171	-0.194350767655279	-0.269292546139495	-0.301410455762198	-0.285351500950847	-0.231821656897387	-0.242527632089334	-0.274645541712037	-0.124761968790468	-0.103350018406574	-0.205056742847226	-0.392411205010903	-0.354940307792226	-0.510176868309769	-0.804591018580365	-0.515529851917458	-0.269292546139495	-0.215762702086036	-0.285351500950847	-0.274645541712037	-0.269292546139495	-0.3602932953882	-0.279998521331442	-0.199703747274684	-0.18364480841647	-0.167585837651981	-0.215762702086036	-0.290704496523389	-0.31746941057355	-0.140820907648682
-0.140820907648682	-0.18364480841647	-0.3602932953882	-0.301410455762198	-0.205056742847226	-0.18364480841647	-0.114056009551659	-0.210409722466631	-0.205056742847226	-0.135467928029278	-0.130114948409873	-0.119408989171064	-0.0872910795483604	-0.0551731699256573	-0.172938817271385	-0.103350018406574	-0.140820907648682	-0.18364480841647	-0.0872910795483604	-0.253233607281281	-0.188997788035875	-0.188997788035875	-0.247880611708739	-0.30676345133474	-0.290704496523389	-0.226468677277983	-0.226468677277983	-0.253233607281281	-0.162232858032576	-0.124761968790468	-0.178291828797065	-0.3602932953882	-0.354940307792226	-0.510176868309769	-0.79923803896096	-0.531588802740525	-0.285351500950847	-0.237174652469929	-0.30676345133474	-0.274645541712037	-0.242527632089334	-0.322822406146092	-0.258586586900686	-0.194350767655279	-0.167585837651981	-0.167585837651981	-0.18364480841647	-0.285351500950847	-0.312116430954145	-0.114056009551659
-0.140820907648682	-0.18364480841647	-0.33352837336147	-0.290704496523389	-0.194350767655279	-0.199703747274684	-0.124761968790468	-0.194350767655279	-0.188997788035875	-0.130114948409873	-0.140820907648682	-0.0926440591677651	-0.0926440591677651	-0.0605261495450619	-0.167585837651981	-0.119408989171064	-0.140820907648682	-0.167585837651981	-0.103350018406574	-0.226468677277983	-0.172938817271385	-0.199703747274684	-0.253233607281281	-0.322822406146092	-0.258586586900686	-0.210409722466631	-0.215762702086036	-0.253233607281281	-0.151526898793767	-0.114056009551659	-0.205056742847226	-0.354940307792226	-0.322822406146092	-0.510176868309769	-0.761767149718852	-0.520882835525147	-0.269292546139495	-0.247880611708739	-0.285351500950847	-0.26393956652009	-0.247880611708739	-0.312116430954145	-0.26393956652009	-0.194350767655279	-0.167585837651981	-0.151526898793767	-0.167585837651981	-0.274645541712037	-0.301410455762198	-0.124761968790468
-0.146173919174362	-0.188997788035875	-0.344234340576848	-0.290704496523389	-0.18364480841647	-0.210409722466631	-0.103350018406574	-0.199703747274684	-0.18364480841647	-0.135467928029278	-0.151526898793767	-0.103350018406574	-0.114056009551659	-0.0337612195417634	-0.162232858032576	-0.124761968790468	-0.114056009551659	-0.162232858032576	-0.0872910795483604	-0.221115697658578	-0.151526898793767	-0.205056742847226	-0.210409722466631	-0.301410455762198	-0.26393956652009	-0.178291828797065	-0.215762702086036	-0.237174652469929	-0.135467928029278	-0.119408989171064	-0.172938817271385	-0.354940307792226	-0.328175385765497	-0.515529851917458	-0.756414170099447	-0.515529851917458	-0.253233607281281	-0.221115697658578	-0.253233607281281	-0.242527632089334	-0.258586586900686	-0.338881352980875	-0.269292546139495	-0.210409722466631	-0.178291828797065	-0.140820907648682	-0.188997788035875	-0.274645541712037	-0.30676345133474	-0.124761968790468
-0.135467928029278	-0.199703747274684	-0.338881352980875	-0.285351500950847	-0.178291828797065	-0.210409722466631	-0.124761968790468	-0.210409722466631	-0.18364480841647	-0.124761968790468	-0.130114948409873	-0.114056009551659	-0.108702998025979	-0.0177022806835494	-0.172938817271385	-0.114056009551659	-0.135467928029278	-0.162232858032576	-0.0926440591677651	-0.226468677277983	-0.151526898793767	-0.194350767655279	-0.221115697658578	-0.285351500950847	-0.274645541712037	-0.194350767655279	-0.221115697658578	-0.237174652469929	-0.146173919174362	-0.119408989171064	-0.18364480841647	-0.349587328172822	-0.33352837336147	-0.499470897106106	-0.777826088577066	-0.499470897106106	-0.253233607281281	-0.215762702086036	-0.253233607281281	-0.258586586900686	-0.237174652469929	-0.338881352980875	-0.253233607281281	-0.205056742847226	-0.167585837651981	-0.130114948409873	-0.18364480841647	-0.237174652469929	-0.290704496523389	-0.124761968790468
-0.130114948409873	-0.178291828797065	-0.33352837336147	-0.290704496523389	-0.18364480841647	-0.188997788035875	-0.124761968790468	-0.172938817271385	-0.18364480841647	-0.103350018406574	-0.135467928029278	-0.0926440591677651	-0.0712321087838712	-0.0337612195417634	-0.156879878413171	-0.119408989171064	-0.146173919174362	-0.178291828797065	-0.103350018406574	-0.226468677277983	-0.167585837651981	-0.18364480841647	-0.242527632089334	-0.290704496523389	-0.26393956652009	-0.215762702086036	-0.210409722466631	-0.226468677277983	-0.151526898793767	-0.103350018406574	-0.178291828797065	-0.354940307792226	-0.322822406146092	-0.488764927896586	-0.761767149718852	-0.488764927896586	-0.26393956652009	-0.199703747274684	-0.279998521331442	-0.26393956652009	-0.253233607281281	-0.322822406146092	-0.226468677277983	-0.18364480841647	-0.151526898793767	-0.156879878413171	-0.188997788035875	-0.247880611708739	-0.290704496523389	-0.114056009551659
-0.135467928029278	-0.178291828797065	-0.338881352980875	-0.30676345133474	-0.178291828797065	-0.18364480841647	-0.114056009551659	-0.156879878413171	-0.194350767655279	-0.130114948409873	-0.151526898793767	-0.0819380999289558	-0.0765850884032759	-0.0337612195417634	-0.124761968790468	-0.130114948409873	-0.146173919174362	-0.167585837651981	-0.114056009551659	-0.231821656897387	-0.167585837651981	-0.205056742847226	-0.242527632089334	-0.312116430954145	-0.269292546139495	-0.194350767655279	-0.210409722466631	-0.226468677277983	-0.140820907648682	-0.0658791291644666	-0.199703747274684	-0.365646275007605	-0.301410455762198	-0.472705973085234	-0.751061190480043	-0.472705973085234	-0.26393956652009	-0.194350767655279	-0.26393956652009	-0.242527632089334	-0.269292546139495	-0.328175385765497	-0.226468677277983	-0.172938817271385	-0.156879878413171	-0.156879878413171	-0.18364480841647	-0.269292546139495	-0.296057476142794	-0.130114948409873
-0.119408989171064	-0.156879878413171	-0.328175385765497	-0.274645541712037	-0.167585837651981	-0.167585837651981	-0.0819380999289558	-0.18364480841647	-0.194350767655279	-0.130114948409873	-0.140820907648682	-0.0658791291644666	-0.0872910795483604	-0.0284082399223587	-0.108702998025979	-0.146173919174362	-0.119408989171064	-0.151526898793767	-0.0926440591677651	-0.242527632089334	-0.151526898793767	-0.172938817271385	-0.215762702086036	-0.290704496523389	-0.285351500950847	-0.18364480841647	-0.221115697658578	-0.242527632089334	-0.151526898793767	-0.0872910795483604	-0.172938817271385	-0.328175385765497	-0.285351500950847	-0.462000003875714	-0.751061190480043	-0.483411942294755	-0.253233607281281	-0.194350767655279	-0.247880611708739	-0.237174652469929	-0.253233607281281	-0.328175385765497	-0.242527632089334	-0.172938817271385	-0.119408989171064	-0.156879878413171	-0.167585837651981	-0.258586586900686	-0.269292546139495	-0.108702998025979
-0.0926440591677651	-0.151526898793767	-0.312116430954145	-0.279998521331442	-0.156879878413171	-0.167585837651981	-0.0872910795483604	-0.178291828797065	-0.188997788035875	-0.0926440591677651	-0.151526898793767	-0.0872910795483604	-0.0872910795483604	-0.0284082399223587	-0.146173919174362	-0.124761968790468	-0.135467928029278	-0.156879878413171	-0.0926440591677651	-0.210409722466631	-0.146173919174362	-0.178291828797065	-0.226468677277983	-0.290704496523389	-0.285351500950847	-0.172938817271385	-0.18364480841647	-0.253233607281281	-0.162232858032576	-0.0979970387871697	-0.167585837651981	-0.301410455762198	-0.31746941057355	-0.478058957689995	-0.745708178954363	-0.483411942294755	-0.237174652469929	-0.226468677277983	-0.258586586900686	-0.242527632089334	-0.247880611708739	-0.30676345133474	-0.226468677277983	-0.18364480841647	-0.135467928029278	-0.146173919174362	-0.151526898793767	-0.237174652469929	-0.258586586900686	-0.114056009551659
-0.0926440591677651	-0.151526898793767	-0.322822406146092	-0.290704496523389	-0.146173919174362	-0.194350767655279	-0.103350018406574	-0.167585837651981	-0.18364480841647	-0.0872910795483604	-0.151526898793767	-0.0819380999289558	-0.0926440591677651	-0.039114199161168	-0.135467928029278	-0.140820907648682	-0.124761968790468	-0.124761968790468	-0.103350018406574	-0.178291828797065	-0.119408989171064	-0.188997788035875	-0.215762702086036	-0.296057476142794	-0.269292546139495	-0.194350767655279	-0.172938817271385	-0.226468677277983	-0.108702998025979	-0.108702998025979	-0.188997788035875	-0.328175385765497	-0.322822406146092	-0.467352988480474	-0.729649240096149	-0.478058957689995	-0.210409722466631	-0.210409722466631	-0.253233607281281	-0.253233607281281	-0.258586586900686	-0.33352837336147	-0.221115697658578	-0.172938817271385	-0.135467928029278	-0.156879878413171	-0.172938817271385	-0.242527632089334	-0.285351500950847	-0.130114948409873
-0.114056009551659	-0.167585837651981	-0.338881352980875	-0.30676345133474	-0.146173919174362	-0.194350767655279	-0.0926440591677651	-0.18364480841647	-0.194350767655279	-0.0872910795483604	-0.162232858032576	-0.0926440591677651	-0.0979970387871697	-0.0337612195417634	-0.119408989171064	-0.140820907648682	-0.124761968790468	-0.140820907648682	-0.103350018406574	-0.210409722466631	-0.119408989171064	-0.210409722466631	-0.226468677277983	-0.285351500950847	-0.26393956652009	-0.188997788035875	-0.205056742847226	-0.237174652469929	-0.0979970387871697	-0.0819380999289558	-0.188997788035875	-0.33352837336147	-0.31746941057355	-0.456647019270954	-0.745708178954363	-0.456647019270954	-0.215762702086036	-0.18364480841647	-0.247880611708739	-0.258586586900686	-0.274645541712037	-0.349587328172822	-0.237174652469929	-0.188997788035875	-0.151526898793767	-0.156879878413171	-0.199703747274684	-0.242527632089334	-0.269292546139495	-0.135467928029278
-0.114056009551659	-0.156879878413171	-0.338881352980875	-0.30676345133474	-0.172938817271385	-0.172938817271385	-0.0872910795483604	-0.194350767655279	-0.205056742847226	-0.0926440591677651	-0.135467928029278	-0.108702998025979	-0.0765850884032759	-0.0284082399223587	-0.135467928029278	-0.130114948409873	-0.119408989171064	-0.146173919174362	-0.0872910795483604	-0.215762702086036	-0.151526898793767	-0.18364480841647	-0.221115697658578	-0.285351500950847	-0.269292546139495	-0.205056742847226	-0.194350767655279	-0.247880611708739	-0.130114948409873	-0.0872910795483604	-0.18364480841647	-0.322822406146092	-0.31746941057355	-0.456647019270954	-0.756414170099447	-0.462000003875714	-0.226468677277983	-0.205056742847226	-0.258586586900686	-0.26393956652009	-0.247880611708739	-0.33352837336147	-0.215762702086036	-0.18364480841647	-0.119408989171064	-0.167585837651981	-0.18364480841647	-0.253233607281281	-0.26393956652009	-0.119408989171064
-0.0872910795483604	-0.135467928029278	-0.328175385765497	-0.296057476142794	-0.146173919174362	-0.162232858032576	-0.119408989171064	-0.167585837651981	-0.205056742847226	-0.0872910795483604	-0.156879878413171	-0.0765850884032759	-0.0765850884032759	-0.044467210686848	-0.124761968790468	-0.135467928029278	-0.124761968790468	-0.140820907648682	-0.0926440591677651	-0.210409722466631	-0.156879878413171	-0.188997788035875	-0.221115697658578	-0.290704496523389	-0.279998521331442	-0.210409722466631	-0.194350767655279	-0.258586586900686	-0.135467928029278	-0.0872910795483604	-0.194350767655279	-0.33352837336147	-0.30676345133474	-0.456647019270954	-0.735002219715553	-0.467352988480474	-0.237174652469929	-0.215762702086036	-0.279998521331442	-0.247880611708739	-0.247880611708739	-0.31746941057355	-0.210409722466631	-0.151526898793767	-0.114056009551659	-0.178291828797065	-0.156879878413171	-0.285351500950847	-0.285351500950847	-0.114056009551659
-0.0979970387871697	-0.151526898793767	-0.31746941057355	-0.30676345133474	-0.151526898793767	-0.194350767655279	-0.103350018406574	-0.18364480841647	-0.194350767655279	-0.0926440591677651	-0.162232858032576	-0.0765850884032759	-0.103350018406574	-0.0498201903062526	-0.119408989171064	-0.140820907648682	-0.0819380999289558	-0.119408989171064	-0.0765850884032759	-0.205056742847226	-0.130114948409873	-0.199703747274684	-0.221115697658578	-0.285351500950847	-0.26393956652009	-0.188997788035875	-0.188997788035875	-0.247880611708739	-0.119408989171064	-0.0926440591677651	-0.194350767655279	-0.328175385765497	-0.279998521331442	-0.456647019270954	-0.718943264904202	-0.462000003875714	-0.215762702086036	-0.231821656897387	-0.247880611708739	-0.237174652469929	-0.26393956652009	-0.33352837336147	-0.231821656897387	-0.18364480841647	-0.130114948409873	-0.162232858032576	-0.172938817271385	-0.258586586900686	-0.269292546139495	-0.140820907648682
-0.0979970387871697	-0.178291828797065	-0.31746941057355	-0.285351500950847	-0.135467928029278	-0.194350767655279	-0.0872910795483604	-0.205056742847226	-0.194350767655279	-0.103350018406574	-0.156879878413171	-0.108702998025979	-0.119408989171064	-0.0337612195417634	-0.130114948409873	-0.114056009551659	-0.0872910795483604	-0.119408989171064	-0.0658791291644666	-0.215762702086036	-0.146173919174362	-0.172938817271385	-0.199703747274684	-0.247880611708739	-0.26393956652009	-0.178291828797065	-0.194350767655279	-0.253233607281281	-0.119408989171064	-0.0979970387871697	-0.188997788035875	-0.31746941057355	-0.285351500950847	-0.467352988480474	-0.713590285284797	-0.462000003875714	-0.205056742847226	-0.221115697658578	-0.237174652469929	-0.226468677277983	-0.258586586900686	-0.33352837336147	-0.237174652469929	-0.210409722466631	-0.135467928029278	-0.156879878413171	-0.167585837651981	-0.253233607281281	-0.274645541712037	-0.119408989171064
-0.0872910795483604	-0.167585837651981	-0.31746941057355	-0.290704496523389	-0.151526898793767	-0.194350767655279	-0.114056009551659	-0.199703747274684	-0.188997788035875	-0.0712321087838712	-0.140820907648682	-0.124761968790468	-0.108702998025979	-0.044467210686848	-0.156879878413171	-0.0979970387871697	-0.114056009551659	-0.140820907648682	-0.0872910795483604	-0.18364480841647	-0.140820907648682	-0.178291828797065	-0.205056742847226	-0.231821656897387	-0.253233607281281	-0.18364480841647	-0.172938817271385	-0.247880611708739	-0.135467928029278	-0.103350018406574	-0.18364480841647	-0.322822406146092	-0.31746941057355	-0.478058957689995	-0.718943264904202	-0.456647019270954	-0.215762702086036	-0.221115697658578	-0.242527632089334	-0.242527632089334	-0.247880611708739	-0.322822406146092	-0.210409722466631	-0.205056742847226	-0.156879878413171	-0.151526898793767	-0.167585837651981	-0.237174652469929	-0.274645541712037	-0.119408989171064
-0.103350018406574	-0.172938817271385	-0.312116430954145	-0.312116430954145	-0.151526898793767	-0.194350767655279	-0.130114948409873	-0.194350767655279	-0.199703747274684	-0.0712321087838712	-0.140820907648682	-0.0979970387871697	-0.103350018406574	-0.044467210686848	-0.130114948409873	-0.103350018406574	-0.103350018406574	-0.135467928029278	-0.0979970387871697	-0.194350767655279	-0.156879878413171	-0.178291828797065	-0.215762702086036	-0.26393956652009	-0.226468677277983	-0.199703747274684	-0.18364480841647	-0.231821656897387	-0.124761968790468	-0.0926440591677651	-0.188997788035875	-0.3602932953882	-0.290704496523389	-0.456647019270954	-0.708237305665393	-0.451294034666194	-0.210409722466631	-0.221115697658578	-0.242527632089334	-0.247880611708739	-0.258586586900686	-0.322822406146092	-0.205056742847226	-0.18364480841647	-0.135467928029278	-0.162232858032576	-0.172938817271385	-0.253233607281281	-0.301410455762198	-0.124761968790468
-0.119408989171064	-0.167585837651981	-0.31746941057355	-0.301410455762198	-0.172938817271385	-0.194350767655279	-0.108702998025979	-0.188997788035875	-0.199703747274684	-0.0979970387871697	-0.130114948409873	-0.103350018406574	-0.103350018406574	-0.0284082399223587	-0.124761968790468	-0.130114948409873	-0.0872910795483604	-0.140820907648682	-0.0926440591677651	-0.231821656897387	-0.172938817271385	-0.156879878413171	-0.205056742847226	-0.26393956652009	-0.253233607281281	-0.178291828797065	-0.221115697658578	-0.247880611708739	-0.146173919174362	-0.0872910795483604	-0.205056742847226	-0.33352837336147	-0.247880611708739	-0.456647019270954	-0.708237305665393	-0.429882096247153	-0.226468677277983	-0.210409722466631	-0.226468677277983	-0.226468677277983	-0.247880611708739	-0.322822406146092	-0.226468677277983	-0.205056742847226	-0.140820907648682	-0.151526898793767	-0.162232858032576	-0.247880611708739	-0.285351500950847	-0.124761968790468
-0.103350018406574	-0.156879878413171	-0.301410455762198	-0.26393956652009	-0.156879878413171	-0.178291828797065	-0.114056009551659	-0.199703747274684	-0.199703747274684	-0.103350018406574	-0.124761968790468	-0.119408989171064	-0.114056009551659	-0.0337612195417634	-0.135467928029278	-0.130114948409873	-0.0926440591677651	-0.135467928029278	-0.0658791291644666	-0.226468677277983	-0.162232858032576	-0.130114948409873	-0.18364480841647	-0.247880611708739	-0.274645541712037	-0.167585837651981	-0.210409722466631	-0.247880611708739	-0.151526898793767	-0.0979970387871697	-0.172938817271385	-0.322822406146092	-0.253233607281281	-0.451294034666194	-0.697531330473446	-0.440588065456673	-0.247880611708739	-0.215762702086036	-0.231821656897387	-0.199703747274684	-0.215762702086036	-0.290704496523389	-0.242527632089334	-0.199703747274684	-0.130114948409873	-0.130114948409873	-0.114056009551659	-0.237174652469929	-0.274645541712037	-0.0926440591677651
-0.0872910795483604	-0.146173919174362	-0.258586586900686	-0.26393956652009	-0.151526898793767	-0.178291828797065	-0.135467928029278	-0.18364480841647	-0.167585837651981	-0.0872910795483604	-0.130114948409873	-0.114056009551659	-0.119408989171064	-0.044467210686848	-0.114056009551659	-0.119408989171064	-0.103350018406574	-0.130114948409873	-0.0819380999289558	-0.205056742847226	-0.151526898793767	-0.146173919174362	-0.188997788035875	-0.253233607281281	-0.26393956652009	-0.140820907648682	-0.18364480841647	-0.221115697658578	-0.156879878413171	-0.0979970387871697	-0.167585837651981	-0.31746941057355	-0.253233607281281	-0.445941050061434	-0.665413420850743	-0.440588065456673	-0.221115697658578	-0.237174652469929	-0.221115697658578	-0.221115697658578	-0.226468677277983	-0.274645541712037	-0.215762702086036	-0.188997788035875	-0.124761968790468	-0.124761968790468	-0.103350018406574	-0.231821656897387	-0.279998521331442	-0.0926440591677651
-0.0926440591677651	-0.151526898793767	-0.290704496523389	-0.274645541712037	-0.140820907648682	-0.18364480841647	-0.0979970387871697	-0.18364480841647	-0.151526898793767	-0.0979970387871697	-0.156879878413171	-0.103350018406574	-0.130114948409873	-0.0284082399223587	-0.114056009551659	-0.114056009551659	-0.0872910795483604	-0.119408989171064	-0.0979970387871697	-0.199703747274684	-0.151526898793767	-0.156879878413171	-0.172938817271385	-0.26393956652009	-0.247880611708739	-0.135467928029278	-0.18364480841647	-0.188997788035875	-0.130114948409873	-0.0765850884032759	-0.178291828797065	-0.338881352980875	-0.247880611708739	-0.456647019270954	-0.660060441231338	-0.419176127037633	-0.210409722466631	-0.205056742847226	-0.178291828797065	-0.194350767655279	-0.242527632089334	-0.30676345133474	-0.221115697658578	-0.205056742847226	-0.140820907648682	-0.119408989171064	-0.146173919174362	-0.231821656897387	-0.285351500950847	-0.108702998025979
-0.0926440591677651	-0.178291828797065	-0.296057476142794	-0.26393956652009	-0.140820907648682	-0.199703747274684	-0.108702998025979	-0.18364480841647	-0.18364480841647	-0.0872910795483604	-0.135467928029278	-0.114056009551659	-0.114056009551659	0.00906264931974912	-0.119408989171064	-0.114056009551659	-0.0979970387871697	-0.119408989171064	-0.114056009551659	-0.221115697658578	-0.140820907648682	-0.151526898793767	-0.167585837651981	-0.237174652469929	-0.253233607281281	-0.146173919174362	-0.194350767655279	-0.221115697658578	-0.146173919174362	-0.0872910795483604	-0.172938817271385	-0.33352837336147	-0.258586586900686	-0.424529110645322	-0.670766400470147	-0.381705229818956	-0.215762702086036	-0.18364480841647	-0.205056742847226	-0.199703747274684	-0.242527632089334	-0.312116430954145	-0.205056742847226	-0.199703747274684	-0.124761968790468	-0.130114948409873	-0.140820907648682	-0.199703747274684	-0.279998521331442	-0.108702998025979
-0.0926440591677651	-0.140820907648682	-0.279998521331442	-0.26393956652009	-0.167585837651981	-0.151526898793767	-0.130114948409873	-0.151526898793767	-0.178291828797065	-0.0872910795483604	-0.135467928029278	-0.108702998025979	-0.0926440591677651	-0.0177022806835494	-0.114056009551659	-0.130114948409873	-0.114056009551659	-0.130114948409873	-0.103350018406574	-0.215762702086036	-0.156879878413171	-0.130114948409873	-0.178291828797065	-0.247880611708739	-0.247880611708739	-0.162232858032576	-0.188997788035875	-0.205056742847226	-0.156879878413171	-0.0765850884032759	-0.172938817271385	-0.322822406146092	-0.253233607281281	-0.435235079854842	-0.670766400470147	-0.403117172226281	-0.215762702086036	-0.194350767655279	-0.215762702086036	-0.210409722466631	-0.231821656897387	-0.290704496523389	-0.172938817271385	-0.178291828797065	-0.103350018406574	-0.135467928029278	-0.114056009551659	-0.205056742847226	-0.274645541712037	-0.0979970387871697
-0.0926440591677651	-0.119408989171064	-0.279998521331442	-0.279998521331442	-0.140820907648682	-0.156879878413171	-0.119408989171064	-0.146173919174362	-0.178291828797065	-0.0926440591677651	-0.156879878413171	-0.0819380999289558	-0.0765850884032759	-0.0337612195417634	-0.0658791291644666	-0.140820907648682	-0.108702998025979	-0.119408989171064	-0.119408989171064	-0.205056742847226	-0.162232858032576	-0.140820907648682	-0.18364480841647	-0.269292546139495	-0.258586586900686	-0.172938817271385	-0.188997788035875	-0.210409722466631	-0.156879878413171	-0.0498201903062526	-0.18364480841647	-0.322822406146092	-0.242527632089334	-0.40847015583397	-0.649354466039391	-0.392411205010903	-0.221115697658578	-0.199703747274684	-0.205056742847226	-0.194350767655279	-0.242527632089334	-0.290704496523389	-0.178291828797065	-0.151526898793767	-0.0926440591677651	-0.140820907648682	-0.114056009551659	-0.231821656897387	-0.274645541712037	-0.114056009551659
-0.0712321087838712	-0.140820907648682	-0.296057476142794	-0.26393956652009	-0.124761968790468	-0.146173919174362	-0.0872910795483604	-0.172938817271385	-0.18364480841647	-0.0979970387871697	-0.151526898793767	-0.0765850884032759	-0.108702998025979	-0.0230552603029541	-0.0605261495450619	-0.156879878413171	-0.0979970387871697	-0.0926440591677651	-0.103350018406574	-0.210409722466631	-0.140820907648682	-0.130114948409873	-0.178291828797065	-0.26393956652009	-0.274645541712037	-0.156879878413171	-0.205056742847226	-0.205056742847226	-0.151526898793767	-0.0712321087838712	-0.18364480841647	-0.301410455762198	-0.221115697658578	-0.403117172226281	-0.633295511228039	-0.392411205010903	-0.215762702086036	-0.194350767655279	-0.194350767655279	-0.18364480841647	-0.226468677277983	-0.301410455762198	-0.210409722466631	-0.172938817271385	-0.0926440591677651	-0.130114948409873	-0.119408989171064	-0.231821656897387	-0.258586586900686	-0.108702998025979
-0.0605261495450619	-0.135467928029278	-0.274645541712037	-0.247880611708739	-0.124761968790468	-0.156879878413171	-0.0926440591677651	-0.172938817271385	-0.178291828797065	-0.0819380999289558	-0.156879878413171	-0.108702998025979	-0.0926440591677651	-0.0284082399223587	-0.0926440591677651	-0.135467928029278	-0.0926440591677651	-0.0979970387871697	-0.0979970387871697	-0.18364480841647	-0.135467928029278	-0.130114948409873	-0.162232858032576	-0.258586586900686	-0.26393956652009	-0.135467928029278	-0.156879878413171	-0.205056742847226	-0.135467928029278	-0.0926440591677651	-0.167585837651981	-0.274645541712037	-0.247880611708739	-0.40847015583397	-0.654707461611933	-0.392411205010903	-0.199703747274684	-0.199703747274684	-0.172938817271385	-0.199703747274684	-0.242527632089334	-0.290704496523389	-0.188997788035875	-0.178291828797065	-0.0979970387871697	-0.114056009551659	-0.103350018406574	-0.210409722466631	-0.237174652469929	-0.103350018406574
-0.0551731699256573	-0.124761968790468	-0.269292546139495	-0.253233607281281	-0.114056009551659	-0.146173919174362	-0.108702998025979	-0.167585837651981	-0.172938817271385	-0.0498201903062526	-0.140820907648682	-0.0979970387871697	-0.0819380999289558	-0.044467210686848	-0.0926440591677651	-0.119408989171064	-0.103350018406574	-0.0979970387871697	-0.119408989171064	-0.151526898793767	-0.108702998025979	-0.156879878413171	-0.172938817271385	-0.253233607281281	-0.258586586900686	-0.162232858032576	-0.156879878413171	-0.18364480841647	-0.130114948409873	-0.0819380999289558	-0.167585837651981	-0.296057476142794	-0.26393956652009	-0.403117172226281	-0.644001486419986	-0.38705821741493	-0.18364480841647	-0.205056742847226	-0.188997788035875	-0.210409722466631	-0.247880611708739	-0.301410455762198	-0.18364480841647	-0.172938817271385	-0.0979970387871697	-0.140820907648682	-0.119408989171064	-0.205056742847226	-0.26393956652009	-0.119408989171064
-0.0712321087838712	-0.140820907648682	-0.301410455762198	-0.274645541712037	-0.114056009551659	-0.172938817271385	-0.0979970387871697	-0.151526898793767	-0.18364480841647	-0.0605261495450619	-0.162232858032576	-0.0872910795483604	-0.0979970387871697	-0.0337612195417634	-0.0819380999289558	-0.146173919174362	-0.0979970387871697	-0.0819380999289558	-0.119408989171064	-0.178291828797065	-0.130114948409873	-0.151526898793767	-0.178291828797065	-0.258586586900686	-0.247880611708739	-0.172938817271385	-0.172938817271385	-0.18364480841647	-0.114056009551659	-0.0605261495450619	-0.210409722466631	-0.31746941057355	-0.26393956652009	-0.397764188618592	-0.654707461611933	-0.3602932953882	-0.188997788035875	-0.172938817271385	-0.178291828797065	-0.199703747274684	-0.258586586900686	-0.30676345133474	-0.188997788035875	-0.178291828797065	-0.114056009551659	-0.151526898793767	-0.146173919174362	-0.231821656897387	-0.269292546139495	-0.135467928029278
-0.0765850884032759	-0.135467928029278	-0.296057476142794	-0.269292546139495	-0.124761968790468	-0.146173919174362	-0.0926440591677651	-0.172938817271385	-0.205056742847226	-0.0872910795483604	-0.151526898793767	-0.103350018406574	-0.103350018406574	-0.0284082399223587	-0.0712321087838712	-0.140820907648682	-0.0926440591677651	-0.0926440591677651	-0.0926440591677651	-0.194350767655279	-0.146173919174362	-0.135467928029278	-0.178291828797065	-0.253233607281281	-0.253233607281281	-0.172938817271385	-0.18364480841647	-0.205056742847226	-0.130114948409873	-0.0712321087838712	-0.188997788035875	-0.296057476142794	-0.237174652469929	-0.376352250199551	-0.654707461611933	-0.365646275007605	-0.199703747274684	-0.194350767655279	-0.215762702086036	-0.188997788035875	-0.247880611708739	-0.312116430954145	-0.178291828797065	-0.194350767655279	-0.103350018406574	-0.140820907648682	-0.140820907648682	-0.242527632089334	-0.253233607281281	-0.130114948409873
-0.0551731699256573	-0.114056009551659	-0.274645541712037	-0.247880611708739	-0.130114948409873	-0.124761968790468	-0.0979970387871697	-0.167585837651981	-0.205056742847226	-0.0712321087838712	-0.140820907648682	-0.0872910795483604	-0.0926440591677651	-0.0498201903062526	-0.0765850884032759	-0.146173919174362	-0.0926440591677651	-0.0979970387871697	-0.0926440591677651	-0.18364480841647	-0.162232858032576	-0.130114948409873	-0.172938817271385	-0.253233607281281	-0.26393956652009	-0.162232858032576	-0.178291828797065	-0.221115697658578	-0.140820907648682	-0.0872910795483604	-0.178291828797065	-0.285351500950847	-0.242527632089334	-0.397764188618592	-0.633295511228039	-0.376352250199551	-0.210409722466631	-0.215762702086036	-0.205056742847226	-0.199703747274684	-0.237174652469929	-0.290704496523389	-0.18364480841647	-0.156879878413171	-0.0712321087838712	-0.135467928029278	-0.103350018406574	-0.237174652469929	-0.26393956652009	-0.119408989171064
-0.0551731699256573	-0.130114948409873	-0.279998521331442	-0.26393956652009	-0.114056009551659	-0.140820907648682	-0.103350018406574	-0.178291828797065	-0.178291828797065	-0.0658791291644666	-0.167585837651981	-0.0872910795483604	-0.114056009551659	-0.0658791291644666	-0.0712321087838712	-0.135467928029278	-0.0712321087838712	-0.0872910795483604	-0.0979970387871697	-0.167585837651981	-0.140820907648682	-0.146173919174362	-0.18364480841647	-0.247880611708739	-0.258586586900686	-0.151526898793767	-0.178291828797065	-0.188997788035875	-0.119408989171064	-0.0872910795483604	-0.188997788035875	-0.285351500950847	-0.237174652469929	-0.397764188618592	-0.606530597177878	-0.381705229818956	-0.194350767655279	-0.231821656897387	-0.188997788035875	-0.205056742847226	-0.247880611708739	-0.290704496523389	-0.18364480841647	-0.178291828797065	-0.0872910795483604	-0.135467928029278	-0.114056009551659	-0.226468677277983	-0.26393956652009	-0.124761968790468
-0.0658791291644666	-0.146173919174362	-0.296057476142794	-0.253233607281281	-0.0979970387871697	-0.167585837651981	-0.0979970387871697	-0.167585837651981	-0.199703747274684	-0.0819380999289558	-0.156879878413171	-0.114056009551659	-0.114056009551659	-0.044467210686848	-0.0926440591677651	-0.135467928029278	-0.0551731699256573	-0.0712321087838712	-0.0872910795483604	-0.178291828797065	-0.114056009551659	-0.135467928029278	-0.172938817271385	-0.221115697658578	-0.221115697658578	-0.140820907648682	-0.178291828797065	-0.199703747274684	-0.114056009551659	-0.0926440591677651	-0.18364480841647	-0.301410455762198	-0.231821656897387	-0.392411205010903	-0.606530597177878	-0.365646275007605	-0.18364480841647	-0.205056742847226	-0.172938817271385	-0.188997788035875	-0.242527632089334	-0.312116430954145	-0.199703747274684	-0.188997788035875	-0.124761968790468	-0.108702998025979	-0.124761968790468	-0.221115697658578	-0.247880611708739	-0.114056009551659
-0.0658791291644666	-0.146173919174362	-0.279998521331442	-0.237174652469929	-0.130114948409873	-0.156879878413171	-0.108702998025979	-0.172938817271385	-0.18364480841647	-0.0605261495450619	-0.140820907648682	-0.146173919174362	-0.108702998025979	-0.044467210686848	-0.0979970387871697	-0.0926440591677651	-0.0765850884032759	-0.0926440591677651	-0.0926440591677651	-0.162232858032576	-0.140820907648682	-0.135467928029278	-0.167585837651981	-0.215762702086036	-0.226468677277983	-0.146173919174362	-0.172938817271385	-0.199703747274684	-0.140820907648682	-0.103350018406574	-0.18364480841647	-0.296057476142794	-0.237174652469929	-0.381705229818956	-0.617236556416688	-0.365646275007605	-0.199703747274684	-0.210409722466631	-0.18364480841647	-0.194350767655279	-0.242527632089334	-0.290704496523389	-0.194350767655279	-0.205056742847226	-0.114056009551659	-0.114056009551659	-0.108702998025979	-0.199703747274684	-0.26393956652009	-0.114056009551659
-0.0658791291644666	-0.135467928029278	-0.279998521331442	-0.242527632089334	-0.124761968790468	-0.135467928029278	-0.119408989171064	-0.151526898793767	-0.18364480841647	-0.0658791291644666	-0.130114948409873	-0.108702998025979	-0.0872910795483604	-0.0551731699256573	-0.0819380999289558	-0.114056009551659	-0.0712321087838712	-0.108702998025979	-0.0979970387871697	-0.172938817271385	-0.156879878413171	-0.130114948409873	-0.178291828797065	-0.242527632089334	-0.221115697658578	-0.194350767655279	-0.188997788035875	-0.172938817271385	-0.135467928029278	-0.103350018406574	-0.18364480841647	-0.322822406146092	-0.242527632089334	-0.38705821741493	-0.627942531608635	-0.365646275007605	-0.221115697658578	-0.215762702086036	-0.188997788035875	-0.199703747274684	-0.237174652469929	-0.296057476142794	-0.178291828797065	-0.18364480841647	-0.103350018406574	-0.130114948409873	-0.124761968790468	-0.226468677277983	-0.290704496523389	-0.124761968790468
-0.0765850884032759	-0.140820907648682	-0.290704496523389	-0.242527632089334	-0.135467928029278	-0.151526898793767	-0.103350018406574	-0.151526898793767	-0.194350767655279	-0.0819380999289558	-0.135467928029278	-0.114056009551659	-0.108702998025979	-0.0498201903062526	-0.0765850884032759	-0.130114948409873	-0.0605261495450619	-0.0979970387871697	-0.108702998025979	-0.172938817271385	-0.178291828797065	-0.114056009551659	-0.156879878413171	-0.253233607281281	-0.237174652469929	-0.146173919174362	-0.215762702086036	-0.188997788035875	-0.140820907648682	-0.0979970387871697	-0.199703747274684	-0.301410455762198	-0.194350767655279	-0.365646275007605	-0.585118654770553	-0.344234340576848	-0.210409722466631	-0.205056742847226	-0.172938817271385	-0.172938817271385	-0.237174652469929	-0.290704496523389	-0.172938817271385	-0.188997788035875	-0.114056009551659	-0.119408989171064	-0.124761968790468	-0.247880611708739	-0.269292546139495	-0.130114948409873
-0.0765850884032759	-0.140820907648682	-0.26393956652009	-0.215762702086036	-0.130114948409873	-0.146173919174362	-0.0872910795483604	-0.178291828797065	-0.194350767655279	-0.103350018406574	-0.140820907648682	-0.119408989171064	-0.108702998025979	-0.0498201903062526	-0.0819380999289558	-0.124761968790468	-0.0712321087838712	-0.0979970387871697	-0.0819380999289558	-0.194350767655279	-0.156879878413171	-0.0926440591677651	-0.135467928029278	-0.226468677277983	-0.247880611708739	-0.124761968790468	-0.194350767655279	-0.188997788035875	-0.146173919174362	-0.0926440591677651	-0.162232858032576	-0.290704496523389	-0.188997788035875	-0.3602932953882	-0.569059699959202	-0.349587328172822	-0.205056742847226	-0.215762702086036	-0.162232858032576	-0.156879878413171	-0.199703747274684	-0.26393956652009	-0.188997788035875	-0.205056742847226	-0.0926440591677651	-0.0819380999289558	-0.0979970387871697	-0.226468677277983	-0.242527632089334	-0.0819380999289558
-0.0658791291644666	-0.130114948409873	-0.226468677277983	-0.205056742847226	-0.124761968790468	-0.130114948409873	-0.103350018406574	-0.146173919174362	-0.146173919174362	-0.0872910795483604	-0.124761968790468	-0.119408989171064	-0.0979970387871697	-0.0551731699256573	-0.0819380999289558	-0.108702998025979	-0.0872910795483604	-0.0926440591677651	-0.0926440591677651	-0.167585837651981	-0.162232858032576	-0.0926440591677651	-0.135467928029278	-0.221115697658578	-0.237174652469929	-0.108702998025979	-0.18364480841647	-0.167585837651981	-0.151526898793767	-0.0979970387871697	-0.146173919174362	-0.279998521331442	-0.221115697658578	-0.376352250199551	-0.558353732743824	-0.344234340576848	-0.205056742847226	-0.226468677277983	-0.151526898793767	-0.167585837651981	-0.210409722466631	-0.269292546139495	-0.18364480841647	-0.178291828797065	-0.0872910795483604	-0.0712321087838712	-0.0658791291644666	-0.215762702086036	-0.26393956652009	-0.0819380999289558
-0.0551731699256573	-0.140820907648682	-0.253233607281281	-0.221115697658578	-0.114056009551659	-0.146173919174362	-0.0979970387871697	-0.140820907648682	-0.130114948409873	-0.0765850884032759	-0.146173919174362	-0.130114948409873	-0.0926440591677651	-0.0337612195417634	-0.0872910795483604	-0.114056009551659	-0.0712321087838712	-0.0819380999289558	-0.114056009551659	-0.151526898793767	-0.156879878413171	-0.114056009551659	-0.146173919174362	-0.226468677277983	-0.226468677277983	-0.124761968790468	-0.178291828797065	-0.130114948409873	-0.130114948409873	-0.0926440591677651	-0.172938817271385	-0.296057476142794	-0.199703747274684	-0.3602932953882	-0.558353732743824	-0.33352837336147	-0.194350767655279	-0.188997788035875	-0.140820907648682	-0.172938817271385	-0.221115697658578	-0.279998521331442	-0.167585837651981	-0.18364480841647	-0.130114948409873	-0.0979970387871697	-0.0979970387871697	-0.194350767655279	-0.26393956652009	-0.119408989171064
-0.0712321087838712	-0.146173919174362	-0.274645541712037	-0.205056742847226	-0.124761968790468	-0.146173919174362	-0.0926440591677651	-0.140820907648682	-0.167585837651981	-0.0872910795483604	-0.140820907648682	-0.114056009551659	-0.0926440591677651	-0.00164330991906018	-0.0658791291644666	-0.124761968790468	-0.0872910795483604	-0.0926440591677651	-0.119408989171064	-0.167585837651981	-0.151526898793767	-0.103350018406574	-0.135467928029278	-0.226468677277983	-0.221115697658578	-0.140820907648682	-0.194350767655279	-0.140820907648682	-0.119408989171064	-0.0712321087838712	-0.188997788035875	-0.290704496523389	-0.199703747274684	-0.328175385765497	-0.55300074514785	-0.290704496523389	-0.194350767655279	-0.178291828797065	-0.140820907648682	-0.151526898793767	-0.231821656897387	-0.296057476142794	-0.167585837651981	-0.194350767655279	-0.108702998025979	-0.0872910795483604	-0.103350018406574	-0.194350767655279	-0.247880611708739	-0.114056009551659
-0.0658791291644666	-0.119408989171064	-0.247880611708739	-0.205056742847226	-0.156879878413171	-0.108702998025979	-0.0979970387871697	-0.124761968790468	-0.162232858032576	-0.0765850884032759	-0.124761968790468	-0.119408989171064	-0.0551731699256573	-0.039114199161168	-0.0658791291644666	-0.130114948409873	-0.0979970387871697	-0.0872910795483604	-0.108702998025979	-0.156879878413171	-0.162232858032576	-0.0926440591677651	-0.140820907648682	-0.247880611708739	-0.242527632089334	-0.124761968790468	-0.199703747274684	-0.167585837651981	-0.124761968790468	-0.0658791291644666	-0.167585837651981	-0.269292546139495	-0.199703747274684	-0.328175385765497	-0.569059699959202	-0.31746941057355	-0.210409722466631	-0.18364480841647	-0.151526898793767	-0.167585837651981	-0.210409722466631	-0.269292546139495	-0.156879878413171	-0.162232858032576	-0.0819380999289558	-0.0765850884032759	-0.0872910795483604	-0.205056742847226	-0.242527632089334	-0.108702998025979
-0.0498201903062526	-0.0979970387871697	-0.253233607281281	-0.205056742847226	-0.119408989171064	-0.0979970387871697	-0.0872910795483604	-0.114056009551659	-0.167585837651981	-0.0872910795483604	-0.130114948409873	-0.0872910795483604	-0.0658791291644666	-0.0551731699256573	-0.044467210686848	-0.124761968790468	-0.0926440591677651	-0.0819380999289558	-0.114056009551659	-0.162232858032576	-0.172938817271385	-0.0979970387871697	-0.151526898793767	-0.26393956652009	-0.242527632089334	-0.140820907648682	-0.188997788035875	-0.140820907648682	-0.119408989171064	-0.0765850884032759	-0.162232858032576	-0.269292546139495	-0.194350767655279	-0.33352837336147	-0.547647757551877	-0.322822406146092	-0.215762702086036	-0.199703747274684	-0.156879878413171	-0.178291828797065	-0.215762702086036	-0.253233607281281	-0.151526898793767	-0.140820907648682	-0.0605261495450619	-0.103350018406574	-0.0819380999289558	-0.199703747274684	-0.258586586900686	-0.114056009551659
-0.044467210686848	-0.114056009551659	-0.253233607281281	-0.199703747274684	-0.0872910795483604	-0.0979970387871697	-0.0712321087838712	-0.119408989171064	-0.162232858032576	-0.0872910795483604	-0.151526898793767	-0.0765850884032759	-0.0872910795483604	-0.039114199161168	-0.0337612195417634	-0.119408989171064	-0.0872910795483604	-0.0498201903062526	-0.114056009551659	-0.156879878413171	-0.146173919174362	-0.108702998025979	-0.135467928029278	-0.242527632089334	-0.247880611708739	-0.124761968790468	-0.18364480841647	-0.135467928029278	-0.114056009551659	-0.0765850884032759	-0.178291828797065	-0.258586586900686	-0.18364480841647	-0.322822406146092	-0.515529851917458	-0.30676345133474	-0.194350767655279	-0.18364480841647	-0.146173919174362	-0.156879878413171	-0.226468677277983	-0.269292546139495	-0.162232858032576	-0.162232858032576	-0.0765850884032759	-0.0765850884032759	-0.0926440591677651	-0.205056742847226	-0.231821656897387	-0.119408989171064
-0.039114199161168	-0.119408989171064	-0.26393956652009	-0.194350767655279	-0.103350018406574	-0.114056009551659	-0.0605261495450619	-0.130114948409873	-0.135467928029278	-0.0765850884032759	-0.146173919174362	-0.103350018406574	-0.0765850884032759	-0.0337612195417634	-0.0498201903062526	-0.119408989171064	-0.0819380999289558	-0.044467210686848	-0.108702998025979	-0.140820907648682	-0.130114948409873	-0.114056009551659	-0.124761968790468	-0.226468677277983	-0.247880611708739	-0.108702998025979	-0.156879878413171	-0.156879878413171	-0.0926440591677651	-0.0819380999289558	-0.167585837651981	-0.237174652469929	-0.205056742847226	-0.312116430954145	-0.536941790336499	-0.30676345133474	-0.18364480841647	-0.188997788035875	-0.119408989171064	-0.156879878413171	-0.221115697658578	-0.285351500950847	-0.178291828797065	-0.167585837651981	-0.0926440591677651	-0.0712321087838712	-0.0926440591677651	-0.18364480841647	-0.199703747274684	-0.108702998025979
-0.039114199161168	-0.114056009551659	-0.258586586900686	-0.199703747274684	-0.108702998025979	-0.103350018406574	-0.0926440591677651	-0.114056009551659	-0.135467928029278	-0.044467210686848	-0.135467928029278	-0.108702998025979	-0.0605261495450619	-0.039114199161168	-0.0712321087838712	-0.103350018406574	-0.103350018406574	-0.0658791291644666	-0.119408989171064	-0.103350018406574	-0.135467928029278	-0.114056009551659	-0.140820907648682	-0.226468677277983	-0.237174652469929	-0.124761968790468	-0.140820907648682	-0.130114948409873	-0.103350018406574	-0.0926440591677651	-0.178291828797065	-0.237174652469929	-0.215762702086036	-0.328175385765497	-0.547647757551877	-0.312116430954145	-0.18364480841647	-0.205056742847226	-0.156879878413171	-0.178291828797065	-0.237174652469929	-0.290704496523389	-0.162232858032576	-0.151526898793767	-0.0765850884032759	-0.0872910795483604	-0.0872910795483604	-0.18364480841647	-0.226468677277983	-0.124761968790468
-0.044467210686848	-0.114056009551659	-0.285351500950847	-0.215762702086036	-0.108702998025979	-0.114056009551659	-0.0872910795483604	-0.0926440591677651	-0.156879878413171	-0.0551731699256573	-0.135467928029278	-0.103350018406574	-0.0658791291644666	-0.0337612195417634	-0.0605261495450619	-0.119408989171064	-0.0765850884032759	-0.0712321087838712	-0.124761968790468	-0.124761968790468	-0.140820907648682	-0.119408989171064	-0.162232858032576	-0.253233607281281	-0.231821656897387	-0.151526898793767	-0.178291828797065	-0.135467928029278	-0.0979970387871697	-0.0926440591677651	-0.199703747274684	-0.253233607281281	-0.199703747274684	-0.312116430954145	-0.542294777932472	-0.285351500950847	-0.18364480841647	-0.178291828797065	-0.156879878413171	-0.194350767655279	-0.242527632089334	-0.285351500950847	-0.156879878413171	-0.151526898793767	-0.0819380999289558	-0.114056009551659	-0.108702998025979	-0.215762702086036	-0.242527632089334	-0.140820907648682
-0.0551731699256573	-0.124761968790468	-0.274645541712037	-0.205056742847226	-0.114056009551659	-0.0979970387871697	-0.0551731699256573	-0.114056009551659	-0.18364480841647	-0.0765850884032759	-0.135467928029278	-0.103350018406574	-0.0872910795483604	-0.0551731699256573	-0.044467210686848	-0.135467928029278	-0.0658791291644666	-0.0658791291644666	-0.0926440591677651	-0.146173919174362	-0.135467928029278	-0.114056009551659	-0.156879878413171	-0.231821656897387	-0.242527632089334	-0.146173919174362	-0.194350767655279	-0.135467928029278	-0.0979970387871697	-0.0819380999289558	-0.18364480841647	-0.242527632089334	-0.194350767655279	-0.285351500950847	-0.499470897106106	-0.285351500950847	-0.18364480841647	-0.172938817271385	-0.178291828797065	-0.167585837651981	-0.231821656897387	-0.290704496523389	-0.167585837651981	-0.156879878413171	-0.0765850884032759	-0.0819380999289558	-0.0979970387871697	-0.226468677277983	-0.221115697658578	-0.130114948409873
-0.039114199161168	-0.108702998025979	-0.258586586900686	-0.18364480841647	-0.124761968790468	-0.0765850884032759	-0.0605261495450619	-0.130114948409873	-0.156879878413171	-0.0819380999289558	-0.130114948409873	-0.114056009551659	-0.0658791291644666	-0.0765850884032759	-0.0498201903062526	-0.114056009551659	-0.0658791291644666	-0.0712321087838712	-0.0658791291644666	-0.130114948409873	-0.151526898793767	-0.0872910795483604	-0.146173919174362	-0.221115697658578	-0.242527632089334	-0.135467928029278	-0.167585837651981	-0.167585837651981	-0.108702998025979	-0.0926440591677651	-0.178291828797065	-0.226468677277983	-0.194350767655279	-0.30676345133474	-0.515529851917458	-0.30676345133474	-0.199703747274684	-0.18364480841647	-0.162232858032576	-0.172938817271385	-0.226468677277983	-0.274645541712037	-0.172938817271385	-0.151526898793767	-0.0658791291644666	-0.0765850884032759	-0.0926440591677651	-0.221115697658578	-0.215762702086036	-0.108702998025979
-0.0337612195417634	-0.108702998025979	-0.26393956652009	-0.194350767655279	-0.0926440591677651	-0.0926440591677651	-0.0658791291644666	-0.130114948409873	-0.140820907648682	-0.0605261495450619	-0.124761968790468	-0.114056009551659	-0.0819380999289558	-0.0765850884032759	-0.0551731699256573	-0.0926440591677651	-0.0551731699256573	-0.0551731699256573	-0.0872910795483604	-0.103350018406574	-0.146173919174362	-0.108702998025979	-0.162232858032576	-0.231821656897387	-0.221115697658578	-0.156879878413171	-0.151526898793767	-0.135467928029278	-0.108702998025979	-0.108702998025979	-0.178291828797065	-0.237174652469929	-0.205056742847226	-0.322822406146092	-0.504823880713795	-0.312116430954145	-0.18364480841647	-0.205056742847226	-0.156879878413171	-0.172938817271385	-0.215762702086036	-0.253233607281281	-0.18364480841647	-0.156879878413171	-0.0926440591677651	-0.0765850884032759	-0.0979970387871697	-0.205056742847226	-0.221115697658578	-0.124761968790468
-0.0337612195417634	-0.135467928029278	-0.279998521331442	-0.215762702086036	-0.0872910795483604	-0.114056009551659	-0.0712321087838712	-0.119408989171064	-0.146173919174362	-0.0765850884032759	-0.119408989171064	-0.108702998025979	-0.0926440591677651	-0.0498201903062526	-0.0658791291644666	-0.0926440591677651	-0.0605261495450619	-0.044467210686848	-0.103350018406574	-0.124761968790468	-0.119408989171064	-0.119408989171064	-0.146173919174362	-0.199703747274684	-0.194350767655279	-0.130114948409873	-0.172938817271385	-0.135467928029278	-0.0765850884032759	-0.103350018406574	-0.18364480841647	-0.237174652469929	-0.199703747274684	-0.30676345133474	-0.488764927896586	-0.296057476142794	-0.178291828797065	-0.188997788035875	-0.140820907648682	-0.167585837651981	-0.237174652469929	-0.279998521331442	-0.178291828797065	-0.162232858032576	-0.108702998025979	-0.0765850884032759	-0.0979970387871697	-0.215762702086036	-0.205056742847226	-0.135467928029278
-0.0605261495450619	-0.146173919174362	-0.26393956652009	-0.18364480841647	-0.124761968790468	-0.119408989171064	-0.0712321087838712	-0.124761968790468	-0.146173919174362	-0.0658791291644666	-0.103350018406574	-0.130114948409873	-0.0765850884032759	-0.0498201903062526	-0.0819380999289558	-0.0819380999289558	-0.0658791291644666	-0.0712321087838712	-0.0926440591677651	-0.124761968790468	-0.140820907648682	-0.108702998025979	-0.146173919174362	-0.215762702086036	-0.215762702086036	-0.151526898793767	-0.178291828797065	-0.140820907648682	-0.0872910795483604	-0.0926440591677651	-0.188997788035875	-0.237174652469929	-0.194350767655279	-0.290704496523389	-0.504823880713795	-0.279998521331442	-0.194350767655279	-0.178291828797065	-0.135467928029278	-0.172938817271385	-0.231821656897387	-0.274645541712037	-0.172938817271385	-0.172938817271385	-0.0979970387871697	-0.0765850884032759	-0.108702998025979	-0.205056742847226	-0.226468677277983	-0.135467928029278
-0.0658791291644666	-0.108702998025979	-0.258586586900686	-0.18364480841647	-0.135467928029278	-0.0926440591677651	-0.0658791291644666	-0.114056009551659	-0.156879878413171	-0.0605261495450619	-0.0765850884032759	-0.114056009551659	-0.0605261495450619	-0.0658791291644666	-0.0765850884032759	-0.0872910795483604	-0.0765850884032759	-0.0926440591677651	-0.0926440591677651	-0.119408989171064	-0.162232858032576	-0.0872910795483604	-0.135467928029278	-0.215762702086036	-0.215762702086036	-0.167585837651981	-0.188997788035875	-0.140820907648682	-0.0926440591677651	-0.108702998025979	-0.178291828797065	-0.247880611708739	-0.194350767655279	-0.301410455762198	-0.504823880713795	-0.285351500950847	-0.215762702086036	-0.194350767655279	-0.167585837651981	-0.178291828797065	-0.221115697658578	-0.258586586900686	-0.162232858032576	-0.140820907648682	-0.0819380999289558	-0.0765850884032759	-0.0979970387871697	-0.210409722466631	-0.237174652469929	-0.119408989171064
-0.0551731699256573	-0.140820907648682	-0.253233607281281	-0.18364480841647	-0.130114948409873	-0.0979970387871697	-0.0712321087838712	-0.0979970387871697	-0.140820907648682	-0.0819380999289558	-0.108702998025979	-0.114056009551659	-0.0712321087838712	-0.0819380999289558	-0.0551731699256573	-0.103350018406574	-0.0658791291644666	-0.0765850884032759	-0.0979970387871697	-0.119408989171064	-0.162232858032576	-0.0712321087838712	-0.146173919174362	-0.237174652469929	-0.210409722466631	-0.146173919174362	-0.194350767655279	-0.140820907648682	-0.103350018406574	-0.0979970387871697	-0.178291828797065	-0.242527632089334	-0.178291828797065	-0.285351500950847	-0.451294034666194	-0.296057476142794	-0.199703747274684	-0.167585837651981	-0.151526898793767	-0.162232858032576	-0.215762702086036	-0.221115697658578	-0.178291828797065	-0.146173919174362	-0.0872910795483604	-0.0765850884032759	-0.0819380999289558	-0.237174652469929	-0.221115697658578	-0.130114948409873
-0.0605261495450619	-0.146173919174362	-0.247880611708739	-0.162232858032576	-0.119408989171064	-0.108702998025979	-0.0551731699256573	-0.103350018406574	-0.135467928029278	-0.108702998025979	-0.0979970387871697	-0.103350018406574	-0.0712321087838712	-0.0551731699256573	-0.0498201903062526	-0.0926440591677651	-0.0551731699256573	-0.0658791291644666	-0.0712321087838712	-0.130114948409873	-0.135467928029278	-0.0765850884032759	-0.108702998025979	-0.210409722466631	-0.199703747274684	-0.108702998025979	-0.199703747274684	-0.135467928029278	-0.0872910795483604	-0.108702998025979	-0.146173919174362	-0.237174652469929	-0.151526898793767	-0.285351500950847	-0.435235079854842	-0.274645541712037	-0.188997788035875	-0.178291828797065	-0.124761968790468	-0.135467928029278	-0.205056742847226	-0.237174652469929	-0.18364480841647	-0.162232858032576	-0.0979970387871697	-0.039114199161168	-0.0765850884032759	-0.210409722466631	-0.199703747274684	-0.0926440591677651
-0.044467210686848	-0.135467928029278	-0.221115697658578	-0.140820907648682	-0.130114948409873	-0.0926440591677651	-0.0712321087838712	-0.114056009551659	-0.108702998025979	-0.0872910795483604	-0.0765850884032759	-0.119408989171064	-0.0712321087838712	-0.0498201903062526	-0.0712321087838712	-0.0765850884032759	-0.0658791291644666	-0.0712321087838712	-0.0926440591677651	-0.124761968790468	-0.140820907648682	-0.0765850884032759	-0.114056009551659	-0.194350767655279	-0.221115697658578	-0.0979970387871697	-0.194350767655279	-0.114056009551659	-0.0926440591677651	-0.124761968790468	-0.135467928029278	-0.210409722466631	-0.178291828797065	-0.279998521331442	-0.445941050061434	-0.274645541712037	-0.199703747274684	-0.167585837651981	-0.114056009551659	-0.162232858032576	-0.199703747274684	-0.237174652469929	-0.167585837651981	-0.140820907648682	-0.0872910795483604	-0.044467210686848	-0.0551731699256573	-0.167585837651981	-0.205056742847226	-0.0926440591677651
-0.039114199161168	-0.119408989171064	-0.237174652469929	-0.167585837651981	-0.130114948409873	-0.0926440591677651	-0.0658791291644666	-0.0926440591677651	-0.0926440591677651	-0.0712321087838712	-0.0926440591677651	-0.119408989171064	-0.0605261495450619	-0.044467210686848	-0.0765850884032759	-0.0605261495450619	-0.0872910795483604	-0.0658791291644666	-0.108702998025979	-0.103350018406574	-0.140820907648682	-0.0819380999289558	-0.146173919174362	-0.226468677277983	-0.18364480841647	-0.130114948409873	-0.172938817271385	-0.0765850884032759	-0.0872910795483604	-0.103350018406574	-0.156879878413171	-0.226468677277983	-0.18364480841647	-0.296057476142794	-0.445941050061434	-0.269292546139495	-0.199703747274684	-0.151526898793767	-0.119408989171064	-0.178291828797065	-0.199703747274684	-0.226468677277983	-0.146173919174362	-0.135467928029278	-0.103350018406574	-0.0658791291644666	-0.0712321087838712	-0.178291828797065	-0.221115697658578	-0.114056009551659
-0.0712321087838712	-0.130114948409873	-0.247880611708739	-0.172938817271385	-0.124761968790468	-0.108702998025979	-0.0658791291644666	-0.0658791291644666	-0.119408989171064	-0.0926440591677651	-0.0979970387871697	-0.0926440591677651	-0.0819380999289558	-0.0337612195417634	-0.0498201903062526	-0.0872910795483604	-0.103350018406574	-0.0658791291644666	-0.119408989171064	-0.108702998025979	-0.135467928029278	-0.0872910795483604	-0.140820907648682	-0.226468677277983	-0.18364480841647	-0.135467928029278	-0.188997788035875	-0.0979970387871697	-0.0819380999289558	-0.0819380999289558	-0.167585837651981	-0.237174652469929	-0.167585837651981	-0.247880611708739	-0.435235079854842	-0.221115697658578	-0.199703747274684	-0.130114948409873	-0.119408989171064	-0.151526898793767	-0.221115697658578	-0.242527632089334	-0.146173919174362	-0.135467928029278	-0.108702998025979	-0.0605261495450619	-0.0926440591677651	-0.205056742847226	-0.221115697658578	-0.124761968790468
-0.0712321087838712	-0.130114948409873	-0.242527632089334	-0.151526898793767	-0.130114948409873	-0.0712321087838712	-0.039114199161168	-0.0872910795483604	-0.114056009551659	-0.0979970387871697	-0.0765850884032759	-0.0979970387871697	-0.044467210686848	-0.0498201903062526	-0.0337612195417634	-0.0926440591677651	-0.0765850884032759	-0.0658791291644666	-0.0765850884032759	-0.119408989171064	-0.140820907648682	-0.0872910795483604	-0.124761968790468	-0.247880611708739	-0.215762702086036	-0.124761968790468	-0.199703747274684	-0.114056009551659	-0.0765850884032759	-0.0551731699256573	-0.135467928029278	-0.205056742847226	-0.178291828797065	-0.242527632089334	-0.435235079854842	-0.242527632089334	-0.194350767655279	-0.135467928029278	-0.119408989171064	-0.146173919174362	-0.205056742847226	-0.242527632089334	-0.151526898793767	-0.130114948409873	-0.0765850884032759	-0.039114199161168	-0.0765850884032759	-0.188997788035875	-0.188997788035875	-0.103350018406574
-0.044467210686848	-0.0979970387871697	-0.237174652469929	-0.151526898793767	-0.119408989171064	-0.0498201903062526	-0.044467210686848	-0.0819380999289558	-0.108702998025979	-0.108702998025979	-0.0819380999289558	-0.0819380999289558	-0.044467210686848	-0.0658791291644666	-0.0337612195417634	-0.0926440591677651	-0.0872910795483604	-0.0712321087838712	-0.0926440591677651	-0.114056009551659	-0.146173919174362	-0.0712321087838712	-0.135467928029278	-0.237174652469929	-0.221115697658578	-0.135467928029278	-0.178291828797065	-0.114056009551659	-0.0872910795483604	-0.0872910795483604	-0.151526898793767	-0.18364480841647	-0.178291828797065	-0.26393956652009	-0.429882096247153	-0.26393956652009	-0.205056742847226	-0.151526898793767	-0.130114948409873	-0.167585837651981	-0.18364480841647	-0.210409722466631	-0.151526898793767	-0.0979970387871697	-0.0551731699256573	-0.0498201903062526	-0.0551731699256573	-0.194350767655279	-0.178291828797065	-0.0979970387871697
-0.0230552603029541	-0.124761968790468	-0.237174652469929	-0.162232858032576	-0.0979970387871697	-0.0819380999289558	-0.039114199161168	-0.0658791291644666	-0.0979970387871697	-0.0926440591677651	-0.119408989171064	-0.0872910795483604	-0.0498201903062526	-0.0605261495450619	-0.0337612195417634	-0.0819380999289558	-0.0819380999289558	-0.0337612195417634	-0.0926440591677651	-0.103350018406574	-0.114056009551659	-0.0926440591677651	-0.130114948409873	-0.242527632089334	-0.199703747274684	-0.119408989171064	-0.151526898793767	-0.0926440591677651	-0.0551731699256573	-0.0872910795483604	-0.151526898793767	-0.194350767655279	-0.167585837651981	-0.253233607281281	-0.40847015583397	-0.242527632089334	-0.178291828797065	-0.151526898793767	-0.135467928029278	-0.167585837651981	-0.199703747274684	-0.221115697658578	-0.156879878413171	-0.0979970387871697	-0.0765850884032759	-0.0498201903062526	-0.0765850884032759	-0.205056742847226	-0.156879878413171	-0.119408989171064
-0.0337612195417634	-0.130114948409873	-0.242527632089334	-0.151526898793767	-0.103350018406574	-0.0872910795483604	-0.044467210686848	-0.0872910795483604	-0.0979970387871697	-0.0765850884032759	-0.103350018406574	-0.0819380999289558	-0.0658791291644666	-0.0337612195417634	-0.0337612195417634	-0.0712321087838712	-0.0819380999289558	-0.0337612195417634	-0.0872910795483604	-0.0926440591677651	-0.0872910795483604	-0.103350018406574	-0.130114948409873	-0.215762702086036	-0.188997788035875	-0.119408989171064	-0.162232858032576	-0.0872910795483604	-0.0498201903062526	-0.0765850884032759	-0.146173919174362	-0.18364480841647	-0.194350767655279	-0.242527632089334	-0.40847015583397	-0.237174652469929	-0.156879878413171	-0.130114948409873	-0.114056009551659	-0.162232858032576	-0.210409722466631	-0.226468677277983	-0.167585837651981	-0.135467928029278	-0.0872910795483604	-0.0498201903062526	-0.0765850884032759	-0.18364480841647	-0.151526898793767	-0.114056009551659
-0.044467210686848	-0.114056009551659	-0.247880611708739	-0.156879878413171	-0.124761968790468	-0.0658791291644666	-0.0337612195417634	-0.0926440591677651	-0.0979970387871697	-0.0551731699256573	-0.0819380999289558	-0.0872910795483604	-0.0498201903062526	-0.0337612195417634	-0.0551731699256573	-0.0658791291644666	-0.0979970387871697	-0.0498201903062526	-0.0872910795483604	-0.0765850884032759	-0.108702998025979	-0.0872910795483604	-0.135467928029278	-0.215762702086036	-0.194350767655279	-0.140820907648682	-0.151526898793767	-0.0979970387871697	-0.0658791291644666	-0.0926440591677651	-0.146173919174362	-0.178291828797065	-0.205056742847226	-0.247880611708739	-0.429882096247153	-0.253233607281281	-0.18364480841647	-0.130114948409873	-0.119408989171064	-0.178291828797065	-0.205056742847226	-0.237174652469929	-0.156879878413171	-0.119408989171064	-0.0765850884032759	-0.0712321087838712	-0.0872910795483604	-0.178291828797065	-0.162232858032576	-0.146173919174362
-0.0337612195417634	-0.114056009551659	-0.26393956652009	-0.167585837651981	-0.114056009551659	-0.0712321087838712	-0.0498201903062526	-0.0658791291644666	-0.103350018406574	-0.0605261495450619	-0.0819380999289558	-0.0765850884032759	-0.0337612195417634	-0.0658791291644666	-0.0498201903062526	-0.0819380999289558	-0.0872910795483604	-0.0498201903062526	-0.0979970387871697	-0.0765850884032759	-0.108702998025979	-0.103350018406574	-0.172938817271385	-0.237174652469929	-0.188997788035875	-0.162232858032576	-0.156879878413171	-0.0979970387871697	-0.0551731699256573	-0.0872910795483604	-0.156879878413171	-0.18364480841647	-0.18364480841647	-0.247880611708739	-0.435235079854842	-0.237174652469929	-0.18364480841647	-0.135467928029278	-0.135467928029278	-0.18364480841647	-0.199703747274684	-0.221115697658578	-0.140820907648682	-0.0979970387871697	-0.0765850884032759	-0.0872910795483604	-0.0872910795483604	-0.205056742847226	-0.18364480841647	-0.151526898793767
-0.0498201903062526	-0.135467928029278	-0.253233607281281	-0.172938817271385	-0.103350018406574	-0.0819380999289558	-0.0284082399223587	-0.0658791291644666	-0.140820907648682	-0.0765850884032759	-0.0872910795483604	-0.0658791291644666	-0.0658791291644666	-0.0712321087838712	-0.0177022806835494	-0.0819380999289558	-0.0712321087838712	-0.044467210686848	-0.0658791291644666	-0.0926440591677651	-0.0979970387871697	-0.103350018406574	-0.146173919174362	-0.237174652469929	-0.18364480841647	-0.151526898793767	-0.178291828797065	-0.108702998025979	-0.039114199161168	-0.0765850884032759	-0.151526898793767	-0.199703747274684	-0.172938817271385	-0.226468677277983	-0.403117172226281	-0.237174652469929	-0.167585837651981	-0.119408989171064	-0.135467928029278	-0.162232858032576	-0.205056742847226	-0.226468677277983	-0.156879878413171	-0.0979970387871697	-0.0872910795483604	-0.0551731699256573	-0.0979970387871697	-0.226468677277983	-0.162232858032576	-0.135467928029278
-0.0551731699256573	-0.130114948409873	-0.26393956652009	-0.162232858032576	-0.108702998025979	-0.0658791291644666	-0.0284082399223587	-0.0926440591677651	-0.103350018406574	-0.0926440591677651	-0.0819380999289558	-0.0765850884032759	-0.0605261495450619	-0.0872910795483604	-0.039114199161168	-0.0819380999289558	-0.044467210686848	-0.0498201903062526	-0.039114199161168	-0.0979970387871697	-0.0979970387871697	-0.0926440591677651	-0.135467928029278	-0.215762702086036	-0.188997788035875	-0.124761968790468	-0.178291828797065	-0.119408989171064	-0.0551731699256573	-0.0926440591677651	-0.130114948409873	-0.172938817271385	-0.178291828797065	-0.242527632089334	-0.40847015583397	-0.258586586900686	-0.18364480841647	-0.140820907648682	-0.124761968790468	-0.167585837651981	-0.199703747274684	-0.215762702086036	-0.178291828797065	-0.114056009551659	-0.0658791291644666	-0.0498201903062526	-0.0819380999289558	-0.205056742847226	-0.151526898793767	-0.119408989171064
-0.0284082399223587	-0.124761968790468	-0.247880611708739	-0.156879878413171	-0.108702998025979	-0.0765850884032759	-0.039114199161168	-0.103350018406574	-0.103350018406574	-0.0605261495450619	-0.0819380999289558	-0.0979970387871697	-0.0765850884032759	-0.0712321087838712	-0.0605261495450619	-0.039114199161168	-0.0658791291644666	-0.0605261495450619	-0.0605261495450619	-0.0765850884032759	-0.0979970387871697	-0.0926440591677651	-0.156879878413171	-0.199703747274684	-0.172938817271385	-0.140820907648682	-0.146173919174362	-0.103350018406574	-0.0605261495450619	-0.124761968790468	-0.146173919174362	-0.162232858032576	-0.205056742847226	-0.253233607281281	-0.403117172226281	-0.269292546139495	-0.194350767655279	-0.162232858032576	-0.135467928029278	-0.178291828797065	-0.18364480841647	-0.205056742847226	-0.178291828797065	-0.114056009551659	-0.0819380999289558	-0.0658791291644666	-0.0658791291644666	-0.194350767655279	-0.146173919174362	-0.114056009551659
-0.039114199161168	-0.140820907648682	-0.253233607281281	-0.162232858032576	-0.108702998025979	-0.0979970387871697	-0.0605261495450619	-0.0819380999289558	-0.0979970387871697	-0.0498201903062526	-0.0926440591677651	-0.0926440591677651	-0.0765850884032759	-0.0658791291644666	-0.0498201903062526	-0.0337612195417634	-0.0658791291644666	-0.0498201903062526	-0.0765850884032759	-0.0658791291644666	-0.0872910795483604	-0.0979970387871697	-0.162232858032576	-0.199703747274684	-0.124761968790468	-0.151526898793767	-0.151526898793767	-0.103350018406574	-0.044467210686848	-0.114056009551659	-0.151526898793767	-0.194350767655279	-0.172938817271385	-0.253233607281281	-0.397764188618592	-0.253233607281281	-0.156879878413171	-0.130114948409873	-0.124761968790468	-0.172938817271385	-0.199703747274684	-0.221115697658578	-0.162232858032576	-0.130114948409873	-0.114056009551659	-0.0551731699256573	-0.0872910795483604	-0.205056742847226	-0.162232858032576	-0.140820907648682
-0.0658791291644666	-0.151526898793767	-0.258586586900686	-0.156879878413171	-0.135467928029278	-0.0872910795483604	-0.044467210686848	-0.0926440591677651	-0.114056009551659	-0.0872910795483604	-0.0498201903062526	-0.0872910795483604	-0.0712321087838712	-0.0498201903062526	-0.0551731699256573	-0.0551731699256573	-0.0605261495450619	-0.0551731699256573	-0.0605261495450619	-0.0819380999289558	-0.0872910795483604	-0.0872910795483604	-0.156879878413171	-0.205056742847226	-0.151526898793767	-0.151526898793767	-0.167585837651981	-0.103350018406574	-0.044467210686848	-0.108702998025979	-0.146173919174362	-0.205056742847226	-0.167585837651981	-0.237174652469929	-0.40847015583397	-0.237174652469929	-0.167585837651981	-0.124761968790468	-0.135467928029278	-0.172938817271385	-0.194350767655279	-0.215762702086036	-0.172938817271385	-0.130114948409873	-0.103350018406574	-0.0765850884032759	-0.0926440591677651	-0.194350767655279	-0.167585837651981	-0.151526898793767
-0.0712321087838712	-0.135467928029278	-0.247880611708739	-0.146173919174362	-0.140820907648682	-0.0819380999289558	-0.0337612195417634	-0.0926440591677651	-0.124761968790468	-0.0819380999289558	-0.0337612195417634	-0.0926440591677651	-0.0551731699256573	-0.0658791291644666	-0.0658791291644666	-0.044467210686848	-0.0765850884032759	-0.0926440591677651	-0.044467210686848	-0.103350018406574	-0.103350018406574	-0.0605261495450619	-0.140820907648682	-0.199703747274684	-0.162232858032576	-0.140820907648682	-0.172938817271385	-0.108702998025979	-0.0551731699256573	-0.108702998025979	-0.124761968790468	-0.178291828797065	-0.178291828797065	-0.242527632089334	-0.397764188618592	-0.247880611708739	-0.194350767655279	-0.135467928029278	-0.146173919174362	-0.178291828797065	-0.156879878413171	-0.194350767655279	-0.162232858032576	-0.119408989171064	-0.0926440591677651	-0.0498201903062526	-0.0819380999289558	-0.205056742847226	-0.172938817271385	-0.119408989171064
-0.0605261495450619	-0.124761968790468	-0.237174652469929	-0.151526898793767	-0.124761968790468	-0.0712321087838712	-0.0498201903062526	-0.0819380999289558	-0.103350018406574	-0.0979970387871697	-0.0658791291644666	-0.0819380999289558	-0.0498201903062526	-0.0979970387871697	-0.0551731699256573	-0.044467210686848	-0.0712321087838712	-0.0712321087838712	-0.0551731699256573	-0.0979970387871697	-0.108702998025979	-0.0551731699256573	-0.146173919174362	-0.205056742847226	-0.156879878413171	-0.151526898793767	-0.162232858032576	-0.108702998025979	-0.0712321087838712	-0.108702998025979	-0.124761968790468	-0.18364480841647	-0.146173919174362	-0.237174652469929	-0.365646275007605	-0.247880611708739	-0.199703747274684	-0.135467928029278	-0.130114948409873	-0.162232858032576	-0.156879878413171	-0.156879878413171	-0.162232858032576	-0.0926440591677651	-0.103350018406574	-0.0605261495450619	-0.0765850884032759	-0.205056742847226	-0.156879878413171	-0.108702998025979
-0.0658791291644666	-0.146173919174362	-0.226468677277983	-0.124761968790468	-0.119408989171064	-0.0926440591677651	-0.0498201903062526	-0.0926440591677651	-0.0765850884032759	-0.103350018406574	-0.0765850884032759	-0.0765850884032759	-0.0765850884032759	-0.0658791291644666	-0.044467210686848	-0.0605261495450619	-0.0605261495450619	-0.0498201903062526	-0.044467210686848	-0.0926440591677651	-0.0926440591677651	-0.0819380999289558	-0.108702998025979	-0.199703747274684	-0.146173919174362	-0.108702998025979	-0.162232858032576	-0.0926440591677651	-0.0551731699256573	-0.108702998025979	-0.103350018406574	-0.18364480841647	-0.162232858032576	-0.242527632089334	-0.354940307792226	-0.237174652469929	-0.172938817271385	-0.135467928029278	-0.103350018406574	-0.135467928029278	-0.156879878413171	-0.178291828797065	-0.172938817271385	-0.103350018406574	-0.108702998025979	-0.0284082399223587	-0.0765850884032759	-0.199703747274684	-0.151526898793767	-0.0979970387871697
-0.044467210686848	-0.130114948409873	-0.221115697658578	-0.124761968790468	-0.135467928029278	-0.0819380999289558	-0.039114199161168	-0.0926440591677651	-0.0551731699256573	-0.0979970387871697	-0.044467210686848	-0.0819380999289558	-0.0658791291644666	-0.0337612195417634	-0.044467210686848	-0.039114199161168	-0.0712321087838712	-0.0658791291644666	-0.0551731699256573	-0.0926440591677651	-0.0872910795483604	-0.0819380999289558	-0.108702998025979	-0.178291828797065	-0.146173919174362	-0.103350018406574	-0.156879878413171	-0.0872910795483604	-0.0605261495450619	-0.114056009551659	-0.0979970387871697	-0.178291828797065	-0.167585837651981	-0.231821656897387	-0.3602932953882	-0.237174652469929	-0.18364480841647	-0.103350018406574	-0.0765850884032759	-0.151526898793767	-0.146173919174362	-0.18364480841647	-0.18364480841647	-0.114056009551659	-0.103350018406574	-0.0177022806835494	-0.0658791291644666	-0.167585837651981	-0.135467928029278	-0.119408989171064
-0.0551731699256573	-0.124761968790468	-0.221115697658578	-0.130114948409873	-0.135467928029278	-0.0765850884032759	-0.044467210686848	-0.0551731699256573	-0.0658791291644666	-0.0872910795483604	-0.0498201903062526	-0.0872910795483604	-0.0551731699256573	-0.0337612195417634	-0.0658791291644666	-0.0284082399223587	-0.0926440591677651	-0.0765850884032759	-0.0498201903062526	-0.0712321087838712	-0.103350018406574	-0.0712321087838712	-0.140820907648682	-0.194350767655279	-0.130114948409873	-0.130114948409873	-0.146173919174362	-0.0605261495450619	-0.0712321087838712	-0.103350018406574	-0.108702998025979	-0.167585837651981	-0.172938817271385	-0.242527632089334	-0.365646275007605	-0.221115697658578	-0.178291828797065	-0.108702998025979	-0.103350018406574	-0.167585837651981	-0.140820907648682	-0.156879878413171	-0.151526898793767	-0.108702998025979	-0.103350018406574	-0.0498201903062526	-0.0819380999289558	-0.156879878413171	-0.156879878413171	-0.108702998025979
-0.0551731699256573	-0.124761968790468	-0.237174652469929	-0.135467928029278	-0.130114948409873	-0.0765850884032759	-0.0498201903062526	-0.039114199161168	-0.0765850884032759	-0.0872910795483604	-0.0551731699256573	-0.0551731699256573	-0.044467210686848	-0.039114199161168	-0.044467210686848	-0.0605261495450619	-0.103350018406574	-0.0658791291644666	-0.0765850884032759	-0.0819380999289558	-0.0872910795483604	-0.0819380999289558	-0.140820907648682	-0.215762702086036	-0.130114948409873	-0.146173919174362	-0.140820907648682	-0.0765850884032759	-0.0551731699256573	-0.0712321087838712	-0.119408989171064	-0.194350767655279	-0.156879878413171	-0.199703747274684	-0.344234340576848	-0.194350767655279	-0.178291828797065	-0.0819380999289558	-0.119408989171064	-0.156879878413171	-0.162232858032576	-0.167585837651981	-0.135467928029278	-0.0872910795483604	-0.103350018406574	-0.0551731699256573	-0.0872910795483604	-0.178291828797065	-0.172938817271385	-0.124761968790468
-0.0658791291644666	-0.119408989171064	-0.237174652469929	-0.124761968790468	-0.124761968790468	-0.0551731699256573	-0.0123493010641448	-0.0551731699256573	-0.0926440591677651	-0.108702998025979	-0.044467210686848	-0.0605261495450619	-0.039114199161168	-0.044467210686848	-0.0284082399223587	-0.0819380999289558	-0.0819380999289558	-0.0658791291644666	-0.0551731699256573	-0.0926440591677651	-0.0979970387871697	-0.0658791291644666	-0.124761968790468	-0.231821656897387	-0.167585837651981	-0.124761968790468	-0.167585837651981	-0.0872910795483604	-0.0605261495450619	-0.0658791291644666	-0.0979970387871697	-0.167585837651981	-0.146173919174362	-0.18364480841647	-0.354940307792226	-0.205056742847226	-0.172938817271385	-0.0926440591677651	-0.108702998025979	-0.140820907648682	-0.146173919174362	-0.172938817271385	-0.162232858032576	-0.0819380999289558	-0.0926440591677651	-0.0284082399223587	-0.0872910795483604	-0.188997788035875	-0.140820907648682	-0.119408989171064
-0.039114199161168	-0.0979970387871697	-0.221115697658578	-0.135467928029278	-0.135467928029278	-0.044467210686848	-0.00699628953846482	-0.0712321087838712	-0.0712321087838712	-0.114056009551659	-0.0605261495450619	-0.044467210686848	-0.044467210686848	-0.0551731699256573	-0.039114199161168	-0.044467210686848	-0.0819380999289558	-0.0658791291644666	-0.0498201903062526	-0.0979970387871697	-0.0872910795483604	-0.0551731699256573	-0.130114948409873	-0.194350767655279	-0.162232858032576	-0.130114948409873	-0.130114948409873	-0.0872910795483604	-0.0658791291644666	-0.0926440591677651	-0.0926440591677651	-0.140820907648682	-0.172938817271385	-0.199703747274684	-0.354940307792226	-0.221115697658578	-0.18364480841647	-0.103350018406574	-0.114056009551659	-0.156879878413171	-0.140820907648682	-0.146173919174362	-0.156879878413171	-0.0765850884032759	-0.0605261495450619	-0.039114199161168	-0.0551731699256573	-0.162232858032576	-0.114056009551659	-0.0926440591677651
-0.00699628953846482	-0.114056009551659	-0.199703747274684	-0.124761968790468	-0.0926440591677651	-0.0658791291644666	-0.039114199161168	-0.044467210686848	-0.0551731699256573	-0.0872910795483604	-0.0872910795483604	-0.0337612195417634	-0.039114199161168	-0.044467210686848	-0.039114199161168	-0.044467210686848	-0.103350018406574	-0.0284082399223587	-0.0605261495450619	-0.0658791291644666	-0.0658791291644666	-0.0926440591677651	-0.140820907648682	-0.194350767655279	-0.130114948409873	-0.135467928029278	-0.119408989171064	-0.0765850884032759	-0.0498201903062526	-0.0819380999289558	-0.0979970387871697	-0.146173919174362	-0.172938817271385	-0.221115697658578	-0.344234340576848	-0.231821656897387	-0.162232858032576	-0.103350018406574	-0.114056009551659	-0.156879878413171	-0.130114948409873	-0.162232858032576	-0.151526898793767	-0.0765850884032759	-0.0872910795483604	-0.039114199161168	-0.0712321087838712	-0.178291828797065	-0.130114948409873	-0.114056009551659
-0.039114199161168	-0.135467928029278	-0.226468677277983	-0.146173919174362	-0.0926440591677651	-0.0765850884032759	-0.0284082399223587	-0.0658791291644666	-0.0551731699256573	-0.0872910795483604	-0.0605261495450619	-0.0498201903062526	-0.0551731699256573	-0.044467210686848	-0.0337612195417634	-0.0605261495450619	-0.0979970387871697	-0.0337612195417634	-0.0498201903062526	-0.0498201903062526	-0.0498201903062526	-0.114056009551659	-0.135467928029278	-0.205056742847226	-0.130114948409873	-0.135467928029278	-0.130114948409873	-0.0658791291644666	-0.0123493010641448	-0.0765850884032759	-0.103350018406574	-0.156879878413171	-0.178291828797065	-0.205056742847226	-0.344234340576848	-0.215762702086036	-0.130114948409873	-0.0872910795483604	-0.108702998025979	-0.178291828797065	-0.156879878413171	-0.167585837651981	-0.162232858032576	-0.0926440591677651	-0.0979970387871697	-0.0498201903062526	-0.0872910795483604	-0.167585837651981	-0.124761968790468	-0.130114948409873
-0.0498201903062526	-0.135467928029278	-0.237174652469929	-0.146173919174362	-0.114056009551659	-0.0551731699256573	-0.0284082399223587	-0.0658791291644666	-0.0819380999289558	-0.0658791291644666	-0.0498201903062526	-0.0551731699256573	-0.0551731699256573	-0.0230552603029541	-0.0551731699256573	-0.0498201903062526	-0.0979970387871697	-0.0498201903062526	-0.044467210686848	-0.0765850884032759	-0.0551731699256573	-0.0872910795483604	-0.146173919174362	-0.194350767655279	-0.140820907648682	-0.151526898793767	-0.124761968790468	-0.0872910795483604	-0.0284082399223587	-0.0765850884032759	-0.119408989171064	-0.135467928029278	-0.18364480841647	-0.199703747274684	-0.349587328172822	-0.194350767655279	-0.151526898793767	-0.0926440591677651	-0.114056009551659	-0.18364480841647	-0.156879878413171	-0.18364480841647	-0.167585837651981	-0.0979970387871697	-0.0926440591677651	-0.044467210686848	-0.103350018406574	-0.167585837651981	-0.130114948409873	-0.151526898793767
-0.044467210686848	-0.103350018406574	-0.237174652469929	-0.140820907648682	-0.130114948409873	-0.0551731699256573	-0.039114199161168	-0.0498201903062526	-0.0712321087838712	-0.0658791291644666	-0.0551731699256573	-0.039114199161168	-0.0177022806835494	-0.0498201903062526	-0.044467210686848	-0.0498201903062526	-0.103350018406574	-0.0658791291644666	-0.0498201903062526	-0.0605261495450619	-0.0765850884032759	-0.0819380999289558	-0.151526898793767	-0.199703747274684	-0.151526898793767	-0.162232858032576	-0.114056009551659	-0.103350018406574	-0.0551731699256573	-0.0765850884032759	-0.114056009551659	-0.146173919174362	-0.18364480841647	-0.205056742847226	-0.349587328172822	-0.221115697658578	-0.156879878413171	-0.0979970387871697	-0.151526898793767	-0.178291828797065	-0.135467928029278	-0.162232858032576	-0.146173919174362	-0.0765850884032759	-0.0712321087838712	-0.0658791291644666	-0.0979970387871697	-0.178291828797065	-0.135467928029278	-0.114056009551659
-0.044467210686848	-0.130114948409873	-0.221115697658578	-0.156879878413171	-0.119408989171064	-0.0658791291644666	-0.0284082399223587	-0.0498201903062526	-0.0926440591677651	-0.0819380999289558	-0.0605261495450619	-0.0337612195417634	-0.039114199161168	-0.0551731699256573	-0.0337612195417634	-0.0551731699256573	-0.0712321087838712	-0.0551731699256573	-0.0498201903062526	-0.0658791291644666	-0.0551731699256573	-0.0979970387871697	-0.151526898793767	-0.199703747274684	-0.146173919174362	-0.162232858032576	-0.124761968790468	-0.0979970387871697	-0.0230552603029541	-0.0819380999289558	-0.0979970387871697	-0.162232858032576	-0.178291828797065	-0.18364480841647	-0.33352837336147	-0.210409722466631	-0.151526898793767	-0.108702998025979	-0.151526898793767	-0.162232858032576	-0.151526898793767	-0.172938817271385	-0.162232858032576	-0.0605261495450619	-0.0872910795483604	-0.044467210686848	-0.0979970387871697	-0.194350767655279	-0.135467928029278	-0.119408989171064
-0.044467210686848	-0.124761968790468	-0.226468677277983	-0.135467928029278	-0.114056009551659	-0.0605261495450619	-0.0177022806835494	-0.0765850884032759	-0.0872910795483604	-0.0926440591677651	-0.0605261495450619	-0.0498201903062526	-0.0605261495450619	-0.0605261495450619	-0.039114199161168	-0.0551731699256573	-0.039114199161168	-0.0498201903062526	-0.0230552603029541	-0.0712321087838712	-0.044467210686848	-0.0926440591677651	-0.146173919174362	-0.167585837651981	-0.130114948409873	-0.130114948409873	-0.124761968790468	-0.0872910795483604	-0.0337612195417634	-0.0819380999289558	-0.108702998025979	-0.130114948409873	-0.178291828797065	-0.199703747274684	-0.33352837336147	-0.242527632089334	-0.146173919174362	-0.114056009551659	-0.124761968790468	-0.167585837651981	-0.140820907648682	-0.172938817271385	-0.194350767655279	-0.0872910795483604	-0.0926440591677651	-0.044467210686848	-0.0926440591677651	-0.167585837651981	-0.0979970387871697	-0.119408989171064
-0.0337612195417634	-0.130114948409873	-0.215762702086036	-0.124761968790468	-0.124761968790468	-0.0712321087838712	-0.0177022806835494	-0.0819380999289558	-0.0658791291644666	-0.0712321087838712	-0.0605261495450619	-0.0712321087838712	-0.0765850884032759	-0.039114199161168	-0.0712321087838712	-0.0177022806835494	-0.0765850884032759	-0.0658791291644666	-0.0284082399223587	-0.0658791291644666	-0.0658791291644666	-0.0979970387871697	-0.146173919174362	-0.140820907648682	-0.114056009551659	-0.140820907648682	-0.108702998025979	-0.103350018406574	-0.039114199161168	-0.108702998025979	-0.0979970387871697	-0.119408989171064	-0.188997788035875	-0.231821656897387	-0.344234340576848	-0.242527632089334	-0.156879878413171	-0.103350018406574	-0.124761968790468	-0.167585837651981	-0.146173919174362	-0.162232858032576	-0.172938817271385	-0.0926440591677651	-0.0979970387871697	-0.044467210686848	-0.0819380999289558	-0.156879878413171	-0.108702998025979	-0.114056009551659
-0.0337612195417634	-0.135467928029278	-0.215762702086036	-0.151526898793767	-0.119408989171064	-0.0872910795483604	-0.044467210686848	-0.0658791291644666	-0.0712321087838712	-0.0605261495450619	-0.044467210686848	-0.0551731699256573	-0.0551731699256573	-0.0551731699256573	-0.0605261495450619	-0.0177022806835494	-0.0926440591677651	-0.044467210686848	-0.039114199161168	-0.0551731699256573	-0.0551731699256573	-0.108702998025979	-0.162232858032576	-0.146173919174362	-0.0872910795483604	-0.162232858032576	-0.103350018406574	-0.0819380999289558	-0.0337612195417634	-0.0979970387871697	-0.103350018406574	-0.156879878413171	-0.178291828797065	-0.215762702086036	-0.328175385765497	-0.221115697658578	-0.135467928029278	-0.0979970387871697	-0.135467928029278	-0.194350767655279	-0.135467928029278	-0.146173919174362	-0.162232858032576	-0.0926440591677651	-0.103350018406574	-0.0551731699256573	-0.0926440591677651	-0.162232858032576	-0.135467928029278	-0.135467928029278
-0.0765850884032759	-0.140820907648682	-0.231821656897387	-0.146173919174362	-0.135467928029278	-0.0765850884032759	-0.044467210686848	-0.0551731699256573	-0.0819380999289558	-0.0872910795483604	-0.0230552603029541	-0.0498201903062526	-0.0712321087838712	-0.039114199161168	-0.0605261495450619	-0.044467210686848	-0.0712321087838712	-0.0765850884032759	-0.039114199161168	-0.0765850884032759	-0.0658791291644666	-0.103350018406574	-0.151526898793767	-0.167585837651981	-0.108702998025979	-0.146173919174362	-0.130114948409873	-0.0926440591677651	-0.0337612195417634	-0.0765850884032759	-0.114056009551659	-0.172938817271385	-0.167585837651981	-0.194350767655279	-0.322822406146092	-0.205056742847226	-0.140820907648682	-0.0819380999289558	-0.146173919174362	-0.162232858032576	-0.140820907648682	-0.151526898793767	-0.172938817271385	-0.0926440591677651	-0.114056009551659	-0.0658791291644666	-0.103350018406574	-0.178291828797065	-0.146173919174362	-0.114056009551659
-0.0712321087838712	-0.130114948409873	-0.215762702086036	-0.124761968790468	-0.140820907648682	-0.0658791291644666	-0.0284082399223587	-0.0765850884032759	-0.103350018406574	-0.0979970387871697	-0.0230552603029541	-0.0605261495450619	-0.044467210686848	-0.044467210686848	-0.0605261495450619	-0.0337612195417634	-0.0765850884032759	-0.0926440591677651	-0.0177022806835494	-0.103350018406574	-0.0765850884032759	-0.0712321087838712	-0.135467928029278	-0.156879878413171	-0.135467928029278	-0.151526898793767	-0.130114948409873	-0.114056009551659	-0.0498201903062526	-0.0819380999289558	-0.0872910795483604	-0.151526898793767	-0.162232858032576	-0.194350767655279	-0.328175385765497	-0.215762702086036	-0.172938817271385	-0.0872910795483604	-0.146173919174362	-0.156879878413171	-0.108702998025979	-0.151526898793767	-0.172938817271385	-0.0926440591677651	-0.0979970387871697	-0.044467210686848	-0.0872910795483604	-0.172938817271385	-0.124761968790468	-0.0819380999289558
-0.0605261495450619	-0.119408989171064	-0.178291828797065	-0.124761968790468	-0.135467928029278	-0.0551731699256573	-0.039114199161168	-0.0712321087838712	-0.0712321087838712	-0.0979970387871697	-0.0284082399223587	-0.044467210686848	-0.044467210686848	-0.0551731699256573	-0.0712321087838712	-0.0337612195417634	-0.0819380999289558	-0.0872910795483604	-0.0284082399223587	-0.0765850884032759	-0.0819380999289558	-0.0605261495450619	-0.130114948409873	-0.146173919174362	-0.114056009551659	-0.146173919174362	-0.108702998025979	-0.108702998025979	-0.0712321087838712	-0.0765850884032759	-0.0658791291644666	-0.146173919174362	-0.156879878413171	-0.215762702086036	-0.322822406146092	-0.247880611708739	-0.151526898793767	-0.119408989171064	-0.135467928029278	-0.156879878413171	-0.0926440591677651	-0.103350018406574	-0.178291828797065	-0.0765850884032759	-0.103350018406574	-0.0337612195417634	-0.0712321087838712	-0.156879878413171	-0.130114948409873	-0.0658791291644666
-0.0658791291644666	-0.135467928029278	-0.178291828797065	-0.114056009551659	-0.119408989171064	-0.0872910795483604	-0.0337612195417634	-0.0712321087838712	-0.039114199161168	-0.0819380999289558	-0.0498201903062526	-0.0337612195417634	-0.0712321087838712	-0.0284082399223587	-0.0498201903062526	-0.039114199161168	-0.0658791291644666	-0.0498201903062526	-0.039114199161168	-0.0765850884032759	-0.0551731699256573	-0.103350018406574	-0.108702998025979	-0.162232858032576	-0.103350018406574	-0.130114948409873	-0.114056009551659	-0.0765850884032759	-0.044467210686848	-0.0819380999289558	-0.0712321087838712	-0.156879878413171	-0.162232858032576	-0.205056742847226	-0.296057476142794	-0.231821656897387	-0.130114948409873	-0.103350018406574	-0.103350018406574	-0.140820907648682	-0.119408989171064	-0.135467928029278	-0.178291828797065	-0.0979970387871697	-0.119408989171064	-0.0337612195417634	-0.0819380999289558	-0.151526898793767	-0.130114948409873	-0.0765850884032759
-0.0819380999289558	-0.130114948409873	-0.205056742847226	-0.119408989171064	-0.130114948409873	-0.0872910795483604	-0.0337612195417634	-0.0551731699256573	-0.0498201903062526	-0.103350018406574	-0.039114199161168	-0.044467210686848	-0.0712321087838712	0.00370966970034447	-0.0605261495450619	-0.039114199161168	-0.0819380999289558	-0.0658791291644666	-0.0337612195417634	-0.0819380999289558	-0.0551731699256573	-0.0819380999289558	-0.124761968790468	-0.130114948409873	-0.103350018406574	-0.108702998025979	-0.114056009551659	-0.0765850884032759	-0.0337612195417634	-0.0712321087838712	-0.0765850884032759	-0.146173919174362	-0.162232858032576	-0.199703747274684	-0.296057476142794	-0.210409722466631	-0.130114948409873	-0.0819380999289558	-0.0819380999289558	-0.140820907648682	-0.114056009551659	-0.146173919174362	-0.18364480841647	-0.0926440591677651	-0.108702998025979	-0.0284082399223587	-0.0819380999289558	-0.124761968790468	-0.130114948409873	-0.0819380999289558
-0.0658791291644666	-0.108702998025979	-0.178291828797065	-0.108702998025979	-0.140820907648682	-0.0765850884032759	-0.039114199161168	-0.0551731699256573	-0.0551731699256573	-0.0765850884032759	-0.0284082399223587	-0.0605261495450619	-0.044467210686848	-0.00699628953846482	-0.0765850884032759	-0.0284082399223587	-0.108702998025979	-0.0765850884032759	-0.0337612195417634	-0.0712321087838712	-0.0658791291644666	-0.0765850884032759	-0.130114948409873	-0.146173919174362	-0.114056009551659	-0.130114948409873	-0.108702998025979	-0.0658791291644666	-0.0551731699256573	-0.0712321087838712	-0.0712321087838712	-0.135467928029278	-0.178291828797065	-0.194350767655279	-0.30676345133474	-0.199703747274684	-0.140820907648682	-0.0765850884032759	-0.119408989171064	-0.151526898793767	-0.114056009551659	-0.130114948409873	-0.140820907648682	-0.0872910795483604	-0.103350018406574	-0.039114199161168	-0.0819380999289558	-0.114056009551659	-0.114056009551659	-0.0819380999289558
-0.0605261495450619	-0.0979970387871697	-0.178291828797065	-0.130114948409873	-0.119408989171064	-0.0658791291644666	-0.0498201903062526	-0.0230552603029541	-0.0498201903062526	-0.0712321087838712	-0.0337612195417634	-0.0337612195417634	-0.0177022806835494	-0.0230552603029541	-0.0551731699256573	-0.0284082399223587	-0.108702998025979	-0.0872910795483604	-0.0284082399223587	-0.0712321087838712	-0.0712321087838712	-0.0872910795483604	-0.135467928029278	-0.167585837651981	-0.108702998025979	-0.140820907648682	-0.108702998025979	-0.0819380999289558	-0.0498201903062526	-0.0551731699256573	-0.0765850884032759	-0.151526898793767	-0.167585837651981	-0.167585837651981	-0.296057476142794	-0.188997788035875	-0.140820907648682	-0.0712321087838712	-0.140820907648682	-0.162232858032576	-0.114056009551659	-0.124761968790468	-0.114056009551659	-0.0658791291644666	-0.0926440591677651	-0.0551731699256573	-0.0872910795483604	-0.135467928029278	-0.135467928029278	-0.0872910795483604
-0.0819380999289558	-0.0979970387871697	-0.194350767655279	-0.124761968790468	-0.119408989171064	-0.0551731699256573	-0.0230552603029541	-0.039114199161168	-0.0658791291644666	-0.0979970387871697	-0.039114199161168	-0.0123493010641448	-0.0337612195417634	-0.0123493010641448	-0.0230552603029541	-0.0712321087838712	-0.0872910795483604	-0.0551731699256573	-0.039114199161168	-0.0712321087838712	-0.0551731699256573	-0.0872910795483604	-0.130114948409873	-0.172938817271385	-0.135467928029278	-0.135467928029278	-0.114056009551659	-0.0819380999289558	-0.0498201903062526	-0.039114199161168	-0.0872910795483604	-0.146173919174362	-0.151526898793767	-0.167585837651981	-0.279998521331442	-0.199703747274684	-0.124761968790468	-0.0712321087838712	-0.119408989171064	-0.151526898793767	-0.130114948409873	-0.135467928029278	-0.156879878413171	-0.0605261495450619	-0.0979970387871697	-0.0337612195417634	-0.0926440591677651	-0.146173919174362	-0.114056009551659	-0.0872910795483604
-0.0498201903062526	-0.0979970387871697	-0.172938817271385	-0.114056009551659	-0.119408989171064	-0.0551731699256573	0.0144156289391538	-0.0658791291644666	-0.0658791291644666	-0.0979970387871697	-0.0605261495450619	-0.0337612195417634	-0.039114199161168	-0.00699628953846482	-0.044467210686848	-0.0605261495450619	-0.0819380999289558	-0.0605261495450619	-0.039114199161168	-0.0926440591677651	-0.0551731699256573	-0.0872910795483604	-0.108702998025979	-0.146173919174362	-0.135467928029278	-0.119408989171064	-0.0979970387871697	-0.0872910795483604	-0.044467210686848	-0.0605261495450619	-0.0658791291644666	-0.108702998025979	-0.172938817271385	-0.178291828797065	-0.290704496523389	-0.199703747274684	-0.130114948409873	-0.0819380999289558	-0.114056009551659	-0.135467928029278	-0.108702998025979	-0.119408989171064	-0.167585837651981	-0.0658791291644666	-0.0872910795483604	-0.0284082399223587	-0.0605261495450619	-0.119408989171064	-0.0926440591677651	-0.0551731699256573
-0.0284082399223587	-0.0979970387871697	-0.156879878413171	-0.114056009551659	-0.103350018406574	-0.0605261495450619	-0.0230552603029541	-0.0498201903062526	-0.039114199161168	-0.0605261495450619	-0.0498201903062526	-0.0284082399223587	-0.0337612195417634	-0.0177022806835494	-0.0551731699256573	-0.044467210686848	-0.0926440591677651	-0.0337612195417634	-0.039114199161168	-0.0498201903062526	-0.0498201903062526	-0.0979970387871697	-0.140820907648682	-0.130114948409873	-0.119408989171064	-0.130114948409873	-0.0658791291644666	-0.0765850884032759	-0.039114199161168	-0.0551731699256573	-0.0658791291644666	-0.103350018406574	-0.172938817271385	-0.188997788035875	-0.290704496523389	-0.221115697658578	-0.114056009551659	-0.0819380999289558	-0.103350018406574	-0.162232858032576	-0.103350018406574	-0.130114948409873	-0.156879878413171	-0.0658791291644666	-0.0765850884032759	-0.039114199161168	-0.0712321087838712	-0.103350018406574	-0.0979970387871697	-0.0765850884032759
-0.0498201903062526	-0.0926440591677651	-0.178291828797065	-0.135467928029278	-0.103350018406574	-0.0765850884032759	-0.039114199161168	-0.044467210686848	-0.0498201903062526	-0.0551731699256573	-0.0551731699256573	-0.0177022806835494	-0.044467210686848	-0.00699628953846482	-0.0551731699256573	-0.044467210686848	-0.0926440591677651	-0.0551731699256573	-0.044467210686848	-0.0551731699256573	-0.0177022806835494	-0.124761968790468	-0.146173919174362	-0.135467928029278	-0.0979970387871697	-0.135467928029278	-0.0765850884032759	-0.0712321087838712	0.00370966970034447	-0.039114199161168	-0.0926440591677651	-0.135467928029278	-0.18364480841647	-0.178291828797065	-0.301410455762198	-0.194350767655279	-0.0872910795483604	-0.0712321087838712	-0.114056009551659	-0.167585837651981	-0.130114948409873	-0.151526898793767	-0.146173919174362	-0.0658791291644666	-0.0979970387871697	-0.0658791291644666	-0.0979970387871697	-0.130114948409873	-0.108702998025979	-0.0926440591677651
-0.0658791291644666	-0.108702998025979	-0.194350767655279	-0.151526898793767	-0.124761968790468	-0.0658791291644666	-0.0177022806835494	-0.0498201903062526	-0.0819380999289558	-0.0605261495450619	-0.044467210686848	-0.0284082399223587	-0.0498201903062526	0.00906264931974912	-0.0551731699256573	-0.044467210686848	-0.108702998025979	-0.0605261495450619	-0.0284082399223587	-0.0658791291644666	-0.044467210686848	-0.103350018406574	-0.156879878413171	-0.146173919174362	-0.114056009551659	-0.130114948409873	-0.0872910795483604	-0.0819380999289558	-0.0230552603029541	-0.0337612195417634	-0.0979970387871697	-0.124761968790468	-0.167585837651981	-0.178291828797065	-0.301410455762198	-0.18364480841647	-0.103350018406574	-0.0605261495450619	-0.130114948409873	-0.167585837651981	-0.135467928029278	-0.146173919174362	-0.146173919174362	-0.0765850884032759	-0.0979970387871697	-0.0658791291644666	-0.119408989171064	-0.119408989171064	-0.103350018406574	-0.0926440591677651
-0.044467210686848	-0.0926440591677651	-0.178291828797065	-0.135467928029278	-0.114056009551659	-0.0605261495450619	-0.0230552603029541	-0.0605261495450619	-0.0819380999289558	-0.044467210686848	-0.039114199161168	-0.0337612195417634	-0.0123493010641448	-0.0177022806835494	-0.0658791291644666	-0.0498201903062526	-0.0979970387871697	-0.0765850884032759	-0.0230552603029541	-0.0658791291644666	-0.0551731699256573	-0.0926440591677651	-0.146173919174362	-0.140820907648682	-0.130114948409873	-0.151526898793767	-0.0819380999289558	-0.0926440591677651	-0.039114199161168	-0.0498201903062526	-0.0765850884032759	-0.114056009551659	-0.188997788035875	-0.178291828797065	-0.296057476142794	-0.210409722466631	-0.124761968790468	-0.0819380999289558	-0.146173919174362	-0.167585837651981	-0.108702998025979	-0.135467928029278	-0.130114948409873	-0.0658791291644666	-0.0819380999289558	-0.0605261495450619	-0.0926440591677651	-0.130114948409873	-0.0872910795483604	-0.0712321087838712
-0.0498201903062526	-0.0872910795483604	-0.172938817271385	-0.151526898793767	-0.0872910795483604	-0.0658791291644666	-0.0337612195417634	-0.0658791291644666	-0.0658791291644666	-0.0551731699256573	-0.0551731699256573	-0.0177022806835494	-0.0337612195417634	-0.039114199161168	-0.044467210686848	-0.0337612195417634	-0.0819380999289558	-0.0551731699256573	-0.0284082399223587	-0.0551731699256573	-0.0337612195417634	-0.103350018406574	-0.140820907648682	-0.140820907648682	-0.119408989171064	-0.151526898793767	-0.0819380999289558	-0.0979970387871697	-0.0284082399223587	-0.044467210686848	-0.0926440591677651	-0.124761968790468	-0.178291828797065	-0.18364480841647	-0.285351500950847	-0.226468677277983	-0.108702998025979	-0.0926440591677651	-0.140820907648682	-0.162232858032576	-0.114056009551659	-0.135467928029278	-0.140820907648682	-0.0551731699256573	-0.0765850884032759	-0.0605261495450619	-0.108702998025979	-0.130114948409873	-0.108702998025979	-0.0765850884032759
-0.0498201903062526	-0.103350018406574	-0.178291828797065	-0.140820907648682	-0.0979970387871697	-0.0765850884032759	-0.0230552603029541	-0.0658791291644666	-0.0765850884032759	-0.0658791291644666	-0.0765850884032759	-0.0177022806835494	-0.0658791291644666	-0.0123493010641448	-0.0551731699256573	-0.039114199161168	-0.0498201903062526	-0.044467210686848	-0.0123493010641448	-0.0765850884032759	-0.0284082399223587	-0.114056009551659	-0.146173919174362	-0.119408989171064	-0.0872910795483604	-0.135467928029278	-0.0979970387871697	-0.0926440591677651	-0.0284082399223587	-0.0658791291644666	-0.0926440591677651	-0.114056009551659	-0.172938817271385	-0.194350767655279	-0.285351500950847	-0.226468677277983	-0.0926440591677651	-0.0819380999289558	-0.130114948409873	-0.146173919174362	-0.119408989171064	-0.135467928029278	-0.18364480841647	-0.0712321087838712	-0.103350018406574	-0.0551731699256573	-0.108702998025979	-0.130114948409873	-0.0872910795483604	-0.0819380999289558
-0.0498201903062526	-0.108702998025979	-0.172938817271385	-0.119408989171064	-0.119408989171064	-0.0926440591677651	-0.0177022806835494	-0.0765850884032759	-0.0658791291644666	-0.0498201903062526	-0.044467210686848	-0.044467210686848	-0.0712321087838712	-0.00699628953846482	-0.0712321087838712	-0.00699628953846482	-0.0658791291644666	-0.0712321087838712	-0.0230552603029541	-0.0658791291644666	-0.039114199161168	-0.108702998025979	-0.130114948409873	-0.0926440591677651	-0.0872910795483604	-0.108702998025979	-0.0765850884032759	-0.0926440591677651	-0.044467210686848	-0.0605261495450619	-0.0819380999289558	-0.114056009551659	-0.18364480841647	-0.205056742847226	-0.290704496523389	-0.210409722466631	-0.103350018406574	-0.0819380999289558	-0.130114948409873	-0.156879878413171	-0.114056009551659	-0.135467928029278	-0.156879878413171	-0.103350018406574	-0.0979970387871697	-0.044467210686848	-0.0979970387871697	-0.108702998025979	-0.0926440591677651	-0.0605261495450619
-0.0658791291644666	-0.0926440591677651	-0.151526898793767	-0.135467928029278	-0.114056009551659	-0.0819380999289558	-0.0551731699256573	-0.0551731699256573	-0.0658791291644666	-0.0177022806835494	-0.0177022806835494	-0.044467210686848	-0.044467210686848	-0.0230552603029541	-0.0819380999289558	-0.00699628953846482	-0.0926440591677651	-0.0872910795483604	-0.0230552603029541	-0.0551731699256573	-0.0498201903062526	-0.103350018406574	-0.146173919174362	-0.103350018406574	-0.0712321087838712	-0.130114948409873	-0.0765850884032759	-0.0926440591677651	-0.044467210686848	-0.0551731699256573	-0.0712321087838712	-0.146173919174362	-0.178291828797065	-0.199703747274684	-0.296057476142794	-0.221115697658578	-0.103350018406574	-0.0819380999289558	-0.146173919174362	-0.167585837651981	-0.108702998025979	-0.135467928029278	-0.140820907648682	-0.0765850884032759	-0.0926440591677651	-0.0658791291644666	-0.0979970387871697	-0.103350018406574	-0.135467928029278	-0.0819380999289558
-0.0819380999289558	-0.0979970387871697	-0.178291828797065	-0.151526898793767	-0.130114948409873	-0.0926440591677651	-0.0498201903062526	-0.0658791291644666	-0.0551731699256573	-0.039114199161168	-0.0284082399223587	-0.0337612195417634	-0.0498201903062526	-0.0230552603029541	-0.0658791291644666	-0.0284082399223587	-0.0765850884032759	-0.0819380999289558	-0.0230552603029541	-0.0765850884032759	-0.0551731699256573	-0.108702998025979	-0.156879878413171	-0.119408989171064	-0.0819380999289558	-0.135467928029278	-0.0926440591677651	-0.0926440591677651	-0.0284082399223587	-0.044467210686848	-0.0979970387871697	-0.146173919174362	-0.146173919174362	-0.188997788035875	-0.290704496523389	-0.205056742847226	-0.108702998025979	-0.0765850884032759	-0.140820907648682	-0.146173919174362	-0.114056009551659	-0.124761968790468	-0.135467928029278	-0.0819380999289558	-0.108702998025979	-0.0765850884032759	-0.114056009551659	-0.130114948409873	-0.124761968790468	-0.0819380999289558
-0.0926440591677651	-0.0926440591677651	-0.167585837651981	-0.130114948409873	-0.103350018406574	-0.0872910795483604	-0.0337612195417634	-0.0712321087838712	-0.0765850884032759	-0.0605261495450619	-0.0230552603029541	-0.0337612195417634	-0.0605261495450619	-0.0177022806835494	-0.0605261495450619	-0.0337612195417634	-0.0605261495450619	-0.0765850884032759	-0.0123493010641448	-0.108702998025979	-0.0551731699256573	-0.0658791291644666	-0.119408989171064	-0.119408989171064	-0.0819380999289558	-0.119408989171064	-0.0979970387871697	-0.103350018406574	-0.0605261495450619	-0.044467210686848	-0.0765850884032759	-0.135467928029278	-0.124761968790468	-0.178291828797065	-0.269292546139495	-0.205056742847226	-0.114056009551659	-0.0658791291644666	-0.135467928029278	-0.130114948409873	-0.0979970387871697	-0.130114948409873	-0.156879878413171	-0.0872910795483604	-0.103350018406574	-0.0498201903062526	-0.103350018406574	-0.114056009551659	-0.103350018406574	-0.044467210686848
-0.0658791291644666	-0.0819380999289558	-0.130114948409873	-0.119408989171064	-0.114056009551659	-0.0765850884032759	-0.039114199161168	-0.0819380999289558	-0.0551731699256573	-0.0712321087838712	-0.0337612195417634	-0.0337612195417634	-0.0498201903062526	-0.0177022806835494	-0.0712321087838712	-0.0284082399223587	-0.0658791291644666	-0.0872910795483604	-0.0123493010641448	-0.0872910795483604	-0.0498201903062526	-0.0819380999289558	-0.103350018406574	-0.0979970387871697	-0.0926440591677651	-0.103350018406574	-0.0872910795483604	-0.103350018406574	-0.0658791291644666	-0.044467210686848	-0.0498201903062526	-0.124761968790468	-0.151526898793767	-0.199703747274684	-0.269292546139495	-0.237174652469929	-0.119408989171064	-0.0926440591677651	-0.135467928029278	-0.108702998025979	-0.0658791291644666	-0.0872910795483604	-0.140820907648682	-0.0765850884032759	-0.0819380999289558	-0.044467210686848	-0.0551731699256573	-0.0979970387871697	-0.114056009551659	-0.0230552603029541
-0.0605261495450619	-0.0872910795483604	-0.119408989171064	-0.124761968790468	-0.0926440591677651	-0.0872910795483604	-0.044467210686848	-0.0658791291644666	-0.039114199161168	-0.044467210686848	-0.0284082399223587	-0.039114199161168	-0.0658791291644666	-0.0123493010641448	-0.0819380999289558	-0.0123493010641448	-0.0712321087838712	-0.0765850884032759	-0.0337612195417634	-0.0765850884032759	-0.044467210686848	-0.0979970387871697	-0.114056009551659	-0.103350018406574	-0.0765850884032759	-0.108702998025979	-0.0872910795483604	-0.0765850884032759	-0.0605261495450619	-0.0658791291644666	-0.044467210686848	-0.135467928029278	-0.146173919174362	-0.205056742847226	-0.253233607281281	-0.221115697658578	-0.0926440591677651	-0.0819380999289558	-0.124761968790468	-0.140820907648682	-0.0872910795483604	-0.0926440591677651	-0.135467928029278	-0.0765850884032759	-0.0926440591677651	-0.039114199161168	-0.0819380999289558	-0.0765850884032759	-0.114056009551659	-0.0498201903062526
-0.0712321087838712	-0.0872910795483604	-0.140820907648682	-0.135467928029278	-0.103350018406574	-0.0926440591677651	-0.0498201903062526	-0.0605261495450619	-0.039114199161168	-0.0658791291644666	-0.0284082399223587	-0.0337612195417634	-0.0712321087838712	0.0144156289391538	-0.0712321087838712	-0.0284082399223587	-0.0658791291644666	-0.0819380999289558	-0.039114199161168	-0.0819380999289558	-0.0284082399223587	-0.103350018406574	-0.103350018406574	-0.0979970387871697	-0.0712321087838712	-0.103350018406574	-0.103350018406574	-0.0605261495450619	-0.0498201903062526	-0.0337612195417634	-0.0819380999289558	-0.135467928029278	-0.146173919174362	-0.188997788035875	-0.258586586900686	-0.194350767655279	-0.0926440591677651	-0.0498201903062526	-0.0926440591677651	-0.114056009551659	-0.108702998025979	-0.124761968790468	-0.135467928029278	-0.0872910795483604	-0.0926440591677651	-0.0605261495450619	-0.103350018406574	-0.0819380999289558	-0.114056009551659	-0.0658791291644666
-0.0765850884032759	-0.0712321087838712	-0.135467928029278	-0.114056009551659	-0.108702998025979	-0.0819380999289558	-0.0337612195417634	-0.0551731699256573	-0.0551731699256573	-0.0498201903062526	-0.0123493010641448	-0.044467210686848	-0.0337612195417634	0.0197686085585584	-0.0765850884032759	-0.0284082399223587	-0.0765850884032759	-0.0819380999289558	-0.0284082399223587	-0.0926440591677651	-0.044467210686848	-0.0872910795483604	-0.108702998025979	-0.103350018406574	-0.0979970387871697	-0.0872910795483604	-0.0926440591677651	-0.0819380999289558	-0.0498201903062526	-0.0230552603029541	-0.0605261495450619	-0.135467928029278	-0.151526898793767	-0.172938817271385	-0.269292546139495	-0.178291828797065	-0.108702998025979	-0.044467210686848	-0.130114948409873	-0.119408989171064	-0.0926440591677651	-0.108702998025979	-0.103350018406574	-0.0872910795483604	-0.0819380999289558	-0.044467210686848	-0.0872910795483604	-0.0765850884032759	-0.119408989171064	-0.044467210686848
-0.0658791291644666	-0.044467210686848	-0.119408989171064	-0.124761968790468	-0.103350018406574	-0.0551731699256573	-0.0498201903062526	-0.044467210686848	-0.0498201903062526	-0.0337612195417634	-0.0284082399223587	-0.0123493010641448	-0.00699628953846482	0.00370966970034447	-0.0551731699256573	-0.044467210686848	-0.0872910795483604	-0.108702998025979	-0.0230552603029541	-0.0872910795483604	-0.0551731699256573	-0.0926440591677651	-0.114056009551659	-0.130114948409873	-0.0979970387871697	-0.119408989171064	-0.0765850884032759	-0.0926440591677651	-0.0712321087838712	-0.0337612195417634	-0.0658791291644666	-0.146173919174362	-0.156879878413171	-0.156879878413171	-0.26393956652009	-0.194350767655279	-0.114056009551659	-0.0658791291644666	-0.140820907648682	-0.124761968790468	-0.0872910795483604	-0.103350018406574	-0.0819380999289558	-0.044467210686848	-0.044467210686848	-0.0658791291644666	-0.0819380999289558	-0.0819380999289558	-0.119408989171064	-0.044467210686848
-0.0605261495450619	-0.0498201903062526	-0.135467928029278	-0.146173919174362	-0.0872910795483604	-0.0498201903062526	-0.0230552603029541	-0.0498201903062526	-0.0498201903062526	-0.044467210686848	-0.0498201903062526	0.00906264931974912	-0.044467210686848	0.00370966970034447	-0.0284082399223587	-0.0605261495450619	-0.0712321087838712	-0.0658791291644666	-0.044467210686848	-0.0872910795483604	-0.044467210686848	-0.0872910795483604	-0.108702998025979	-0.130114948409873	-0.103350018406574	-0.103350018406574	-0.0712321087838712	-0.0765850884032759	-0.0551731699256573	-0.00699628953846482	-0.0819380999289558	-0.130114948409873	-0.135467928029278	-0.156879878413171	-0.253233607281281	-0.188997788035875	-0.0926440591677651	-0.0605261495450619	-0.124761968790468	-0.103350018406574	-0.0979970387871697	-0.0979970387871697	-0.114056009551659	-0.044467210686848	-0.0712321087838712	-0.0551731699256573	-0.0926440591677651	-0.108702998025979	-0.103350018406574	-0.044467210686848
-0.0551731699256573	-0.0605261495450619	-0.140820907648682	-0.114056009551659	-0.0658791291644666	-0.0658791291644666	0.00370966970034447	-0.0658791291644666	-0.0658791291644666	-0.0551731699256573	-0.044467210686848	-0.0123493010641448	-0.0605261495450619	0.0144156289391538	-0.0551731699256573	-0.044467210686848	-0.0658791291644666	-0.0605261495450619	-0.0337612195417634	-0.0712321087838712	-0.0230552603029541	-0.108702998025979	-0.0819380999289558	-0.108702998025979	-0.108702998025979	-0.0926440591677651	-0.0712321087838712	-0.0765850884032759	-0.044467210686848	-0.0123493010641448	-0.0551731699256573	-0.103350018406574	-0.130114948409873	-0.172938817271385	-0.26393956652009	-0.188997788035875	-0.0765850884032759	-0.0551731699256573	-0.103350018406574	-0.0979970387871697	-0.0926440591677651	-0.114056009551659	-0.119408989171064	-0.0765850884032759	-0.0712321087838712	-0.0337612195417634	-0.0979970387871697	-0.0872910795483604	-0.0765850884032759	-0.0337612195417634
-0.0177022806835494	-0.0605261495450619	-0.119408989171064	-0.114056009551659	-0.0765850884032759	-0.0658791291644666	-0.0337612195417634	-0.0551731699256573	-0.044467210686848	-0.0177022806835494	-0.039114199161168	-0.0337612195417634	-0.039114199161168	0.0144156289391538	-0.0765850884032759	-0.0337612195417634	-0.0712321087838712	-0.0658791291644666	-0.0284082399223587	-0.0551731699256573	-0.0230552603029541	-0.108702998025979	-0.0979970387871697	-0.0979970387871697	-0.0979970387871697	-0.0926440591677651	-0.0498201903062526	-0.0926440591677651	-0.0337612195417634	-0.039114199161168	-0.0605261495450619	-0.103350018406574	-0.162232858032576	-0.18364480841647	-0.274645541712037	-0.210409722466631	-0.0605261495450619	-0.0765850884032759	-0.114056009551659	-0.119408989171064	-0.0926440591677651	-0.119408989171064	-0.108702998025979	-0.0712321087838712	-0.0658791291644666	-0.0498201903062526	-0.0658791291644666	-0.0765850884032759	-0.0979970387871697	-0.0551731699256573
-0.0337612195417634	-0.044467210686848	-0.135467928029278	-0.156879878413171	-0.0765850884032759	-0.0819380999289558	-0.0498201903062526	-0.0498201903062526	-0.0498201903062526	-0.00699628953846482	-0.0551731699256573	-0.0123493010641448	-0.039114199161168	0.00370966970034447	-0.0605261495450619	-0.0284082399223587	-0.0765850884032759	-0.0712321087838712	-0.0337612195417634	-0.044467210686848	-0.0230552603029541	-0.119408989171064	-0.124761968790468	-0.114056009551659	-0.0926440591677651	-0.119408989171064	-0.0658791291644666	-0.0712321087838712	-0.0284082399223587	-0.0284082399223587	-0.0872910795483604	-0.124761968790468	-0.162232858032576	-0.188997788035875	-0.279998521331442	-0.199703747274684	-0.0658791291644666	-0.0605261495450619	-0.130114948409873	-0.135467928029278	-0.108702998025979	-0.124761968790468	-0.103350018406574	-0.0712321087838712	-0.0551731699256573	-0.0765850884032759	-0.0979970387871697	-0.0872910795483604	-0.114056009551659	-0.0551731699256573
-0.0605261495450619	-0.0658791291644666	-0.156879878413171	-0.167585837651981	-0.0712321087838712	-0.0819380999289558	-0.039114199161168	-0.039114199161168	-0.0765850884032759	-0.0177022806835494	-0.0551731699256573	0.00370966970034447	-0.039114199161168	0.0144156289391538	-0.0551731699256573	-0.0551731699256573	-0.0605261495450619	-0.0712321087838712	-0.0337612195417634	-0.0819380999289558	-0.0284082399223587	-0.119408989171064	-0.114056009551659	-0.114056009551659	-0.0926440591677651	-0.114056009551659	-0.0712321087838712	-0.0979970387871697	-0.0337612195417634	-0.0123493010641448	-0.0926440591677651	-0.130114948409873	-0.151526898793767	-0.146173919174362	-0.269292546139495	-0.18364480841647	-0.0712321087838712	-0.039114199161168	-0.146173919174362	-0.124761968790468	-0.108702998025979	-0.124761968790468	-0.0979970387871697	-0.0765850884032759	-0.0605261495450619	-0.0712321087838712	-0.108702998025979	-0.103350018406574	-0.103350018406574	-0.0712321087838712
-0.044467210686848	-0.039114199161168	-0.146173919174362	-0.140820907648682	-0.0712321087838712	-0.0605261495450619	-0.0337612195417634	-0.0765850884032759	-0.0872910795483604	-0.0177022806835494	-0.044467210686848	-0.0284082399223587	-0.0337612195417634	-0.00699628953846482	-0.0658791291644666	-0.0551731699256573	-0.0605261495450619	-0.0712321087838712	-0.00699628953846482	-0.0765850884032759	-0.0284082399223587	-0.114056009551659	-0.0979970387871697	-0.103350018406574	-0.114056009551659	-0.0926440591677651	-0.0712321087838712	-0.124761968790468	-0.044467210686848	-0.0177022806835494	-0.0658791291644666	-0.108702998025979	-0.146173919174362	-0.167585837651981	-0.279998521331442	-0.205056742847226	-0.0872910795483604	-0.0712321087838712	-0.135467928029278	-0.103350018406574	-0.0926440591677651	-0.124761968790468	-0.0926440591677651	-0.0712321087838712	-0.0498201903062526	-0.0605261495450619	-0.0979970387871697	-0.108702998025979	-0.0926440591677651	-0.044467210686848
-0.039114199161168	-0.044467210686848	-0.135467928029278	-0.146173919174362	-0.0605261495450619	-0.0658791291644666	-0.0284082399223587	-0.0765850884032759	-0.0765850884032759	-0.0123493010641448	-0.0498201903062526	-0.00164330991906018	-0.0551731699256573	-0.0230552603029541	-0.0551731699256573	-0.0284082399223587	-0.0551731699256573	-0.0658791291644666	-0.00164330991906018	-0.0712321087838712	-0.0337612195417634	-0.108702998025979	-0.108702998025979	-0.0926440591677651	-0.103350018406574	-0.114056009551659	-0.0551731699256573	-0.103350018406574	-0.0551731699256573	-0.0337612195417634	-0.0712321087838712	-0.119408989171064	-0.146173919174362	-0.18364480841647	-0.274645541712037	-0.226468677277983	-0.0819380999289558	-0.108702998025979	-0.140820907648682	-0.124761968790468	-0.0819380999289558	-0.114056009551659	-0.108702998025979	-0.0658791291644666	-0.044467210686848	-0.0712321087838712	-0.0819380999289558	-0.0926440591677651	-0.0979970387871697	-0.0498201903062526
-0.0284082399223587	-0.0712321087838712	-0.135467928029278	-0.140820907648682	-0.0498201903062526	-0.0872910795483604	-0.039114199161168	-0.0819380999289558	-0.0712321087838712	-0.0177022806835494	-0.0658791291644666	-0.0284082399223587	-0.0765850884032759	-0.00699628953846482	-0.0658791291644666	-0.0284082399223587	-0.0177022806835494	-0.0498201903062526	-0.0177022806835494	-0.0712321087838712	-0.0284082399223587	-0.119408989171064	-0.103350018406574	-0.0819380999289558	-0.0658791291644666	-0.0979970387871697	-0.0658791291644666	-0.0926440591677651	-0.044467210686848	-0.0337612195417634	-0.0872910795483604	-0.124761968790468	-0.140820907648682	-0.205056742847226	-0.258586586900686	-0.221115697658578	-0.0658791291644666	-0.0872910795483604	-0.135467928029278	-0.108702998025979	-0.103350018406574	-0.124761968790468	-0.114056009551659	-0.0819380999289558	-0.0605261495450619	-0.0658791291644666	-0.0926440591677651	-0.103350018406574	-0.103350018406574	-0.0658791291644666
-0.0551731699256573	-0.0872910795483604	-0.135467928029278	-0.151526898793767	-0.0658791291644666	-0.114056009551659	-0.039114199161168	-0.0712321087838712	-0.0765850884032759	-0.0337612195417634	-0.044467210686848	-0.0337612195417634	-0.0819380999289558	0.0197686085585584	-0.0872910795483604	-0.0123493010641448	-0.0337612195417634	-0.0712321087838712	-0.0123493010641448	-0.0765850884032759	-0.0284082399223587	-0.119408989171064	-0.0979970387871697	-0.0765850884032759	-0.0712321087838712	-0.0926440591677651	-0.0765850884032759	-0.0979970387871697	-0.0337612195417634	-0.0337612195417634	-0.0819380999289558	-0.119408989171064	-0.140820907648682	-0.18364480841647	-0.274645541712037	-0.205056742847226	-0.0605261495450619	-0.0605261495450619	-0.119408989171064	-0.103350018406574	-0.108702998025979	-0.130114948409873	-0.119408989171064	-0.108702998025979	-0.0765850884032759	-0.0712321087838712	-0.0926440591677651	-0.0979970387871697	-0.103350018406574	-0.0605261495450619
-0.0658791291644666	-0.0605261495450619	-0.135467928029278	-0.151526898793767	-0.0872910795483604	-0.0926440591677651	-0.0712321087838712	-0.0712321087838712	-0.0765850884032759	-0.00699628953846482	-0.0177022806835494	-0.039114199161168	-0.0605261495450619	0.00370966970034447	-0.0872910795483604	-0.0230552603029541	-0.0498201903062526	-0.0926440591677651	-0.0123493010641448	-0.0819380999289558	-0.0498201903062526	-0.0926440591677651	-0.103350018406574	-0.0872910795483604	-0.0819380999289558	-0.0819380999289558	-0.0712321087838712	-0.114056009551659	-0.0551731699256573	-0.039114199161168	-0.0765850884032759	-0.135467928029278	-0.140820907648682	-0.194350767655279	-0.274645541712037	-0.210409722466631	-0.0765850884032759	-0.0765850884032759	-0.135467928029278	-0.114056009551659	-0.0926440591677651	-0.124761968790468	-0.0926440591677651	-0.0979970387871697	-0.0551731699256573	-0.0819380999289558	-0.0765850884032759	-0.0872910795483604	-0.108702998025979	-0.0551731699256573
-0.0551731699256573	-0.0551731699256573	-0.130114948409873	-0.151526898793767	-0.0872910795483604	-0.0872910795483604	-0.0658791291644666	-0.0819380999289558	-0.0765850884032759	-0.0177022806835494	-0.0337612195417634	-0.0177022806835494	-0.0551731699256573	-0.00699628953846482	-0.0605261495450619	-0.0337612195417634	-0.039114199161168	-0.0926440591677651	-0.0284082399223587	-0.0872910795483604	-0.0605261495450619	-0.0926440591677651	-0.103350018406574	-0.0979970387871697	-0.0658791291644666	-0.0979970387871697	-0.0819380999289558	-0.103350018406574	-0.0551731699256573	-0.0337612195417634	-0.0819380999289558	-0.146173919174362	-0.124761968790468	-0.194350767655279	-0.258586586900686	-0.205056742847226	-0.0926440591677651	-0.0765850884032759	-0.140820907648682	-0.0979970387871697	-0.0926440591677651	-0.103350018406574	-0.0872910795483604	-0.0872910795483604	-0.0605261495450619	-0.0819380999289558	-0.0765850884032759	-0.0979970387871697	-0.130114948409873	-0.0551731699256573
-0.0551731699256573	-0.0765850884032759	-0.124761968790468	-0.130114948409873	-0.0712321087838712	-0.0872910795483604	-0.0498201903062526	-0.0765850884032759	-0.0872910795483604	-0.0230552603029541	-0.039114199161168	-0.0123493010641448	-0.0712321087838712	-0.00699628953846482	-0.0605261495450619	-0.0498201903062526	-0.0177022806835494	-0.0658791291644666	-0.0284082399223587	-0.103350018406574	-0.0498201903062526	-0.0765850884032759	-0.0712321087838712	-0.0926440591677651	-0.0765850884032759	-0.0872910795483604	-0.0765850884032759	-0.108702998025979	-0.0712321087838712	-0.0230552603029541	-0.0658791291644666	-0.135467928029278	-0.0872910795483604	-0.178291828797065	-0.242527632089334	-0.199703747274684	-0.0872910795483604	-0.0819380999289558	-0.130114948409873	-0.0658791291644666	-0.0712321087838712	-0.108702998025979	-0.108702998025979	-0.0979970387871697	-0.0551731699256573	-0.0498201903062526	-0.0765850884032759	-0.0872910795483604	-0.108702998025979	-0.0337612195417634
-0.044467210686848	-0.0605261495450619	-0.114056009551659	-0.0979970387871697	-0.0712321087838712	-0.0819380999289558	-0.039114199161168	-0.0926440591677651	-0.0658791291644666	-0.0284082399223587	-0.0284082399223587	-0.0337612195417634	-0.0712321087838712	0.00370966970034447	-0.0712321087838712	-0.039114199161168	-0.0123493010641448	-0.0819380999289558	-0.0123493010641448	-0.0926440591677651	-0.0605261495450619	-0.0765850884032759	-0.0551731699256573	-0.0712321087838712	-0.0926440591677651	-0.0605261495450619	-0.0765850884032759	-0.119408989171064	-0.0712321087838712	-0.0337612195417634	-0.0605261495450619	-0.119408989171064	-0.114056009551659	-0.194350767655279	-0.247880611708739	-0.226468677277983	-0.0872910795483604	-0.0765850884032759	-0.103350018406574	-0.0658791291644666	-0.0658791291644666	-0.0872910795483604	-0.119408989171064	-0.0872910795483604	-0.0498201903062526	-0.039114199161168	-0.0284082399223587	-0.0658791291644666	-0.108702998025979	-0.00699628953846482
-0.0337612195417634	-0.0605261495450619	-0.0872910795483604	-0.124761968790468	-0.0712321087838712	-0.0926440591677651	-0.0605261495450619	-0.0819380999289558	-0.0498201903062526	-0.0230552603029541	-0.039114199161168	-0.0337612195417634	-0.0819380999289558	-0.00164330991906018	-0.0712321087838712	-0.0177022806835494	-0.044467210686848	-0.0765850884032759	-0.039114199161168	-0.0872910795483604	-0.0498201903062526	-0.0819380999289558	-0.0765850884032759	-0.0658791291644666	-0.0819380999289558	-0.0819380999289558	-0.0712321087838712	-0.0979970387871697	-0.0658791291644666	-0.044467210686848	-0.0551731699256573	-0.135467928029278	-0.119408989171064	-0.205056742847226	-0.247880611708739	-0.205056742847226	-0.0872910795483604	-0.0872910795483604	-0.119408989171064	-0.0872910795483604	-0.0765850884032759	-0.103350018406574	-0.0872910795483604	-0.0979970387871697	-0.0551731699256573	-0.0605261495450619	-0.044467210686848	-0.0551731699256573	-0.119408989171064	-0.0284082399223587
-0.039114199161168	-0.0605261495450619	-0.114056009551659	-0.135467928029278	-0.0712321087838712	-0.103350018406574	-0.0712321087838712	-0.0605261495450619	-0.0551731699256573	-0.0284082399223587	-0.0551731699256573	-0.0230552603029541	-0.0658791291644666	0.030474599703643	-0.0765850884032759	-0.0337612195417634	-0.0337612195417634	-0.0658791291644666	-0.044467210686848	-0.0872910795483604	-0.044467210686848	-0.0926440591677651	-0.0765850884032759	-0.0819380999289558	-0.0658791291644666	-0.0765850884032759	-0.0872910795483604	-0.0658791291644666	-0.044467210686848	-0.0284082399223587	-0.0658791291644666	-0.151526898793767	-0.0979970387871697	-0.18364480841647	-0.242527632089334	-0.167585837651981	-0.0712321087838712	-0.039114199161168	-0.0979970387871697	-0.0872910795483604	-0.0926440591677651	-0.103350018406574	-0.0872910795483604	-0.0926440591677651	-0.0605261495450619	-0.0712321087838712	-0.0658791291644666	-0.0712321087838712	-0.119408989171064	-0.0551731699256573
-0.0551731699256573	-0.0605261495450619	-0.114056009551659	-0.119408989171064	-0.0765850884032759	-0.0926440591677651	-0.0658791291644666	-0.0658791291644666	-0.0765850884032759	-0.0337612195417634	-0.039114199161168	-0.0284082399223587	-0.0605261495450619	0.0411805589424523	-0.0605261495450619	-0.0551731699256573	-0.044467210686848	-0.0765850884032759	-0.0337612195417634	-0.108702998025979	-0.0551731699256573	-0.0819380999289558	-0.0658791291644666	-0.0979970387871697	-0.0819380999289558	-0.0551731699256573	-0.0819380999289558	-0.0979970387871697	-0.0551731699256573	0.00370966970034447	-0.0605261495450619	-0.140820907648682	-0.0926440591677651	-0.151526898793767	-0.242527632089334	-0.156879878413171	-0.0872910795483604	-0.0337612195417634	-0.0979970387871697	-0.0712321087838712	-0.0819380999289558	-0.114056009551659	-0.0658791291644666	-0.0926440591677651	-0.0337612195417634	-0.0551731699256573	-0.0551731699256573	-0.0765850884032759	-0.114056009551659	-0.0337612195417634
-0.039114199161168	-0.0177022806835494	-0.0926440591677651	-0.130114948409873	-0.0765850884032759	-0.0605261495450619	-0.044467210686848	-0.0605261495450619	-0.0712321087838712	-0.00699628953846482	-0.0284082399223587	-0.00164330991906018	-0.0177022806835494	0.00370966970034447	-0.044467210686848	-0.0658791291644666	-0.0337612195417634	-0.0712321087838712	-0.039114199161168	-0.0979970387871697	-0.0658791291644666	-0.0658791291644666	-0.0551731699256573	-0.0926440591677651	-0.103350018406574	-0.0551731699256573	-0.0712321087838712	-0.103350018406574	-0.0872910795483604	-0.0177022806835494	-0.0605261495450619	-0.124761968790468	-0.103350018406574	-0.156879878413171	-0.253233607281281	-0.194350767655279	-0.108702998025979	-0.0712321087838712	-0.119408989171064	-0.0926440591677651	-0.0819380999289558	-0.0926440591677651	-0.0551731699256573	-0.039114199161168	-0.00699628953846482	-0.0551731699256573	-0.0498201903062526	-0.0658791291644666	-0.114056009551659	-0.0230552603029541
-0.0123493010641448	-0.0177022806835494	-0.103350018406574	-0.140820907648682	-0.039114199161168	-0.0658791291644666	-0.039114199161168	-0.0498201903062526	-0.0658791291644666	-0.0123493010641448	-0.0605261495450619	0.00370966970034447	-0.0551731699256573	0.00906264931974912	-0.0284082399223587	-0.0605261495450619	-0.044467210686848	-0.0498201903062526	-0.0498201903062526	-0.0819380999289558	-0.0605261495450619	-0.0819380999289558	-0.0712321087838712	-0.103350018406574	-0.103350018406574	-0.0765850884032759	-0.0551731699256573	-0.0979970387871697	-0.0658791291644666	-0.0123493010641448	-0.0765850884032759	-0.124761968790468	-0.0979970387871697	-0.178291828797065	-0.237174652469929	-0.188997788035875	-0.0872910795483604	-0.0712321087838712	-0.108702998025979	-0.0605261495450619	-0.0872910795483604	-0.0926440591677651	-0.0658791291644666	-0.0658791291644666	-0.0284082399223587	-0.0658791291644666	-0.0498201903062526	-0.0712321087838712	-0.108702998025979	-0.039114199161168
-0.0284082399223587	-0.0551731699256573	-0.114056009551659	-0.135467928029278	-0.0230552603029541	-0.0926440591677651	-0.0230552603029541	-0.0765850884032759	-0.0819380999289558	-0.0284082399223587	-0.0605261495450619	-0.0177022806835494	-0.0712321087838712	0.00906264931974912	-0.039114199161168	-0.0605261495450619	-0.0230552603029541	-0.0337612195417634	-0.039114199161168	-0.0819380999289558	-0.0337612195417634	-0.0926440591677651	-0.0498201903062526	-0.0926440591677651	-0.0872910795483604	-0.0605261495450619	-0.0605261495450619	-0.0872910795483604	-0.044467210686848	-0.00699628953846482	-0.0658791291644666	-0.119408989171064	-0.0979970387871697	-0.172938817271385	-0.242527632089334	-0.167585837651981	-0.0551731699256573	-0.0658791291644666	-0.0872910795483604	-0.0605261495450619	-0.0979970387871697	-0.114056009551659	-0.0765850884032759	-0.0872910795483604	-0.044467210686848	-0.044467210686848	-0.0551731699256573	-0.0765850884032759	-0.0872910795483604	-0.0337612195417634
-0.0123493010641448	-0.044467210686848	-0.0979970387871697	-0.124761968790468	-0.0551731699256573	-0.0819380999289558	-0.039114199161168	-0.0765850884032759	-0.0658791291644666	0.00370966970034447	-0.0605261495450619	-0.039114199161168	-0.0605261495450619	0.0144156289391538	-0.0551731699256573	-0.044467210686848	-0.039114199161168	-0.0337612195417634	-0.0337612195417634	-0.0605261495450619	-0.0337612195417634	-0.0872910795483604	-0.0551731699256573	-0.0872910795483604	-0.0979970387871697	-0.0498201903062526	-0.0498201903062526	-0.0979970387871697	-0.0337612195417634	-0.0177022806835494	-0.0765850884032759	-0.114056009551659	-0.114056009551659	-0.178291828797065	-0.26393956652009	-0.18364480841647	-0.0605261495450619	-0.0658791291644666	-0.0926440591677651	-0.0819380999289558	-0.108702998025979	-0.124761968790468	-0.0765850884032759	-0.0926440591677651	-0.0284082399223587	-0.0605261495450619	-0.0551731699256573	-0.0551731699256573	-0.0872910795483604	-0.039114199161168
-0.0177022806835494	-0.0284082399223587	-0.108702998025979	-0.146173919174362	-0.0498201903062526	-0.0872910795483604	-0.0551731699256573	-0.0605261495450619	-0.0712321087838712	0.030474599703643	-0.0498201903062526	-0.0123493010641448	-0.0498201903062526	0.00370966970034447	-0.0498201903062526	-0.044467210686848	-0.044467210686848	-0.0551731699256573	-0.044467210686848	-0.0605261495450619	-0.0498201903062526	-0.0872910795483604	-0.0765850884032759	-0.0926440591677651	-0.0979970387871697	-0.0872910795483604	-0.044467210686848	-0.0926440591677651	-0.039114199161168	-0.0123493010641448	-0.0765850884032759	-0.124761968790468	-0.119408989171064	-0.178291828797065	-0.269292546139495	-0.167585837651981	-0.0765850884032759	-0.0765850884032759	-0.114056009551659	-0.114056009551659	-0.108702998025979	-0.119408989171064	-0.0658791291644666	-0.0765850884032759	-0.0230552603029541	-0.0926440591677651	-0.0712321087838712	-0.0658791291644666	-0.119408989171064	-0.0498201903062526
-0.0230552603029541	-0.0498201903062526	-0.119408989171064	-0.167585837651981	-0.039114199161168	-0.103350018406574	-0.0551731699256573	-0.0551731699256573	-0.0926440591677651	0.00370966970034447	-0.0605261495450619	-0.0123493010641448	-0.0551731699256573	0.00370966970034447	-0.0230552603029541	-0.0658791291644666	-0.0337612195417634	-0.0337612195417634	-0.039114199161168	-0.0819380999289558	-0.0337612195417634	-0.0979970387871697	-0.0819380999289558	-0.114056009551659	-0.0819380999289558	-0.0872910795483604	-0.0712321087838712	-0.0926440591677651	-0.044467210686848	-0.00699628953846482	-0.0979970387871697	-0.135467928029278	-0.0926440591677651	-0.156879878413171	-0.247880611708739	-0.167585837651981	-0.0551731699256573	-0.0765850884032759	-0.103350018406574	-0.0926440591677651	-0.103350018406574	-0.114056009551659	-0.0605261495450619	-0.0765850884032759	-0.0337612195417634	-0.0872910795483604	-0.0712321087838712	-0.0926440591677651	-0.114056009551659	-0.0605261495450619
-0.0284082399223587	-0.0337612195417634	-0.130114948409873	-0.146173919174362	-0.0498201903062526	-0.0712321087838712	-0.044467210686848	-0.0819380999289558	-0.108702998025979	-0.0123493010641448	-0.0605261495450619	-0.0230552603029541	-0.0605261495450619	0.00906264931974912	-0.0284082399223587	-0.0712321087838712	-0.0177022806835494	-0.0337612195417634	-0.00699628953846482	-0.0979970387871697	-0.0498201903062526	-0.0819380999289558	-0.0605261495450619	-0.0872910795483604	-0.108702998025979	-0.0712321087838712	-0.0712321087838712	-0.130114948409873	-0.0498201903062526	-0.0123493010641448	-0.0819380999289558	-0.114056009551659	-0.103350018406574	-0.172938817271385	-0.258586586900686	-0.18364480841647	-0.0712321087838712	-0.0872910795483604	-0.108702998025979	-0.0765850884032759	-0.0979970387871697	-0.124761968790468	-0.0765850884032759	-0.0819380999289558	-0.0337612195417634	-0.0605261495450619	-0.0498201903062526	-0.0872910795483604	-0.0926440591677651	-0.0337612195417634
-0.00164330991906018	-0.0284082399223587	-0.114056009551659	-0.140820907648682	-0.0498201903062526	-0.0658791291644666	-0.0337612195417634	-0.0979970387871697	-0.0872910795483604	0.00370966970034447	-0.0551731699256573	-0.0284082399223587	-0.0712321087838712	-0.0123493010641448	-0.044467210686848	-0.044467210686848	-0.0230552603029541	-0.044467210686848	-0.0123493010641448	-0.0872910795483604	-0.0551731699256573	-0.0765850884032759	-0.0605261495450619	-0.0712321087838712	-0.119408989171064	-0.0712321087838712	-0.0605261495450619	-0.119408989171064	-0.0605261495450619	-0.039114199161168	-0.0712321087838712	-0.119408989171064	-0.114056009551659	-0.194350767655279	-0.258586586900686	-0.205056742847226	-0.0819380999289558	-0.103350018406574	-0.0979970387871697	-0.0819380999289558	-0.0926440591677651	-0.114056009551659	-0.0872910795483604	-0.0819380999289558	-0.0230552603029541	-0.0765850884032759	-0.039114199161168	-0.0819380999289558	-0.0926440591677651	-0.0337612195417634
-0.0123493010641448	-0.0605261495450619	-0.114056009551659	-0.156879878413171	-0.0284082399223587	-0.0872910795483604	-0.0498201903062526	-0.0819380999289558	-0.0765850884032759	0.00906264931974912	-0.0605261495450619	-0.0337612195417634	-0.0819380999289558	-0.00699628953846482	-0.0551731699256573	-0.0337612195417634	-0.0177022806835494	-0.0230552603029541	-0.039114199161168	-0.0498201903062526	-0.039114199161168	-0.0658791291644666	-0.0819380999289558	-0.0765850884032759	-0.0712321087838712	-0.0872910795483604	-0.0498201903062526	-0.103350018406574	-0.0551731699256573	-0.0284082399223587	-0.0979970387871697	-0.135467928029278	-0.0979970387871697	-0.210409722466631	-0.247880611708739	-0.188997788035875	-0.0498201903062526	-0.103350018406574	-0.114056009551659	-0.0765850884032759	-0.108702998025979	-0.108702998025979	-0.0872910795483604	-0.0926440591677651	-0.0498201903062526	-0.0712321087838712	-0.0498201903062526	-0.0765850884032759	-0.108702998025979	-0.039114199161168
-0.0284082399223587	-0.0712321087838712	-0.114056009551659	-0.156879878413171	-0.0498201903062526	-0.119408989171064	-0.0605261495450619	-0.0872910795483604	-0.0872910795483604	-0.0123493010641448	-0.0498201903062526	-0.0498201903062526	-0.0819380999289558	0.00906264931974912	-0.0551731699256573	-0.039114199161168	-0.00699628953846482	-0.0284082399223587	-0.0337612195417634	-0.0712321087838712	-0.0337612195417634	-0.0872910795483604	-0.0658791291644666	-0.0658791291644666	-0.0712321087838712	-0.0765850884032759	-0.0712321087838712	-0.0979970387871697	-0.039114199161168	-0.0230552603029541	-0.0872910795483604	-0.151526898793767	-0.0979970387871697	-0.167585837651981	-0.253233607281281	-0.162232858032576	-0.0551731699256573	-0.0658791291644666	-0.0979970387871697	-0.0765850884032759	-0.114056009551659	-0.140820907648682	-0.0926440591677651	-0.108702998025979	-0.0551731699256573	-0.0819380999289558	-0.0712321087838712	-0.0819380999289558	-0.103350018406574	-0.0498201903062526
-0.0230552603029541	-0.044467210686848	-0.108702998025979	-0.156879878413171	-0.0712321087838712	-0.0926440591677651	-0.0765850884032759	-0.0872910795483604	-0.0979970387871697	0.00906264931974912	-0.0284082399223587	-0.044467210686848	-0.0658791291644666	0.00370966970034447	-0.0551731699256573	-0.044467210686848	-0.0177022806835494	-0.044467210686848	-0.0337612195417634	-0.0979970387871697	-0.0498201903062526	-0.0605261495450619	-0.0658791291644666	-0.0658791291644666	-0.0926440591677651	-0.0551731699256573	-0.0819380999289558	-0.103350018406574	-0.0551731699256573	-0.0284082399223587	-0.0819380999289558	-0.146173919174362	-0.0872910795483604	-0.18364480841647	-0.247880611708739	-0.172938817271385	-0.0765850884032759	-0.0819380999289558	-0.0979970387871697	-0.0872910795483604	-0.0926440591677651	-0.124761968790468	-0.0712321087838712	-0.0979970387871697	-0.0284082399223587	-0.0658791291644666	-0.0498201903062526	-0.0658791291644666	-0.130114948409873	-0.0498201903062526
-0.0337612195417634	-0.044467210686848	-0.108702998025979	-0.146173919174362	-0.0658791291644666	-0.0819380999289558	-0.0658791291644666	-0.0819380999289558	-0.0819380999289558	-0.0123493010641448	-0.0337612195417634	-0.0284082399223587	-0.0658791291644666	-0.00699628953846482	-0.0284082399223587	-0.044467210686848	-0.0284082399223587	-0.0551731699256573	-0.0337612195417634	-0.108702998025979	-0.0819380999289558	-0.0658791291644666	-0.0765850884032759	-0.0819380999289558	-0.0926440591677651	-0.0712321087838712	-0.0819380999289558	-0.119408989171064	-0.0765850884032759	-0.0337612195417634	-0.0765850884032759	-0.135467928029278	-0.0819380999289558	-0.18364480841647	-0.247880611708739	-0.167585837651981	-0.103350018406574	-0.0979970387871697	-0.108702998025979	-0.0765850884032759	-0.0872910795483604	-0.0979970387871697	-0.0658791291644666	-0.0872910795483604	-0.0337612195417634	-0.0658791291644666	-0.0284082399223587	-0.0712321087838712	-0.119408989171064	-0.0337612195417634
-0.0284082399223587	-0.0605261495450619	-0.103350018406574	-0.130114948409873	-0.044467210686848	-0.0926440591677651	-0.0765850884032759	-0.0712321087838712	-0.0872910795483604	-0.0230552603029541	-0.0551731699256573	-0.039114199161168	-0.0765850884032759	-0.00699628953846482	-0.0284082399223587	-0.0498201903062526	-0.0123493010641448	-0.0284082399223587	-0.0284082399223587	-0.0979970387871697	-0.0658791291644666	-0.044467210686848	-0.044467210686848	-0.0819380999289558	-0.0819380999289558	-0.0551731699256573	-0.0872910795483604	-0.0926440591677651	-0.0765850884032759	-0.0284082399223587	-0.0765850884032759	-0.140820907648682	-0.044467210686848	-0.18364480841647	-0.215762702086036	-0.178291828797065	-0.0712321087838712	-0.103350018406574	-0.0926440591677651	-0.044467210686848	-0.0712321087838712	-0.103350018406574	-0.0658791291644666	-0.0926440591677651	-0.039114199161168	-0.044467210686848	-0.0284082399223587	-0.0765850884032759	-0.130114948409873	-0.0337612195417634
-0.0230552603029541	-0.0712321087838712	-0.0926440591677651	-0.108702998025979	-0.044467210686848	-0.0819380999289558	-0.0712321087838712	-0.0872910795483604	-0.0765850884032759	-0.0284082399223587	-0.044467210686848	-0.044467210686848	-0.0926440591677651	0.00370966970034447	-0.0230552603029541	-0.0498201903062526	-0.00699628953846482	-0.0337612195417634	-0.0284082399223587	-0.103350018406574	-0.0605261495450619	-0.0498201903062526	-0.0284082399223587	-0.0712321087838712	-0.103350018406574	-0.0284082399223587	-0.0765850884032759	-0.0979970387871697	-0.0605261495450619	-0.0284082399223587	-0.0658791291644666	-0.140820907648682	-0.0712321087838712	-0.188997788035875	-0.231821656897387	-0.167585837651981	-0.0712321087838712	-0.0926440591677651	-0.0498201903062526	-0.0284082399223587	-0.0819380999289558	-0.103350018406574	-0.0926440591677651	-0.108702998025979	-0.0337612195417634	-0.0284082399223587	-0.0177022806835494	-0.0551731699256573	-0.108702998025979	-0.0177022806835494
-0.0123493010641448	-0.0498201903062526	-0.0819380999289558	-0.114056009551659	-0.0605261495450619	-0.0979970387871697	-0.0605261495450619	-0.0819380999289558	-0.0658791291644666	0.00370966970034447	-0.039114199161168	-0.0498201903062526	-0.0658791291644666	0.00370966970034447	-0.0605261495450619	-0.0230552603029541	-0.0230552603029541	-0.039114199161168	-0.044467210686848	-0.0765850884032759	-0.0658791291644666	-0.0337612195417634	-0.044467210686848	-0.0551731699256573	-0.0979970387871697	-0.039114199161168	-0.0765850884032759	-0.0658791291644666	-0.0819380999289558	-0.039114199161168	-0.0551731699256573	-0.140820907648682	-0.0872910795483604	-0.194350767655279	-0.242527632089334	-0.162232858032576	-0.0765850884032759	-0.0872910795483604	-0.0658791291644666	-0.0658791291644666	-0.0819380999289558	-0.0979970387871697	-0.0712321087838712	-0.119408989171064	-0.0337612195417634	-0.0551731699256573	-0.0177022806835494	-0.0284082399223587	-0.130114948409873	-0.0230552603029541
-0.0230552603029541	-0.044467210686848	-0.0979970387871697	-0.140820907648682	-0.0498201903062526	-0.0979970387871697	-0.0979970387871697	-0.044467210686848	-0.0605261495450619	0.00370966970034447	-0.0658791291644666	-0.0337612195417634	-0.0605261495450619	0.00370966970034447	-0.0337612195417634	-0.0498201903062526	-0.0337612195417634	-0.0230552603029541	-0.0819380999289558	-0.0765850884032759	-0.0605261495450619	-0.0551731699256573	-0.0658791291644666	-0.0872910795483604	-0.0872910795483604	-0.0551731699256573	-0.0819380999289558	-0.0605261495450619	-0.0712321087838712	-0.0337612195417634	-0.0872910795483604	-0.156879878413171	-0.0712321087838712	-0.167585837651981	-0.231821656897387	-0.130114948409873	-0.0712321087838712	-0.0498201903062526	-0.0765850884032759	-0.0658791291644666	-0.103350018406574	-0.108702998025979	-0.0337612195417634	-0.0926440591677651	-0.0337612195417634	-0.0658791291644666	-0.0230552603029541	-0.0658791291644666	-0.130114948409873	-0.039114199161168
-0.0498201903062526	-0.0337612195417634	-0.114056009551659	-0.130114948409873	-0.0605261495450619	-0.0819380999289558	-0.0658791291644666	-0.0551731699256573	-0.0765850884032759	-0.0177022806835494	-0.0498201903062526	-0.0177022806835494	-0.0605261495450619	0.00370966970034447	-0.0123493010641448	-0.0712321087838712	-0.0177022806835494	-0.039114199161168	-0.0605261495450619	-0.0872910795483604	-0.0658791291644666	-0.0498201903062526	-0.044467210686848	-0.0872910795483604	-0.0926440591677651	-0.044467210686848	-0.103350018406574	-0.0765850884032759	-0.0605261495450619	-0.00699628953846482	-0.0872910795483604	-0.146173919174362	-0.0712321087838712	-0.124761968790468	-0.221115697658578	-0.108702998025979	-0.0765850884032759	-0.0551731699256573	-0.0605261495450619	-0.0498201903062526	-0.103350018406574	-0.119408989171064	-0.044467210686848	-0.0819380999289558	-0.0284082399223587	-0.0498201903062526	-0.0230552603029541	-0.0658791291644666	-0.124761968790468	-0.0284082399223587
-0.0230552603029541	-0.00699628953846482	-0.0926440591677651	-0.108702998025979	-0.0551731699256573	-0.044467210686848	-0.0551731699256573	-0.0658791291644666	-0.0819380999289558	-0.0123493010641448	-0.0498201903062526	-0.0123493010641448	-0.0498201903062526	0.00370966970034447	-0.0123493010641448	-0.0819380999289558	-0.0230552603029541	-0.0337612195417634	-0.044467210686848	-0.108702998025979	-0.0712321087838712	-0.039114199161168	-0.039114199161168	-0.0926440591677651	-0.108702998025979	-0.044467210686848	-0.0926440591677651	-0.0872910795483604	-0.0872910795483604	-0.0123493010641448	-0.0712321087838712	-0.124761968790468	-0.0605261495450619	-0.146173919174362	-0.242527632089334	-0.146173919174362	-0.0926440591677651	-0.0819380999289558	-0.0605261495450619	-0.0551731699256573	-0.0658791291644666	-0.103350018406574	-0.0498201903062526	-0.0765850884032759	0.0144156289391538	-0.0337612195417634	-0.0123493010641448	-0.0605261495450619	-0.103350018406574	-0.0177022806835494
0.0144156289391538	-0.0177022806835494	-0.0819380999289558	-0.114056009551659	-0.0177022806835494	-0.044467210686848	-0.044467210686848	-0.0658791291644666	-0.0551731699256573	-0.00699628953846482	-0.0712321087838712	-0.0230552603029541	-0.0551731699256573	-0.00699628953846482	-0.00164330991906018	-0.0551731699256573	-0.0337612195417634	-0.0123493010641448	-0.0605261495450619	-0.0765850884032759	-0.0658791291644666	-0.0337612195417634	-0.0551731699256573	-0.0926440591677651	-0.103350018406574	-0.0551731699256573	-0.0605261495450619	-0.0658791291644666	-0.0765850884032759	-0.0284082399223587	-0.0765850884032759	-0.108702998025979	-0.0712321087838712	-0.167585837651981	-0.226468677277983	-0.146173919174362	-0.0712321087838712	-0.0926440591677651	-0.0712321087838712	-0.044467210686848	-0.0819380999289558	-0.0979970387871697	-0.044467210686848	-0.0765850884032759	0.00370966970034447	-0.044467210686848	-0.00164330991906018	-0.0551731699256573	-0.108702998025979	-0.0284082399223587
0.00906264931974912	-0.044467210686848	-0.0872910795483604	-0.119408989171064	0.00370966970034447	-0.0658791291644666	-0.044467210686848	-0.0551731699256573	-0.0765850884032759	-0.00699628953846482	-0.0765850884032759	-0.0230552603029541	-0.0765850884032759	0.00370966970034447	-0.00699628953846482	-0.0658791291644666	-0.0230552603029541	0.00906264931974912	-0.0551731699256573	-0.0551731699256573	-0.0284082399223587	-0.0658791291644666	-0.0498201903062526	-0.0872910795483604	-0.0926440591677651	-0.044467210686848	-0.044467210686848	-0.0712321087838712	-0.044467210686848	-0.0177022806835494	-0.0872910795483604	-0.124761968790468	-0.0819380999289558	-0.146173919174362	-0.210409722466631	-0.135467928029278	-0.044467210686848	-0.0712321087838712	-0.0658791291644666	-0.0498201903062526	-0.103350018406574	-0.119408989171064	-0.0605261495450619	-0.0926440591677651	-0.039114199161168	-0.039114199161168	-0.0337612195417634	-0.0551731699256573	-0.0926440591677651	-0.044467210686848
-0.0123493010641448	-0.044467210686848	-0.103350018406574	-0.119408989171064	-0.0284082399223587	-0.0658791291644666	-0.044467210686848	-0.0551731699256573	-0.0819380999289558	0.00906264931974912	-0.0605261495450619	-0.044467210686848	-0.0658791291644666	0.0197686085585584	-0.0123493010641448	-0.0658791291644666	-0.0230552603029541	-0.00699628953846482	-0.0551731699256573	-0.0551731699256573	-0.0337612195417634	-0.0605261495450619	-0.0551731699256573	-0.0872910795483604	-0.108702998025979	-0.0498201903062526	-0.0712321087838712	-0.0658791291644666	-0.039114199161168	-0.00699628953846482	-0.0926440591677651	-0.114056009551659	-0.0872910795483604	-0.135467928029278	-0.226468677277983	-0.114056009551659	-0.0498201903062526	-0.0819380999289558	-0.044467210686848	-0.0819380999289558	-0.130114948409873	-0.140820907648682	-0.0605261495450619	-0.103350018406574	-0.0284082399223587	-0.0551731699256573	-0.0337612195417634	-0.0551731699256573	-0.103350018406574	-0.0498201903062526
-0.00164330991906018	-0.0284082399223587	-0.108702998025979	-0.119408989171064	-0.039114199161168	-0.0551731699256573	-0.0658791291644666	-0.0498201903062526	-0.0872910795483604	0.030474599703643	-0.0605261495450619	-0.039114199161168	-0.044467210686848	-0.0123493010641448	-0.0284082399223587	-0.044467210686848	-0.0284082399223587	-0.0123493010641448	-0.0551731699256573	-0.0658791291644666	-0.0712321087838712	-0.044467210686848	-0.0551731699256573	-0.0819380999289558	-0.108702998025979	-0.0658791291644666	-0.0658791291644666	-0.0658791291644666	-0.0551731699256573	-0.0337612195417634	-0.0872910795483604	-0.119408989171064	-0.0926440591677651	-0.146173919174362	-0.26393956652009	-0.130114948409873	-0.0765850884032759	-0.0765850884032759	-0.0765850884032759	-0.0926440591677651	-0.103350018406574	-0.130114948409873	-0.0337612195417634	-0.0765850884032759	-0.00699628953846482	-0.0605261495450619	-0.044467210686848	-0.0551731699256573	-0.114056009551659	-0.0551731699256573
-0.00699628953846482	-0.044467210686848	-0.114056009551659	-0.140820907648682	-0.0337612195417634	-0.0551731699256573	-0.0605261495450619	-0.0337612195417634	-0.108702998025979	0.00370966970034447	-0.0712321087838712	-0.0230552603029541	-0.0605261495450619	-0.0123493010641448	-0.00699628953846482	-0.0712321087838712	-0.0123493010641448	-0.0123493010641448	-0.0551731699256573	-0.0551731699256573	-0.0605261495450619	-0.0498201903062526	-0.0605261495450619	-0.108702998025979	-0.103350018406574	-0.0712321087838712	-0.0712321087838712	-0.0819380999289558	-0.0658791291644666	-0.0284082399223587	-0.108702998025979	-0.130114948409873	-0.0819380999289558	-0.130114948409873	-0.231821656897387	-0.114056009551659	-0.0658791291644666	-0.0872910795483604	-0.0765850884032759	-0.0712321087838712	-0.108702998025979	-0.119408989171064	-0.0337612195417634	-0.0605261495450619	-0.0123493010641448	-0.0551731699256573	-0.0284082399223587	-0.0979970387871697	-0.119408989171064	-0.0498201903062526
-0.0177022806835494	-0.0337612195417634	-0.114056009551659	-0.130114948409873	-0.0337612195417634	-0.0605261495450619	-0.044467210686848	-0.0551731699256573	-0.103350018406574	-0.00699628953846482	-0.0872910795483604	-0.0230552603029541	-0.0765850884032759	-0.0177022806835494	0.0197686085585584	-0.0819380999289558	0.00370966970034447	-0.00164330991906018	-0.0177022806835494	-0.0765850884032759	-0.0498201903062526	-0.044467210686848	-0.0498201903062526	-0.0926440591677651	-0.108702998025979	-0.0551731699256573	-0.0819380999289558	-0.0819380999289558	-0.0498201903062526	-0.00699628953846482	-0.0979970387871697	-0.119408989171064	-0.0712321087838712	-0.135467928029278	-0.226468677277983	-0.140820907648682	-0.0498201903062526	-0.0979970387871697	-0.0605261495450619	-0.0551731699256573	-0.108702998025979	-0.130114948409873	-0.0658791291644666	-0.0819380999289558	-0.0177022806835494	-0.039114199161168	-0.0337612195417634	-0.0979970387871697	-0.0926440591677651	-0.0498201903062526
0.00370966970034447	-0.0337612195417634	-0.0979970387871697	-0.119408989171064	-0.0337612195417634	-0.044467210686848	-0.0337612195417634	-0.0872910795483604	-0.0979970387871697	-0.00164330991906018	-0.0551731699256573	-0.044467210686848	-0.0765850884032759	-0.0123493010641448	-0.0123493010641448	-0.044467210686848	-0.00164330991906018	-0.0123493010641448	-0.0230552603029541	-0.0605261495450619	-0.0712321087838712	-0.0551731699256573	-0.0551731699256573	-0.0605261495450619	-0.114056009551659	-0.0498201903062526	-0.0658791291644666	-0.0765850884032759	-0.0658791291644666	-0.0498201903062526	-0.0872910795483604	-0.108702998025979	-0.0872910795483604	-0.156879878413171	-0.242527632089334	-0.151526898793767	-0.0819380999289558	-0.119408989171064	-0.0658791291644666	-0.0658791291644666	-0.108702998025979	-0.119408989171064	-0.0712321087838712	-0.0979970387871697	-0.0177022806835494	-0.0337612195417634	-0.0230552603029541	-0.0712321087838712	-0.103350018406574	-0.044467210686848
0.00906264931974912	-0.044467210686848	-0.103350018406574	-0.130114948409873	-0.0284082399223587	-0.0712321087838712	-0.0551731699256573	-0.0658791291644666	-0.0765850884032759	0.00906264931974912	-0.0551731699256573	-0.0605261495450619	-0.0658791291644666	-0.0284082399223587	-0.0230552603029541	-0.0284082399223587	-0.0177022806835494	-0.00164330991906018	-0.0498201903062526	-0.0284082399223587	-0.0498201903062526	-0.039114199161168	-0.0712321087838712	-0.0658791291644666	-0.0926440591677651	-0.0551731699256573	-0.0605261495450619	-0.0658791291644666	-0.0605261495450619	-0.0551731699256573	-0.0979970387871697	-0.135467928029278	-0.0979970387871697	-0.156879878413171	-0.226468677277983	-0.135467928029278	-0.0605261495450619	-0.108702998025979	-0.0765850884032759	-0.0658791291644666	-0.108702998025979	-0.124761968790468	-0.0712321087838712	-0.114056009551659	-0.039114199161168	-0.044467210686848	-0.0284082399223587	-0.0712321087838712	-0.124761968790468	-0.0605261495450619
-0.0177022806835494	-0.0658791291644666	-0.119408989171064	-0.135467928029278	-0.0337612195417634	-0.0819380999289558	-0.0658791291644666	-0.044467210686848	-0.0872910795483604	-0.00699628953846482	-0.0551731699256573	-0.039114199161168	-0.0605261495450619	-0.0230552603029541	-0.0284082399223587	-0.0337612195417634	0.00370966970034447	-0.0123493010641448	-0.039114199161168	-0.044467210686848	-0.044467210686848	-0.0658791291644666	-0.0551731699256573	-0.0872910795483604	-0.0658791291644666	-0.0605261495450619	-0.0872910795483604	-0.0605261495450619	-0.0337612195417634	-0.039114199161168	-0.103350018406574	-0.151526898793767	-0.0819380999289558	-0.124761968790468	-0.221115697658578	-0.119408989171064	-0.0658791291644666	-0.0872910795483604	-0.0658791291644666	-0.0658791291644666	-0.114056009551659	-0.140820907648682	-0.0712321087838712	-0.108702998025979	-0.044467210686848	-0.0498201903062526	-0.0498201903062526	-0.0926440591677651	-0.130114948409873	-0.0605261495450619
-0.0337612195417634	-0.0551731699256573	-0.108702998025979	-0.119408989171064	-0.0605261495450619	-0.0551731699256573	-0.0658791291644666	-0.0658791291644666	-0.114056009551659	-0.00699628953846482	-0.0337612195417634	-0.0551731699256573	-0.0658791291644666	-0.0177022806835494	-0.0230552603029541	-0.0551731699256573	0.00370966970034447	-0.0284082399223587	-0.039114199161168	-0.0712321087838712	-0.0712321087838712	-0.0284082399223587	-0.0551731699256573	-0.0819380999289558	-0.103350018406574	-0.0551731699256573	-0.114056009551659	-0.0819380999289558	-0.0605261495450619	-0.0337612195417634	-0.103350018406574	-0.135467928029278	-0.0498201903062526	-0.135467928029278	-0.215762702086036	-0.108702998025979	-0.0872910795483604	-0.0926440591677651	-0.0658791291644666	-0.0658791291644666	-0.0979970387871697	-0.119408989171064	-0.0605261495450619	-0.0979970387871697	-0.0230552603029541	-0.0337612195417634	-0.0230552603029541	-0.0819380999289558	-0.130114948409873	-0.044467210686848
-0.0123493010641448	-0.044467210686848	-0.103350018406574	-0.0979970387871697	-0.0551731699256573	-0.0551731699256573	-0.0551731699256573	-0.0605261495450619	-0.0872910795483604	-0.0177022806835494	-0.039114199161168	-0.0605261495450619	-0.0498201903062526	-0.0230552603029541	-0.0177022806835494	-0.0551731699256573	-0.0177022806835494	-0.0337612195417634	-0.044467210686848	-0.0765850884032759	-0.103350018406574	-0.00164330991906018	-0.044467210686848	-0.0819380999289558	-0.108702998025979	-0.0551731699256573	-0.103350018406574	-0.0765850884032759	-0.0819380999289558	-0.039114199161168	-0.0819380999289558	-0.130114948409873	-0.0712321087838712	-0.140820907648682	-0.215762702086036	-0.130114948409873	-0.103350018406574	-0.108702998025979	-0.0712321087838712	-0.0658791291644666	-0.0658791291644666	-0.0926440591677651	-0.0551731699256573	-0.0872910795483604	-0.00699628953846482	-0.0230552603029541	-0.00699628953846482	-0.0819380999289558	-0.124761968790468	-0.0284082399223587
-0.0177022806835494	-0.044467210686848	-0.0872910795483604	-0.114056009551659	-0.0337612195417634	-0.0658791291644666	-0.0605261495450619	-0.0551731699256573	-0.0712321087838712	-0.0337612195417634	-0.0551731699256573	-0.044467210686848	-0.0658791291644666	-0.0337612195417634	-0.00164330991906018	-0.0337612195417634	-0.00164330991906018	-0.0177022806835494	-0.0498201903062526	-0.0498201903062526	-0.0765850884032759	-0.0284082399223587	-0.039114199161168	-0.0926440591677651	-0.0872910795483604	-0.0337612195417634	-0.0819380999289558	-0.0605261495450619	-0.0765850884032759	-0.039114199161168	-0.0926440591677651	-0.135467928029278	-0.0551731699256573	-0.146173919174362	-0.167585837651981	-0.130114948409873	-0.0819380999289558	-0.103350018406574	-0.0551731699256573	-0.044467210686848	-0.0819380999289558	-0.0926440591677651	-0.0551731699256573	-0.0926440591677651	-0.039114199161168	-0.0123493010641448	-0.00699628953846482	-0.0872910795483604	-0.130114948409873	-0.0284082399223587
-0.0284082399223587	-0.0551731699256573	-0.0872910795483604	-0.0872910795483604	-0.0337612195417634	-0.0605261495450619	-0.0498201903062526	-0.0551731699256573	-0.0658791291644666	-0.0337612195417634	-0.0498201903062526	-0.0551731699256573	-0.0658791291644666	-0.0177022806835494	-0.0123493010641448	-0.0551731699256573	0.00370966970034447	-0.0177022806835494	-0.0551731699256573	-0.0551731699256573	-0.0605261495450619	-0.0337612195417634	-0.0230552603029541	-0.0712321087838712	-0.0872910795483604	-0.0123493010641448	-0.0926440591677651	-0.039114199161168	-0.0551731699256573	-0.044467210686848	-0.0819380999289558	-0.130114948409873	-0.0551731699256573	-0.130114948409873	-0.178291828797065	-0.119408989171064	-0.0712321087838712	-0.0872910795483604	-0.0337612195417634	-0.0284082399223587	-0.108702998025979	-0.124761968790468	-0.0765850884032759	-0.103350018406574	-0.039114199161168	0.00370966970034447	-0.00164330991906018	-0.0605261495450619	-0.103350018406574	-0.039114199161168
-0.0123493010641448	-0.0712321087838712	-0.0926440591677651	-0.0765850884032759	-0.0551731699256573	-0.0658791291644666	-0.0498201903062526	-0.0551731699256573	-0.0605261495450619	-0.00699628953846482	-0.0284082399223587	-0.0605261495450619	-0.0498201903062526	0.00906264931974912	-0.044467210686848	-0.0284082399223587	-0.0123493010641448	-0.0177022806835494	-0.0498201903062526	-0.0551731699256573	-0.0712321087838712	-0.0230552603029541	-0.0337612195417634	-0.0605261495450619	-0.108702998025979	-0.0337612195417634	-0.0926440591677651	-0.0337612195417634	-0.0605261495450619	-0.044467210686848	-0.0765850884032759	-0.124761968790468	-0.0605261495450619	-0.135467928029278	-0.205056742847226	-0.108702998025979	-0.0979970387871697	-0.0819380999289558	-0.0337612195417634	-0.0498201903062526	-0.0979970387871697	-0.114056009551659	-0.0658791291644666	-0.108702998025979	-0.0337612195417634	-0.0177022806835494	-0.0123493010641448	-0.0284082399223587	-0.108702998025979	-0.0284082399223587
-0.0177022806835494	-0.0551731699256573	-0.0926440591677651	-0.0979970387871697	-0.0551731699256573	-0.0605261495450619	-0.0658791291644666	-0.0230552603029541	-0.0498201903062526	0.00906264931974912	-0.039114199161168	-0.044467210686848	-0.0230552603029541	-0.00699628953846482	-0.0123493010641448	-0.044467210686848	-0.0230552603029541	-0.0230552603029541	-0.0765850884032759	-0.0498201903062526	-0.0765850884032759	-0.0230552603029541	-0.0498201903062526	-0.0872910795483604	-0.0979970387871697	-0.0551731699256573	-0.0926440591677651	-0.0284082399223587	-0.0551731699256573	-0.0337612195417634	-0.0926440591677651	-0.124761968790468	-0.0605261495450619	-0.108702998025979	-0.194350767655279	-0.0926440591677651	-0.0979970387871697	-0.0605261495450619	-0.0551731699256573	-0.0658791291644666	-0.0979970387871697	-0.103350018406574	-0.0337612195417634	-0.0765850884032759	-0.0123493010641448	-0.0337612195417634	-0.0123493010641448	-0.0658791291644666	-0.124761968790468	-0.044467210686848
-0.0337612195417634	-0.044467210686848	-0.0979970387871697	-0.0979970387871697	-0.0551731699256573	-0.0498201903062526	-0.0551731699256573	-0.0123493010641448	-0.0658791291644666	-0.0230552603029541	-0.0551731699256573	-0.0230552603029541	-0.039114199161168	-0.0123493010641448	0.0251216200842384	-0.0605261495450619	-0.0177022806835494	-0.00699628953846482	-0.0658791291644666	-0.0658791291644666	-0.0872910795483604	-0.039114199161168	-0.044467210686848	-0.114056009551659	-0.103350018406574	-0.039114199161168	-0.103350018406574	-0.039114199161168	-0.0498201903062526	-0.00699628953846482	-0.103350018406574	-0.130114948409873	-0.044467210686848	-0.0765850884032759	-0.178291828797065	-0.0765850884032759	-0.0926440591677651	-0.0658791291644666	-0.039114199161168	-0.044467210686848	-0.119408989171064	-0.119408989171064	-0.039114199161168	-0.0658791291644666	-0.0123493010641448	-0.0284082399223587	-0.0284082399223587	-0.0765850884032759	-0.119408989171064	-0.0551731699256573
-0.0123493010641448	-0.039114199161168	-0.114056009551659	-0.0819380999289558	-0.0498201903062526	-0.0230552603029541	-0.0230552603029541	-0.044467210686848	-0.0765850884032759	-0.0284082399223587	-0.0337612195417634	-0.044467210686848	-0.0284082399223587	-0.00699628953846482	0.0197686085585584	-0.0712321087838712	-0.0123493010641448	-0.0230552603029541	-0.0551731699256573	-0.0712321087838712	-0.0712321087838712	-0.0177022806835494	-0.0337612195417634	-0.0926440591677651	-0.119408989171064	-0.0284082399223587	-0.0926440591677651	-0.044467210686848	-0.0551731699256573	-0.0230552603029541	-0.0819380999289558	-0.0979970387871697	-0.044467210686848	-0.0979970387871697	-0.172938817271385	-0.103350018406574	-0.0872910795483604	-0.0819380999289558	-0.039114199161168	-0.039114199161168	-0.0926440591677651	-0.124761968790468	-0.0551731699256573	-0.0712321087838712	-0.00164330991906018	-0.00164330991906018	-0.0230552603029541	-0.0658791291644666	-0.0819380999289558	-0.039114199161168
0.0144156289391538	-0.0284082399223587	-0.0979970387871697	-0.0765850884032759	-0.044467210686848	-0.0177022806835494	-0.0177022806835494	-0.039114199161168	-0.0605261495450619	-0.0177022806835494	-0.0605261495450619	-0.039114199161168	-0.0284082399223587	-0.0177022806835494	-0.00164330991906018	-0.0337612195417634	-0.0284082399223587	-0.00164330991906018	-0.0551731699256573	-0.0284082399223587	-0.0712321087838712	-0.0177022806835494	-0.039114199161168	-0.0872910795483604	-0.108702998025979	-0.039114199161168	-0.0658791291644666	-0.039114199161168	-0.0605261495450619	-0.0498201903062526	-0.0819380999289558	-0.0712321087838712	-0.0605261495450619	-0.114056009551659	-0.188997788035875	-0.108702998025979	-0.0872910795483604	-0.0979970387871697	-0.0498201903062526	-0.0551731699256573	-0.0979970387871697	-0.103350018406574	-0.0551731699256573	-0.0712321087838712	-0.00164330991906018	-0.0123493010641448	0.00906264931974912	-0.0551731699256573	-0.0765850884032759	-0.039114199161168
0.0144156289391538	-0.0498201903062526	-0.108702998025979	-0.0926440591677651	-0.0123493010641448	-0.0284082399223587	-0.039114199161168	-0.0123493010641448	-0.0498201903062526	0.00906264931974912	-0.0605261495450619	-0.0337612195417634	-0.0337612195417634	-0.0177022806835494	0.00370966970034447	-0.039114199161168	-0.0177022806835494	0.0197686085585584	-0.0658791291644666	-0.00699628953846482	-0.0337612195417634	-0.039114199161168	-0.039114199161168	-0.0979970387871697	-0.108702998025979	-0.044467210686848	-0.0551731699256573	-0.00699628953846482	-0.0284082399223587	-0.0337612195417634	-0.0872910795483604	-0.0926440591677651	-0.0819380999289558	-0.0926440591677651	-0.172938817271385	-0.0926440591677651	-0.0551731699256573	-0.0765850884032759	-0.0551731699256573	-0.0605261495450619	-0.114056009551659	-0.124761968790468	-0.044467210686848	-0.0658791291644666	-0.0177022806835494	-0.0177022806835494	-0.0230552603029541	-0.0658791291644666	-0.0926440591677651	-0.0605261495450619
-0.0177022806835494	-0.0712321087838712	-0.119408989171064	-0.0979970387871697	-0.0337612195417634	-0.044467210686848	-0.0284082399223587	-0.0230552603029541	-0.0658791291644666	-0.00164330991906018	-0.0551731699256573	-0.039114199161168	-0.0337612195417634	-0.00699628953846482	0.00906264931974912	-0.0498201903062526	-0.0177022806835494	0.00906264931974912	-0.0658791291644666	-0.0284082399223587	-0.044467210686848	-0.039114199161168	-0.0551731699256573	-0.0979970387871697	-0.103350018406574	-0.0498201903062526	-0.0926440591677651	-0.0284082399223587	-0.00699628953846482	-0.0337612195417634	-0.103350018406574	-0.103350018406574	-0.0712321087838712	-0.0926440591677651	-0.18364480841647	-0.0765850884032759	-0.0551731699256573	-0.0551731699256573	-0.0498201903062526	-0.0658791291644666	-0.135467928029278	-0.140820907648682	-0.0551731699256573	-0.0658791291644666	-0.0284082399223587	-0.0230552603029541	-0.039114199161168	-0.0712321087838712	-0.0872910795483604	-0.0658791291644666
-0.00699628953846482	-0.044467210686848	-0.124761968790468	-0.0926440591677651	-0.0498201903062526	-0.0337612195417634	-0.0284082399223587	-0.039114199161168	-0.0872910795483604	-0.00164330991906018	-0.0498201903062526	-0.0498201903062526	-0.0177022806835494	-0.0230552603029541	-0.00164330991906018	-0.0337612195417634	-0.0230552603029541	-0.0123493010641448	-0.0551731699256573	-0.0337612195417634	-0.0658791291644666	-0.0230552603029541	-0.044467210686848	-0.0926440591677651	-0.119408989171064	-0.0605261495450619	-0.0819380999289558	-0.0551731699256573	-0.0337612195417634	-0.039114199161168	-0.0926440591677651	-0.0872910795483604	-0.0819380999289558	-0.0819380999289558	-0.194350767655279	-0.0872910795483604	-0.0926440591677651	-0.0765850884032759	-0.0658791291644666	-0.0712321087838712	-0.114056009551659	-0.114056009551659	-0.039114199161168	-0.0658791291644666	-0.0123493010641448	-0.0337612195417634	-0.0284082399223587	-0.0712321087838712	-0.0872910795483604	-0.0551731699256573
-0.00164330991906018	-0.0337612195417634	-0.108702998025979	-0.0872910795483604	-0.039114199161168	-0.0230552603029541	-0.0337612195417634	-0.00699628953846482	-0.0712321087838712	-0.00699628953846482	-0.044467210686848	-0.0337612195417634	-0.0177022806835494	-0.0498201903062526	0.0144156289391538	-0.039114199161168	-0.0284082399223587	-0.00699628953846482	-0.0498201903062526	-0.0230552603029541	-0.0712321087838712	-0.0284082399223587	-0.0551731699256573	-0.103350018406574	-0.103350018406574	-0.0605261495450619	-0.0658791291644666	-0.0498201903062526	-0.0337612195417634	-0.0337612195417634	-0.0979970387871697	-0.0926440591677651	-0.0765850884032759	-0.0926440591677651	-0.172938817271385	-0.108702998025979	-0.0872910795483604	-0.0819380999289558	-0.0765850884032759	-0.0658791291644666	-0.114056009551659	-0.114056009551659	-0.044467210686848	-0.039114199161168	-0.00164330991906018	-0.0337612195417634	-0.0230552603029541	-0.108702998025979	-0.0926440591677651	-0.0551731699256573
-0.00699628953846482	-0.0605261495450619	-0.119408989171064	-0.0926440591677651	-0.0337612195417634	-0.0498201903062526	-0.0230552603029541	-0.0284082399223587	-0.0658791291644666	-0.00699628953846482	-0.0498201903062526	-0.039114199161168	-0.039114199161168	-0.039114199161168	0.0197686085585584	-0.039114199161168	0.00370966970034447	0.030474599703643	-0.0337612195417634	-0.0337612195417634	-0.0498201903062526	-0.0337612195417634	-0.0551731699256573	-0.0926440591677651	-0.0979970387871697	-0.0551731699256573	-0.0872910795483604	-0.044467210686848	-0.0284082399223587	-0.0284082399223587	-0.0979970387871697	-0.0872910795483604	-0.0712321087838712	-0.0979970387871697	-0.162232858032576	-0.108702998025979	-0.0658791291644666	-0.103350018406574	-0.0498201903062526	-0.0658791291644666	-0.119408989171064	-0.124761968790468	-0.0765850884032759	-0.044467210686848	-0.0284082399223587	-0.0230552603029541	-0.0284082399223587	-0.103350018406574	-0.0819380999289558	-0.0605261495450619
-0.00699628953846482	-0.0658791291644666	-0.119408989171064	-0.0872910795483604	-0.0337612195417634	-0.039114199161168	-0.0123493010641448	-0.044467210686848	-0.0658791291644666	-0.00699628953846482	-0.039114199161168	-0.0658791291644666	-0.0551731699256573	-0.0177022806835494	-0.0123493010641448	-0.0230552603029541	0.00370966970034447	0.00370966970034447	-0.0284082399223587	-0.0284082399223587	-0.044467210686848	-0.0337612195417634	-0.039114199161168	-0.0658791291644666	-0.0979970387871697	-0.044467210686848	-0.0765850884032759	-0.044467210686848	-0.0230552603029541	-0.0605261495450619	-0.0872910795483604	-0.0765850884032759	-0.0658791291644666	-0.0979970387871697	-0.178291828797065	-0.103350018406574	-0.0872910795483604	-0.0872910795483604	-0.0498201903062526	-0.0551731699256573	-0.114056009551659	-0.124761968790468	-0.0872910795483604	-0.0872910795483604	-0.0230552603029541	-0.0123493010641448	-0.0230552603029541	-0.0765850884032759	-0.0712321087838712	-0.0658791291644666
-0.00164330991906018	-0.0658791291644666	-0.103350018406574	-0.0819380999289558	-0.044467210686848	-0.0498201903062526	-0.044467210686848	-0.0284082399223587	-0.0551731699256573	0.0144156289391538	-0.0284082399223587	-0.0765850884032759	-0.0284082399223587	-0.0337612195417634	-0.039114199161168	-0.00164330991906018	-0.00699628953846482	-0.00164330991906018	-0.044467210686848	-0.0123493010641448	-0.0551731699256573	-0.0337612195417634	-0.0605261495450619	-0.0765850884032759	-0.0926440591677651	-0.0551731699256573	-0.0658791291644666	-0.044467210686848	-0.0337612195417634	-0.0658791291644666	-0.0926440591677651	-0.0872910795483604	-0.0872910795483604	-0.103350018406574	-0.178291828797065	-0.108702998025979	-0.0819380999289558	-0.0872910795483604	-0.0605261495450619	-0.0765850884032759	-0.114056009551659	-0.119408989171064	-0.0551731699256573	-0.0819380999289558	-0.0498201903062526	-0.0284082399223587	-0.0177022806835494	-0.0712321087838712	-0.0819380999289558	-0.0605261495450619
-0.0123493010641448	-0.0658791291644666	-0.119408989171064	-0.103350018406574	-0.0605261495450619	-0.0551731699256573	-0.0551731699256573	-0.0177022806835494	-0.0551731699256573	-0.0123493010641448	-0.0230552603029541	-0.0605261495450619	-0.0284082399223587	-0.039114199161168	-0.0177022806835494	-0.0230552603029541	-0.00699628953846482	-0.00699628953846482	-0.044467210686848	-0.0123493010641448	-0.0605261495450619	-0.039114199161168	-0.0605261495450619	-0.0979970387871697	-0.0765850884032759	-0.0712321087838712	-0.0872910795483604	-0.039114199161168	-0.0177022806835494	-0.0551731699256573	-0.0926440591677651	-0.119408989171064	-0.0658791291644666	-0.0979970387871697	-0.178291828797065	-0.0926440591677651	-0.0712321087838712	-0.0712321087838712	-0.0658791291644666	-0.0872910795483604	-0.114056009551659	-0.119408989171064	-0.0605261495450619	-0.0658791291644666	-0.044467210686848	-0.039114199161168	-0.0337612195417634	-0.0979970387871697	-0.103350018406574	-0.0658791291644666
-0.0337612195417634	-0.0819380999289558	-0.124761968790468	-0.0926440591677651	-0.0712321087838712	-0.0498201903062526	-0.0337612195417634	-0.0230552603029541	-0.0712321087838712	-0.0337612195417634	-0.00699628953846482	-0.0498201903062526	-0.0337612195417634	-0.0337612195417634	-0.00699628953846482	-0.0337612195417634	-0.00164330991906018	-0.0230552603029541	-0.0284082399223587	-0.0230552603029541	-0.0658791291644666	-0.0177022806835494	-0.0551731699256573	-0.0872910795483604	-0.0765850884032759	-0.0498201903062526	-0.114056009551659	-0.0337612195417634	-0.0230552603029541	-0.0337612195417634	-0.0979970387871697	-0.0979970387871697	-0.044467210686848	-0.0819380999289558	-0.156879878413171	-0.0872910795483604	-0.0819380999289558	-0.0658791291644666	-0.044467210686848	-0.0712321087838712	-0.0979970387871697	-0.114056009551659	-0.0658791291644666	-0.0658791291644666	-0.0337612195417634	-0.0123493010641448	-0.0284082399223587	-0.103350018406574	-0.0926440591677651	-0.0658791291644666
-0.0284082399223587	-0.0712321087838712	-0.108702998025979	-0.0551731699256573	-0.0712321087838712	-0.039114199161168	-0.0177022806835494	-0.0337612195417634	-0.0551731699256573	-0.044467210686848	-0.00699628953846482	-0.0605261495450619	-0.0284082399223587	-0.0337612195417634	-0.00699628953846482	-0.0177022806835494	-0.0230552603029541	-0.0284082399223587	-0.0123493010641448	-0.0498201903062526	-0.0765850884032759	0.00906264931974912	-0.0337612195417634	-0.0765850884032759	-0.0872910795483604	-0.0498201903062526	-0.0979970387871697	-0.0605261495450619	-0.0551731699256573	-0.0498201903062526	-0.0605261495450619	-0.0819380999289558	-0.0551731699256573	-0.0979970387871697	-0.156879878413171	-0.103350018406574	-0.114056009551659	-0.0819380999289558	-0.0498201903062526	-0.0551731699256573	-0.0658791291644666	-0.0819380999289558	-0.0765850884032759	-0.0605261495450619	-0.0230552603029541	-0.00699628953846482	-0.00164330991906018	-0.0819380999289558	-0.0819380999289558	-0.039114199161168
-0.0177022806835494	-0.0658791291644666	-0.0765850884032759	-0.0551731699256573	-0.044467210686848	-0.039114199161168	-0.039114199161168	-0.0337612195417634	-0.0284082399223587	-0.0284082399223587	-0.0177022806835494	-0.044467210686848	-0.039114199161168	-0.044467210686848	-0.0123493010641448	-0.00164330991906018	-0.0284082399223587	-0.00699628953846482	-0.0337612195417634	-0.0230552603029541	-0.0658791291644666	-0.0123493010641448	-0.0337612195417634	-0.0872910795483604	-0.0819380999289558	-0.0337612195417634	-0.0926440591677651	-0.0284082399223587	-0.0337612195417634	-0.0712321087838712	-0.0605261495450619	-0.0872910795483604	-0.0605261495450619	-0.103350018406574	-0.119408989171064	-0.114056009551659	-0.0926440591677651	-0.0926440591677651	-0.0498201903062526	-0.0551731699256573	-0.0712321087838712	-0.0819380999289558	-0.0819380999289558	-0.0498201903062526	-0.0284082399223587	0.0197686085585584	0.0197686085585584	-0.0819380999289558	-0.0872910795483604	-0.039114199161168
-0.0230552603029541	-0.0712321087838712	-0.0979970387871697	-0.0658791291644666	-0.0551731699256573	-0.044467210686848	-0.0337612195417634	-0.0177022806835494	-0.0177022806835494	-0.039114199161168	-0.0230552603029541	-0.0337612195417634	-0.0337612195417634	-0.0284082399223587	-0.0123493010641448	-0.0230552603029541	-0.0177022806835494	0.00370966970034447	-0.044467210686848	-0.0230552603029541	-0.0498201903062526	-0.0284082399223587	-0.0337612195417634	-0.0926440591677651	-0.0712321087838712	-0.0337612195417634	-0.0926440591677651	-0.0123493010641448	-0.0123493010641448	-0.0551731699256573	-0.0819380999289558	-0.0819380999289558	-0.0498201903062526	-0.0979970387871697	-0.124761968790468	-0.0872910795483604	-0.0819380999289558	-0.0605261495450619	-0.0177022806835494	-0.0498201903062526	-0.0926440591677651	-0.108702998025979	-0.0765850884032759	-0.0765850884032759	-0.0551731699256573	0.0144156289391538	-0.0177022806835494	-0.0765850884032759	-0.0765850884032759	-0.0658791291644666
-0.0337612195417634	-0.0926440591677651	-0.108702998025979	-0.0605261495450619	-0.0658791291644666	-0.044467210686848	-0.0284082399223587	-0.0177022806835494	-0.0337612195417634	-0.0337612195417634	-0.0177022806835494	-0.0712321087838712	-0.0230552603029541	0.0144156289391538	-0.0284082399223587	-0.0123493010641448	-0.0177022806835494	-0.0230552603029541	-0.0498201903062526	-0.0230552603029541	-0.0605261495450619	-0.0177022806835494	-0.0337612195417634	-0.0872910795483604	-0.0765850884032759	-0.0337612195417634	-0.0979970387871697	-0.0284082399223587	-0.0177022806835494	-0.0498201903062526	-0.0605261495450619	-0.0819380999289558	-0.0498201903062526	-0.0872910795483604	-0.146173919174362	-0.0712321087838712	-0.0926440591677651	-0.0337612195417634	-0.0284082399223587	-0.0605261495450619	-0.0926440591677651	-0.103350018406574	-0.0551731699256573	-0.0658791291644666	-0.0337612195417634	0.0144156289391538	-0.0177022806835494	-0.0498201903062526	-0.0872910795483604	-0.044467210686848
-0.0123493010641448	-0.0658791291644666	-0.0872910795483604	-0.0605261495450619	-0.0926440591677651	-0.0284082399223587	-0.044467210686848	0.0144156289391538	-0.0284082399223587	-0.0230552603029541	-0.00164330991906018	-0.0551731699256573	0.00906264931974912	-0.0284082399223587	-0.00699628953846482	-0.0123493010641448	-0.044467210686848	-0.0337612195417634	-0.0498201903062526	-0.0230552603029541	-0.0658791291644666	-0.00699628953846482	-0.0337612195417634	-0.103350018406574	-0.0765850884032759	-0.0551731699256573	-0.0926440591677651	-0.0284082399223587	-0.0123493010641448	-0.0551731699256573	-0.0551731699256573	-0.0872910795483604	-0.0658791291644666	-0.0872910795483604	-0.140820907648682	-0.0765850884032759	-0.0979970387871697	-0.039114199161168	-0.039114199161168	-0.0658791291644666	-0.0765850884032759	-0.0819380999289558	-0.0337612195417634	-0.0337612195417634	-0.0230552603029541	-0.00699628953846482	-0.00699628953846482	-0.0658791291644666	-0.0872910795483604	-0.039114199161168
-0.0177022806835494	-0.044467210686848	-0.103350018406574	-0.0712321087838712	-0.0605261495450619	-0.0230552603029541	-0.0284082399223587	0.0144156289391538	-0.044467210686848	-0.0498201903062526	-0.0177022806835494	-0.0177022806835494	0.0197686085585584	-0.0284082399223587	0.0144156289391538	-0.0230552603029541	-0.0337612195417634	-0.0177022806835494	-0.0498201903062526	-0.0230552603029541	-0.0658791291644666	-0.0284082399223587	-0.0498201903062526	-0.124761968790468	-0.0819380999289558	-0.0498201903062526	-0.0926440591677651	-0.0123493010641448	-0.0284082399223587	-0.0177022806835494	-0.0551731699256573	-0.0765850884032759	-0.0605261495450619	-0.0605261495450619	-0.130114948409873	-0.0765850884032759	-0.0979970387871697	-0.039114199161168	-0.044467210686848	-0.0658791291644666	-0.0872910795483604	-0.0819380999289558	-0.0337612195417634	-0.0177022806835494	-0.0123493010641448	-0.00164330991906018	-0.0177022806835494	-0.0872910795483604	-0.0819380999289558	-0.0605261495450619
-0.0177022806835494	-0.0605261495450619	-0.119408989171064	-0.0712321087838712	-0.044467210686848	-0.0177022806835494	0.00906264931974912	-0.00164330991906018	-0.0337612195417634	-0.039114199161168	-0.0177022806835494	-0.0230552603029541	-0.0177022806835494	-0.0230552603029541	0.030474599703643	-0.0337612195417634	-0.0177022806835494	0.0144156289391538	-0.0337612195417634	-0.0284082399223587	-0.044467210686848	-0.0123493010641448	-0.044467210686848	-0.0979970387871697	-0.0819380999289558	-0.039114199161168	-0.103350018406574	-0.0230552603029541	-0.0284082399223587	-0.0337612195417634	-0.0712321087838712	-0.0551731699256573	-0.0498201903062526	-0.0658791291644666	-0.114056009551659	-0.0712321087838712	-0.0872910795483604	-0.0337612195417634	-0.0230552603029541	-0.0498201903062526	-0.0765850884032759	-0.0872910795483604	-0.0658791291644666	-0.0337612195417634	-0.00699628953846482	0.0144156289391538	-0.0123493010641448	-0.0765850884032759	-0.039114199161168	-0.0605261495450619
0.00906264931974912	-0.0658791291644666	-0.103350018406574	-0.0551731699256573	-0.0337612195417634	-0.00699628953846482	0.00906264931974912	-0.00699628953846482	-0.0177022806835494	-0.0230552603029541	-0.0337612195417634	-0.039114199161168	-0.0123493010641448	-0.0230552603029541	-0.00699628953846482	-0.00699628953846482	-0.0337612195417634	0.0144156289391538	-0.0284082399223587	-0.00699628953846482	-0.039114199161168	-0.0177022806835494	-0.044467210686848	-0.0872910795483604	-0.0979970387871697	-0.0337612195417634	-0.0658791291644666	-0.039114199161168	-0.0230552603029541	-0.0658791291644666	-0.0498201903062526	-0.0337612195417634	-0.0712321087838712	-0.0712321087838712	-0.140820907648682	-0.0819380999289558	-0.0926440591677651	-0.0551731699256573	-0.0337612195417634	-0.0551731699256573	-0.0765850884032759	-0.0926440591677651	-0.0658791291644666	-0.0284082399223587	-0.0284082399223587	0.0144156289391538	-0.00164330991906018	-0.0765850884032759	-0.0230552603029541	-0.0498201903062526
0.00370966970034447	-0.0658791291644666	-0.0979970387871697	-0.0712321087838712	-0.039114199161168	-0.0177022806835494	-0.0230552603029541	0.00370966970034447	-0.0123493010641448	0.0144156289391538	-0.0123493010641448	-0.0230552603029541	-0.00164330991906018	-0.0337612195417634	0.00370966970034447	-0.00699628953846482	-0.0337612195417634	0.00370966970034447	-0.0284082399223587	0.00906264931974912	-0.0284082399223587	-0.0498201903062526	-0.0605261495450619	-0.0979970387871697	-0.0765850884032759	-0.0551731699256573	-0.0498201903062526	-0.00699628953846482	-0.00699628953846482	-0.0498201903062526	-0.0605261495450619	-0.0605261495450619	-0.0872910795483604	-0.0712321087838712	-0.124761968790468	-0.0926440591677651	-0.0712321087838712	-0.0605261495450619	-0.044467210686848	-0.0872910795483604	-0.0926440591677651	-0.0979970387871697	-0.044467210686848	-0.0337612195417634	-0.0284082399223587	-0.00699628953846482	-0.0177022806835494	-0.0658791291644666	-0.0551731699256573	-0.0712321087838712
-0.0177022806835494	-0.0765850884032759	-0.146173919174362	-0.0819380999289558	-0.039114199161168	-0.039114199161168	-0.0123493010641448	0.00370966970034447	-0.0337612195417634	-0.0123493010641448	-0.0230552603029541	-0.0123493010641448	-0.0123493010641448	-0.0337612195417634	0.00906264931974912	-0.0230552603029541	-0.0337612195417634	0.0144156289391538	-0.044467210686848	-0.00699628953846482	-0.0177022806835494	-0.044467210686848	-0.0765850884032759	-0.119408989171064	-0.0765850884032759	-0.0658791291644666	-0.0765850884032759	-0.0177022806835494	0.0197686085585584	-0.044467210686848	-0.0872910795483604	-0.0658791291644666	-0.0658791291644666	-0.0605261495450619	-0.140820907648682	-0.0551731699256573	-0.0712321087838712	-0.0337612195417634	-0.044467210686848	-0.0819380999289558	-0.0979970387871697	-0.108702998025979	-0.0658791291644666	-0.0284082399223587	-0.0337612195417634	-0.0230552603029541	-0.039114199161168	-0.0872910795483604	-0.0551731699256573	-0.0979970387871697
-0.0230552603029541	-0.0605261495450619	-0.135467928029278	-0.0765850884032759	-0.0658791291644666	-0.0177022806835494	-0.00164330991906018	-0.0123493010641448	-0.0498201903062526	-0.0337612195417634	-0.0123493010641448	-0.044467210686848	-0.0123493010641448	-0.0337612195417634	0.00370966970034447	-0.0230552603029541	-0.0284082399223587	0.00370966970034447	-0.0230552603029541	-0.0230552603029541	-0.0337612195417634	-0.0284082399223587	-0.0551731699256573	-0.114056009551659	-0.0765850884032759	-0.0712321087838712	-0.0819380999289558	-0.0284082399223587	-0.00164330991906018	-0.0337612195417634	-0.0605261495450619	-0.0551731699256573	-0.0712321087838712	-0.0658791291644666	-0.151526898793767	-0.0605261495450619	-0.0765850884032759	-0.044467210686848	-0.0551731699256573	-0.0765850884032759	-0.0819380999289558	-0.103350018406574	-0.0498201903062526	-0.0337612195417634	-0.0123493010641448	-0.00699628953846482	-0.0337612195417634	-0.108702998025979	-0.039114199161168	-0.0712321087838712
-0.0123493010641448	-0.0498201903062526	-0.119408989171064	-0.0712321087838712	-0.0551731699256573	-0.00699628953846482	-0.0123493010641448	0.00370966970034447	-0.044467210686848	-0.0230552603029541	-0.00164330991906018	-0.0230552603029541	0.00370966970034447	-0.0498201903062526	0.00906264931974912	-0.0123493010641448	-0.0284082399223587	-0.0177022806835494	-0.0177022806835494	-0.00699628953846482	-0.0337612195417634	-0.0230552603029541	-0.0712321087838712	-0.103350018406574	-0.0765850884032759	-0.0605261495450619	-0.0712321087838712	-0.0498201903062526	-0.0230552603029541	-0.0498201903062526	-0.0551731699256573	-0.044467210686848	-0.0872910795483604	-0.0819380999289558	-0.151526898793767	-0.0872910795483604	-0.0979970387871697	-0.0658791291644666	-0.0658791291644666	-0.0872910795483604	-0.0819380999289558	-0.0819380999289558	-0.0551731699256573	-0.0177022806835494	-0.0123493010641448	-0.0123493010641448	-0.0177022806835494	-0.103350018406574	-0.0498201903062526	-0.0658791291644666
-0.0123493010641448	-0.0658791291644666	-0.124761968790468	-0.0765850884032759	-0.0284082399223587	-0.0177022806835494	-0.0230552603029541	-0.0177022806835494	-0.0230552603029541	-0.0177022806835494	-0.0284082399223587	-0.0123493010641448	-0.0123493010641448	-0.0498201903062526	0.00370966970034447	-0.00699628953846482	-0.00164330991906018	0.00370966970034447	-0.0123493010641448	-0.00164330991906018	-0.0230552603029541	-0.0337612195417634	-0.0712321087838712	-0.103350018406574	-0.0605261495450619	-0.0658791291644666	-0.0658791291644666	-0.0284082399223587	-0.00164330991906018	-0.0498201903062526	-0.0658791291644666	-0.0605261495450619	-0.0765850884032759	-0.0765850884032759	-0.119408989171064	-0.0926440591677651	-0.0765850884032759	-0.0765850884032759	-0.0605261495450619	-0.0819380999289558	-0.0712321087838712	-0.0658791291644666	-0.0765850884032759	-0.0337612195417634	-0.0284082399223587	-0.00699628953846482	-0.039114199161168	-0.0979970387871697	-0.0498201903062526	-0.0765850884032759
-0.0284082399223587	-0.0979970387871697	-0.124761968790468	-0.0712321087838712	-0.039114199161168	-0.044467210686848	-0.00164330991906018	-0.0230552603029541	-0.044467210686848	-0.039114199161168	-0.0230552603029541	-0.0230552603029541	-0.0337612195417634	-0.0284082399223587	-0.00164330991906018	-0.00164330991906018	-0.0177022806835494	0.00906264931974912	-0.0123493010641448	-0.0230552603029541	-0.00164330991906018	-0.039114199161168	-0.0605261495450619	-0.0658791291644666	-0.0551731699256573	-0.0605261495450619	-0.0551731699256573	-0.0284082399223587	0.00906264931974912	-0.0765850884032759	-0.0658791291644666	-0.0605261495450619	-0.0765850884032759	-0.0819380999289558	-0.119408989171064	-0.0872910795483604	-0.0712321087838712	-0.0551731699256573	-0.039114199161168	-0.0712321087838712	-0.0926440591677651	-0.0872910795483604	-0.0872910795483604	-0.0498201903062526	-0.0605261495450619	-0.00164330991906018	-0.0337612195417634	-0.0872910795483604	-0.0284082399223587	-0.0712321087838712
-0.0230552603029541	-0.0926440591677651	-0.119408989171064	-0.0712321087838712	-0.0658791291644666	-0.0337612195417634	-0.0284082399223587	-0.0230552603029541	-0.039114199161168	-0.0123493010641448	-0.00699628953846482	-0.0498201903062526	-0.0123493010641448	-0.039114199161168	-0.0284082399223587	0.00906264931974912	-0.0284082399223587	-0.0177022806835494	0.00370966970034447	-0.00699628953846482	-0.0177022806835494	-0.0284082399223587	-0.0605261495450619	-0.0658791291644666	-0.044467210686848	-0.0658791291644666	-0.0605261495450619	-0.039114199161168	-0.00699628953846482	-0.0712321087838712	-0.0551731699256573	-0.0605261495450619	-0.0819380999289558	-0.0765850884032759	-0.140820907648682	-0.0819380999289558	-0.0926440591677651	-0.0498201903062526	-0.0551731699256573	-0.0872910795483604	-0.0819380999289558	-0.0712321087838712	-0.0712321087838712	-0.0498201903062526	-0.0605261495450619	-0.0123493010641448	-0.0337612195417634	-0.0765850884032759	-0.0498201903062526	-0.0765850884032759
-0.044467210686848	-0.0819380999289558	-0.135467928029278	-0.0658791291644666	-0.0658791291644666	-0.0337612195417634	-0.044467210686848	0.00370966970034447	-0.0284082399223587	-0.0230552603029541	0.0144156289391538	-0.0284082399223587	-0.00164330991906018	-0.044467210686848	-0.0230552603029541	0.00906264931974912	-0.0284082399223587	-0.0337612195417634	-0.0123493010641448	-0.0123493010641448	-0.0337612195417634	-0.0177022806835494	-0.0765850884032759	-0.108702998025979	-0.044467210686848	-0.0926440591677651	-0.0819380999289558	-0.0337612195417634	-0.00699628953846482	-0.0712321087838712	-0.0551731699256573	-0.0765850884032759	-0.0872910795483604	-0.0979970387871697	-0.140820907648682	-0.0819380999289558	-0.0926440591677651	-0.0605261495450619	-0.0605261495450619	-0.0872910795483604	-0.0658791291644666	-0.0658791291644666	-0.0658791291644666	-0.0284082399223587	-0.044467210686848	-0.0177022806835494	-0.0498201903062526	-0.0926440591677651	-0.0819380999289558	-0.0765850884032759
-0.044467210686848	-0.0872910795483604	-0.130114948409873	-0.0658791291644666	-0.0658791291644666	-0.0551731699256573	-0.0177022806835494	-0.00164330991906018	-0.044467210686848	-0.044467210686848	-0.00699628953846482	-0.0284082399223587	-0.0284082399223587	-0.039114199161168	-0.00699628953846482	-0.00164330991906018	-0.0230552603029541	-0.0230552603029541	-0.00699628953846482	-0.0284082399223587	-0.0337612195417634	-0.0123493010641448	-0.0605261495450619	-0.0926440591677651	-0.044467210686848	-0.0605261495450619	-0.0926440591677651	-0.039114199161168	-0.0123493010641448	-0.044467210686848	-0.0605261495450619	-0.0712321087838712	-0.0551731699256573	-0.0658791291644666	-0.103350018406574	-0.0765850884032759	-0.103350018406574	-0.0337612195417634	-0.044467210686848	-0.0712321087838712	-0.0658791291644666	-0.0712321087838712	-0.0765850884032759	-0.0337612195417634	-0.0551731699256573	-0.0123493010641448	-0.039114199161168	-0.119408989171064	-0.0605261495450619	-0.0819380999289558
[truncated: 3,585 more rows]
[truncated: 502 more columns]
