# Supplementary material for: Mapping responses to focal injections of bicuculline in the lateral parafacial region identifies core regions for maximal generation of active expiration
Source: eLife. 2024 Jul 17;13:RP94276. doi: 10.7554/eLife.94276 (PMC11254382; doi:10.7554/eLife.94276)
Supplement: Figure 1—source data 4. [file elife-94276-fig1-data4.zip]

Archive with 1 entries (1 files):
- Fig1FDiaphragm.txt
