# Supplementary material for: Mapping responses to focal injections of bicuculline in the lateral parafacial region identifies core regions for maximal generation of active expiration
Source: eLife. 2024 Jul 17;13:RP94276. doi: 10.7554/eLife.94276 (PMC11254382; doi:10.7554/eLife.94276)
Supplement: Figure 1—source data 4. [file elife-94276-fig1-data4.zip › Fig1FDiaphragm.txt]

0.230627643453412	0.483841416182125	1.18390485728669	0.731150281350238	0.454125168831711	0.456713089284167	0.225931044729509	0.49799078490741	0.442617272482044	0.319780695008528	0.391705807694636	0.246888985953109	0.116900168890951	0.122727996538479	0.293742387403383	0.24164726667645	0.304969785750784	0.284122972689628	0.230113988616455	0.512421222010475	0.398300299250415	0.414160699452023	0.748924893460899	0.866629675694116	0.672122626513505	0.589885885053597	0.605325950189675	0.647804096142548	0.264255842947054	0.279214194274901	0.462382114882625	0.969006313141911	0.81280137390844	1.47984051643748	2.5853305479139	1.37657669156679	0.736820447699722	0.547088138688291	0.655433439004025	0.817478643239959	0.775446467563171	0.961755319370704	0.696592243020342	0.460804392838695	0.438298991160882	0.28127261612615	0.47000790874091	0.876645786577141	0.909261632910319	0.378690789114532
0.228125564515658	0.476875420042231	1.16856150248758	0.722473158671436	0.447740987402575	0.450594481031375	0.225443722228734	0.49110426108899	0.437077817187615	0.316383791953511	0.386756247430731	0.24412114371384	0.115364290228403	0.12048176270582	0.290668982326805	0.238731855616964	0.301480450175137	0.281254110609507	0.226469986214208	0.50590829415305	0.392588337050842	0.408570702549639	0.738921204089045	0.856758693691613	0.662817773895153	0.583601551026759	0.597021029220615	0.639737021762395	0.261718812665366	0.275194187659493	0.457490257608116	0.960372919252437	0.802493294137831	1.46171423613554	2.55381185056744	1.35918023842123	0.72905110933734	0.539868135319955	0.647207800231267	0.807048693234746	0.764879373934618	0.948958944737238	0.687281179646404	0.454571139107796	0.432834413496294	0.277843708667349	0.464234504423578	0.865502043304975	0.897946713609206	0.373392539287032
0.225229292723386	0.470293730247965	1.15355771124387	0.713436002293837	0.441244758872669	0.444275449160831	0.222665835042931	0.484090606906235	0.433095708856291	0.313688324029332	0.381421588632986	0.243003809771462	0.115144663968381	0.120432488599005	0.287208419027035	0.23536359808771	0.297268892449958	0.27710241062566	0.223743115949288	0.499327428234525	0.387202502894572	0.4029863143398	0.730041217852797	0.847031573068492	0.653756091370496	0.577756786395249	0.589116955487058	0.631578750675225	0.258511559468412	0.271415513261129	0.451787294666636	0.94969891190273	0.793248901323854	1.44349403399914	2.5486919064628	1.34414754815152	0.719124167159509	0.535183324356654	0.639424582731402	0.796280383800228	0.755336674727357	0.93621517140108	0.678213349741219	0.448372836720831	0.426948645202908	0.273628094938522	0.457746039338154	0.854113989188088	0.888048226831966	0.368712988453461
0.221539660280102	0.464644350917175	1.13910173399284	0.703936968500847	0.435509664777291	0.440267737306481	0.219178147218767	0.477121568763606	0.429375751448234	0.31068612082929	0.378556148805943	0.240560669636715	0.114140961503198	0.118512493716001	0.283663250026175	0.233355591094302	0.292705634845976	0.273576475954598	0.22009321966674	0.492232907479042	0.382223821791978	0.397854107161631	0.720080750269815	0.83731902870848	0.644658158313237	0.569687937513501	0.580928327747586	0.623840846341113	0.256577542854047	0.269193583762829	0.447154609687714	0.937307503883473	0.783353836799692	1.42569160023846	2.51724545668132	1.32674995425493	0.710575188845954	0.527834732997672	0.630653538218132	0.785518348496353	0.745232092264765	0.924629196981193	0.672639323353198	0.445058511365081	0.420923325034014	0.27076198967338	0.451295599286928	0.842697289545439	0.876762840307413	0.363666274227181
0.220383889365655	0.459150240476028	1.12471901830769	0.695236397050957	0.429144083927383	0.434268337535899	0.217541359621716	0.470345380919417	0.424298458756953	0.306445283827778	0.374450427425948	0.238318016494777	0.112192780563594	0.116828998701944	0.280629993048204	0.229628820867617	0.289198522566842	0.269626498777172	0.216871421894205	0.485226478052785	0.37681789774264	0.39267931194516	0.711987692116294	0.82742941443922	0.636396269007877	0.562527443323685	0.572990221608422	0.615369692597551	0.254539939709021	0.266063616447881	0.441048422946093	0.925325181857129	0.773113821840298	1.40755733467934	2.494313065557	1.31141838721643	0.701388087083502	0.520407366442843	0.623224777412049	0.775187643830397	0.735167943088536	0.913888899321868	0.664242445176436	0.440807154104107	0.417163187839821	0.266613078192042	0.446286276344275	0.831932782614341	0.865171098757339	0.360404740293909
0.217583757534847	0.453192731618121	1.11057877559061	0.686558830746757	0.423367954482601	0.428343498519874	0.215350705714044	0.464291351849704	0.419305549954062	0.302958863504754	0.372181948948283	0.235762956009374	0.110034891560389	0.115272729114807	0.276613662186103	0.229712254130153	0.285671161956997	0.265874441902746	0.214285054130646	0.479731860611181	0.371542906561058	0.387526254373239	0.703357213479443	0.81727983568616	0.627577756576917	0.555392109031496	0.5651082023947	0.607386526792862	0.251379330554016	0.263100103720135	0.435592242476558	0.913831925145628	0.76383038999121	1.38935082155525	2.52004359219784	1.29540553831522	0.692463991807585	0.514007879937442	0.61474006140629	0.765857124313961	0.725398931552741	0.901602060146655	0.655078031684388	0.435120034926876	0.412833023695473	0.262579477626909	0.440998958714107	0.822067504366967	0.853489491376444	0.355397413665551
0.215562726967226	0.446926491170055	1.09701816114482	0.677755148079133	0.417174468599967	0.42208819026914	0.211868848395123	0.457823420282747	0.414693588618779	0.298643909374084	0.368772085694111	0.231942454073392	0.108201530380299	0.115309423272808	0.272413290158483	0.228710104353866	0.281145644199457	0.26216902907027	0.211773373871757	0.474730808113467	0.366014446839018	0.381756715934384	0.693791952751891	0.806575851934494	0.619485522299137	0.547537341092283	0.558047143669311	0.601076145617598	0.249767797917179	0.260130855549731	0.429374483947094	0.901758469787322	0.754428320035425	1.37179555051685	2.49680015629377	1.27954897230456	0.685266930209881	0.508006895790435	0.606488248734992	0.756791449160714	0.715878857240828	0.889914432135345	0.647111977145088	0.432587028961308	0.407089405654929	0.260190871728707	0.435819822306232	0.811580516810458	0.843994386836988	0.3512603850074
0.212227075904796	0.440461633293362	1.08526348232321	0.669571210093879	0.412227506713399	0.416973854857044	0.209025653213085	0.452796795949534	0.409968851369569	0.294191146181976	0.36540458866554	0.228913696724468	0.106561051186178	0.114580118960656	0.26837145083594	0.226040493452942	0.27752696013248	0.259487788846387	0.209229087146044	0.467878063200426	0.362787515686866	0.37748365271639	0.686472070293729	0.795664631746449	0.611876522830956	0.540885875360263	0.550159357325402	0.593185507396124	0.246857868800123	0.256496771343905	0.42334032295775	0.891493675180643	0.744207380968187	1.35409705184964	2.46710412558654	1.26357047268424	0.67584134810795	0.502824717379825	0.602124178935151	0.748199819433801	0.706753482783889	0.879158797712226	0.638415525073903	0.428022757356414	0.402948194243016	0.256449715364085	0.43168323727348	0.800585831672348	0.834021814618119	0.346026429175223
0.20978349214465	0.434566168616255	1.07080522357013	0.660553256358551	0.406874152273841	0.411433955937216	0.205941347626704	0.448130332065233	0.404558491066242	0.290856952745857	0.360930594829338	0.225178307490032	0.104260473242145	0.11300927311041	0.264486116216651	0.222425833702085	0.274123339321422	0.25641457389498	0.206673868222999	0.46279031362474	0.357346576918538	0.372200391089869	0.678435035690593	0.785824576771761	0.60393676894031	0.533913098089271	0.542837446865416	0.58496760038032	0.243813964812577	0.252801498520548	0.417891430619769	0.879952823801337	0.73602730886141	1.33727743847287	2.44543239109599	1.24728004103338	0.667128228396775	0.497430486028503	0.594007862135712	0.738715488654034	0.697146014268378	0.869068347887344	0.629571979495428	0.422026621401268	0.399028542030363	0.254158516928487	0.425428974711186	0.789897881810102	0.826172053308408	0.342112132154886
0.207455282675767	0.428361148473247	1.05795136775996	0.651477187695956	0.401140737617474	0.407451435668022	0.202491304586395	0.441650517675089	0.399385470351368	0.287415338588129	0.356724835921873	0.222935337472809	0.102413787456322	0.111925765604704	0.260989302384279	0.219345172181481	0.270506810006383	0.253337017752169	0.204958463867744	0.457042766330663	0.352611192659754	0.367684506340992	0.669774770776952	0.775298676930255	0.595861709302976	0.526665336445971	0.536712247606696	0.576745383860641	0.240169899035274	0.250023991585087	0.413679841207061	0.868087555505265	0.726077488288003	1.32079447339885	2.4175230299956	1.23146847131319	0.658608465984496	0.491954374103542	0.587523453053936	0.729455315450864	0.689061448372495	0.859082023281107	0.621625064223342	0.418444156179365	0.393243730202772	0.250237090214238	0.420103029983779	0.78004439132333	0.815634112206073	0.336970545468282
0.204666938605559	0.422892451429955	1.04459798975056	0.644619119278127	0.396690636177759	0.403943689638318	0.199551937755365	0.435251189607331	0.396424492625902	0.28425038824172	0.352124757409776	0.219359241444134	0.102014793941236	0.112408065632212	0.258258946491223	0.215962560201817	0.266361035590366	0.251722443112596	0.201754537861281	0.451983345405455	0.347700671430959	0.362841954860826	0.661243410729243	0.765775433865492	0.588588724386991	0.519869185458828	0.531194751769517	0.571070844632223	0.236379722064065	0.24668555202015	0.408032014565168	0.859112886933865	0.716251312450797	1.30443116043245	2.3868979209528	1.21593828684607	0.650066965927668	0.486929112334055	0.579694859013262	0.720288873956992	0.680609433896146	0.848071431003692	0.614840130621287	0.413417626908738	0.387764703025189	0.246896020584435	0.41477943013348	0.769611589440553	0.805907498583408	0.332190545169371
0.203763273667845	0.417108907103504	1.03258005094218	0.636251393627583	0.393295317499167	0.398544388282437	0.196223796637189	0.429909527865788	0.392862339109766	0.282677102451779	0.347347894176187	0.217082239021304	0.100536222173977	0.112182640554475	0.254286597918677	0.213025981873295	0.262117917086802	0.249745141334302	0.19876054173112	0.445519438154617	0.343255228057933	0.358591167975366	0.654178929750777	0.755668760026019	0.5808107036418	0.513029812682814	0.524703815056869	0.563680552485738	0.234401659785087	0.243175968113793	0.402603180432727	0.849611761763994	0.706993674249907	1.28820739934155	2.35841818433945	1.2006224368217	0.641163657670446	0.481774818948523	0.572622709652899	0.710789776788945	0.672709035915894	0.837793074134815	0.608011848480247	0.407815557057996	0.38416126065942	0.243681510943455	0.41003235317668	0.759776224220082	0.795918955850177	0.329553920985614
0.201105830777864	0.411524804081421	1.01937167506318	0.627413425054125	0.388325984217479	0.393297218750877	0.192979532406949	0.423996286485193	0.387324246379063	0.280357828865932	0.342205071675971	0.214004144190509	0.0993737493472528	0.11238531398675	0.251277993837879	0.209679335238476	0.259182162634021	0.246261351076143	0.196165269772053	0.440922116457499	0.338631067024178	0.353861582534296	0.647414909917532	0.74732499014702	0.573235546454056	0.50663691718334	0.517294003392829	0.557785531434029	0.231597535325688	0.240305363219604	0.397773430714074	0.839059054273379	0.697595913797997	1.27356725417488	2.3286123880335	1.18685762794227	0.632817606289394	0.477684085769508	0.565510824131799	0.702025323281602	0.663396895165987	0.827599829967484	0.600417805525518	0.40270841471487	0.379773235088034	0.240634533265644	0.405471820700149	0.750062982734443	0.786224600131523	0.325099953667422
0.199098108972212	0.407881403742216	1.00600841054488	0.618855320732363	0.383397147597212	0.388157755128682	0.18979683704458	0.418518019808294	0.382939452935583	0.276961559561485	0.338529603557926	0.210368887546128	0.0984596275251341	0.110182492068134	0.248009076710466	0.206884590287512	0.255006950504029	0.242948388284118	0.193325750343321	0.435829011689497	0.333766651149348	0.349892466089657	0.639884305394856	0.737468774532797	0.566413791943886	0.500089513294909	0.510741846375123	0.55090046524192	0.227871303786988	0.238597500496132	0.392939878492002	0.827829311048869	0.689420721570609	1.25800335417743	2.29870924764	1.17149893637938	0.626085020484419	0.471177368667668	0.557913105423763	0.69356114079431	0.655965472607511	0.818064862517177	0.592662916676131	0.397941152802415	0.374397762753583	0.238476010511869	0.399755802496927	0.740023930080785	0.775630001728233	0.320169722795902
0.1965411472351	0.40287974918146	0.993342778653998	0.610637477091616	0.380060609283985	0.383443664889048	0.187716931049009	0.413618177276604	0.378736736030855	0.273437367704491	0.333560143526124	0.207267882632228	0.09638727900511	0.109155372519391	0.244759457287909	0.204805064542283	0.250883610858189	0.241973236282112	0.192818179511835	0.431649775243386	0.329983382059351	0.345568639451008	0.632915077127055	0.72790509818167	0.560293409189498	0.493772350988546	0.503930802249586	0.546248736058371	0.22414884306418	0.23495444871974	0.387974981464304	0.817313297716255	0.681559679500752	1.2417820013387	2.26981529165412	1.15705398638826	0.617968767060038	0.466920529464265	0.550175834840221	0.684160148214493	0.648115964798028	0.807351119006734	0.584791734597155	0.393934835199319	0.369535596693277	0.234728136391205	0.393855648065602	0.731576795483825	0.765698559921355	0.316597872896046
0.193292922063797	0.398259200525953	0.981791470390288	0.602628074013331	0.375808618272441	0.378256479848934	0.186556010911182	0.408141209788373	0.374245979492077	0.26927647833738	0.329417918113299	0.204120360426492	0.0947021679270993	0.108034679698992	0.24157150179581	0.202007119150941	0.24872537329217	0.238160656228254	0.190509331122864	0.425438480969736	0.328224755915224	0.340341591500044	0.624820307846995	0.718736692061032	0.553717423150362	0.487065812331997	0.497544624506154	0.538656340855123	0.220515170796224	0.231952087082055	0.386793163401431	0.80690660635696	0.672775579725741	1.22725086127007	2.24279013934895	1.14178908990972	0.610038392677827	0.461589546419826	0.543406554877245	0.677746655821496	0.639555959224556	0.796898100480774	0.577039570875219	0.38889379304064	0.364670040067421	0.232068823937043	0.391154729886522	0.724042705333014	0.757676798706956	0.312389927549115
0.190850605804791	0.392675351004098	0.969214056578746	0.594824449745113	0.370886404345631	0.372708437234282	0.183261712073442	0.402349521767098	0.370385171019845	0.266549481322346	0.326603083269267	0.201267088610392	0.0933144601478094	0.106375013706365	0.239295006373436	0.20103016095981	0.245658242346235	0.235862740036615	0.190589627320079	0.420601506494586	0.326147765172275	0.335413388630347	0.617272655433987	0.70940566554414	0.54709555356996	0.481208055813803	0.491110218344348	0.532583109143141	0.217926077905214	0.229433562317011	0.383520760645884	0.796352758115318	0.663483909119244	1.21192195598396	2.21412306606712	1.12792579619172	0.601993879817966	0.454899992278552	0.53680648631645	0.668627175244858	0.631293626293797	0.78797837808379	0.57006419522689	0.383171088768906	0.359397108575191	0.229421267555954	0.386339619806035	0.714177997461153	0.749839775783701	0.307575039281328
0.188863956205591	0.388840779805462	0.957090534925413	0.587202902015647	0.365408644669188	0.367271839657359	0.182815345703251	0.398118349461778	0.365764273801524	0.262325311960824	0.322249565416416	0.197938915804688	0.0918589093700046	0.108670014645382	0.235941008232006	0.197726197425879	0.242076347499845	0.232870359970407	0.190094763187521	0.415590694238094	0.323075817722008	0.331503337738829	0.608819310081441	0.700871073368524	0.539939305508962	0.474274824578376	0.48554246608697	0.525798429041314	0.214986394198899	0.225649184163517	0.379502211656788	0.786291524191712	0.655392118466863	1.19648582010142	2.18617339843048	1.11332038055628	0.593645230059578	0.449782076175735	0.530586097722121	0.662023874556156	0.622729881591963	0.779297072651227	0.563664581971374	0.378093605952453	0.354189643516839	0.225722097166592	0.381371649088073	0.705286413589476	0.73956953092212	0.30467002173119
0.185945027830442	0.383225052629938	0.947180387137686	0.579229369219622	0.361019668471946	0.36309361721216	0.181204937973675	0.392940258742344	0.361158206346541	0.258834075133467	0.318460529196232	0.195630257540888	0.0911869911719626	0.106598426626042	0.232033238842539	0.195313857568832	0.239580922943076	0.231212310041734	0.187692183089252	0.410131788641107	0.318617287399713	0.32728037250339	0.601087616502915	0.691443083014427	0.532595467279255	0.467406426026258	0.480830784099502	0.519608460474344	0.21233839419241	0.222868730287906	0.375150816868345	0.776971968560136	0.646380185361948	1.18100747643092	2.16743871758138	1.09940676704303	0.58622965126535	0.443792087601118	0.524145227304502	0.653482437874385	0.61429377425492	0.769001160891562	0.555749544352957	0.372526329008003	0.350025110083951	0.222876937357787	0.377039552004486	0.695590853744739	0.729469384713517	0.301056819606644
0.185061278504389	0.37808311738052	0.936159908351379	0.572779689669079	0.356451277488348	0.359009855289414	0.179444410577838	0.387592576370386	0.357183544584415	0.254833302847859	0.314463337601344	0.197241821865254	0.0898854734701879	0.104446241377967	0.229428650750094	0.192548740457014	0.236478555465451	0.228213877657583	0.184830339796693	0.404081435324701	0.317403908558457	0.322812114109846	0.592941640176802	0.683982191054447	0.525045089738796	0.462537257022153	0.474327489250741	0.512347073193789	0.208936484507891	0.219676243479231	0.370321827650377	0.76706644715157	0.639670541327606	1.16535992135823	2.14064323648277	1.08519820601451	0.578353335806758	0.437578828700701	0.517826924247113	0.644643075049672	0.607068320631682	0.760470561344536	0.549825497525144	0.367304636249355	0.345827209683554	0.22027976414701	0.372080770669788	0.686674997226232	0.721557389097836	0.297169520360587
0.181998203562101	0.374195913197049	0.923553912389132	0.565346872859349	0.351301705544562	0.355061874426283	0.178173582247415	0.383204487423943	0.352067371295666	0.251222508975478	0.310196865389277	0.195728647316875	0.0887914932363129	0.103532895900296	0.225899515638653	0.1899242842842	0.233903817024851	0.22567801981445	0.181855197745989	0.400658104870916	0.312654296599376	0.318378141622137	0.584726775163733	0.675253037453851	0.518439190672757	0.456112357118896	0.469584943610515	0.506260342594666	0.206831450302221	0.217395280115339	0.365382724270876	0.758325949415772	0.631130308771917	1.14992796822945	2.13838049344776	1.07193165183318	0.570978887424521	0.431868007252153	0.510502542159904	0.636870441184326	0.60008141072298	0.750769994870297	0.543081821085195	0.362147839549071	0.340767059945191	0.217927535531525	0.367779030238503	0.678061249604427	0.713467309571994	0.292713810228328
0.180100231511403	0.368953496794763	0.911784974179695	0.557644902182554	0.347130486043161	0.34973814782587	0.17536619397258	0.378466853350635	0.346844664536106	0.24837953560614	0.307450665731972	0.194127951814784	0.088093892296423	0.102460780061085	0.222775695704235	0.186779534737209	0.230616806318666	0.222727087035518	0.181468831711009	0.395618583713605	0.310494284531762	0.314786011704042	0.576954141298387	0.667100216621583	0.511681381595097	0.450022489454452	0.462796080754927	0.499845265825244	0.206304962016222	0.214398400420084	0.360632541936283	0.748652000465471	0.623057720761806	1.13764360068146	2.1211325914358	1.05925524618261	0.563036788656766	0.426291952862309	0.503673246017952	0.628535163562964	0.593670389957205	0.742040524394417	0.536421926470595	0.356778641345264	0.336556611283508	0.214987820137681	0.364041074314259	0.668661397775636	0.706307005507349	0.288462294529713
0.17690741198368	0.364733129936661	0.900204766889994	0.550485105118365	0.342798420647102	0.344671977457092	0.173827051494597	0.373447802336733	0.343239194168513	0.24580584285398	0.304143153194849	0.192632205407079	0.0866606653824453	0.100487581817732	0.219711955323849	0.18424801808548	0.228944211814412	0.220663405054539	0.181448757661705	0.389833581760842	0.306574790756751	0.30998389351024	0.569193041693415	0.657964068404955	0.504816151795828	0.445603124917381	0.457197338094678	0.493998916817309	0.203190648340352	0.211141017553045	0.356579358478538	0.739247142007178	0.61514921077426	1.12408704223932	2.1035247191001	1.04571554550563	0.555469806851374	0.420827692073006	0.49729023702737	0.620537358120109	0.586807441659988	0.732675211971689	0.529334440346439	0.354219334731042	0.331505302365596	0.211574249442674	0.360349572306793	0.659590906118057	0.696832687986587	0.284603862622118
0.174073216059735	0.359310538247334	0.889470109610742	0.542797647329622	0.341305938054832	0.34049803282824	0.170924790759438	0.368788848396686	0.339508367938181	0.242158291448542	0.299430679019168	0.189517606543453	0.0858832118707396	0.0998148080564205	0.216984007682959	0.181258838459651	0.227015962330234	0.217200623627774	0.178579420268656	0.385013623488496	0.303490802045655	0.306496047248433	0.561996170220882	0.650323698283561	0.498929306126473	0.44106854452669	0.450838791876096	0.488395357652728	0.201050662790749	0.209136211000015	0.351449432802421	0.729129757783072	0.606828509416007	1.11018863873974	2.08166995744494	1.03245025882545	0.547635318930399	0.415686485636744	0.490965279588997	0.614021071384663	0.580242356130655	0.722660748840146	0.522334982176451	0.349352669041689	0.328515679114367	0.208139289665931	0.356576316475802	0.650696913994214	0.688411790663223	0.280644505936256
0.171338027818584	0.356570929595957	0.87833726684838	0.535375731029695	0.336131839963989	0.336843795354288	0.168675293111344	0.363507266209176	0.334611789221926	0.238471003882366	0.295733695069273	0.186229058992136	0.0847326218672024	0.097853207448498	0.213651968998779	0.180794822136086	0.223601852947242	0.214418775500909	0.17810615118677	0.379424165274097	0.299785927901163	0.302902681516726	0.554676034262492	0.642437939941476	0.492520249987465	0.436122501578448	0.445877697351818	0.483010188934558	0.198490722425957	0.20613556048887	0.347276375424367	0.719839798303114	0.598632530169924	1.09578222078328	2.05579113317073	1.02028554338507	0.53996193040431	0.409652229584814	0.484548808568321	0.605905831961194	0.572738052256632	0.713047069569049	0.515082213903648	0.346545344141911	0.325222932965524	0.206214303997188	0.351510241169609	0.642296233314032	0.67909597416001	0.276925689279225
0.171167358790092	0.35312107668082	0.868639805751933	0.5294070047867	0.332468032856431	0.332533214102552	0.165964615173486	0.358099916221057	0.331115735890238	0.234574356815403	0.294081570708429	0.183194011668806	0.0835538141195375	0.0973407567376236	0.210637787912964	0.177827269248457	0.220336453135493	0.211437612819789	0.175597306961682	0.373925396766259	0.295212657038175	0.298758554852191	0.548276167506749	0.63411856945942	0.487679282883724	0.432067195056294	0.440956941051319	0.477181648317639	0.195282106665277	0.203321074207651	0.342028128516837	0.710856574099019	0.590878528571335	1.08159736202607	2.0297020304574	1.00861211138653	0.532298872012511	0.40394809420478	0.478530966656153	0.598550586221227	0.567155850486259	0.704297128949759	0.508217300979664	0.341327453886683	0.321567047740091	0.203802883078468	0.346932407302518	0.63393604929527	0.670959187217162	0.274018643727264
0.16812801780665	0.348374348286833	0.85831854396947	0.522236560712935	0.327956616049072	0.32810605443347	0.164733649753913	0.353121235118462	0.326706162799472	0.232554910624207	0.290195855838797	0.180664491331372	0.0826448256770354	0.0963030218668331	0.208894403470045	0.176938037979973	0.216686335040247	0.2096630161613	0.174820851607124	0.370408809916104	0.291759476932545	0.294623332383164	0.541275315085507	0.626455384317507	0.48251573673987	0.428253664376581	0.435501901332809	0.471255319987774	0.191900667124167	0.20190248693184	0.337036455527558	0.701899904043806	0.583008233743157	1.06805664734818	2.00414984122695	0.995637716217958	0.524752233600415	0.399930971154466	0.472694250656882	0.59015972867488	0.559580249673116	0.694784025894116	0.502118085494313	0.336429512606702	0.316616885413145	0.20046444351353	0.341986142541577	0.627040716343928	0.662115388138459	0.270254545592008
0.165828200363301	0.344196981404903	0.84842322594508	0.516473549904951	0.323118469135367	0.324797147645093	0.162114485398358	0.348119358745007	0.322096197778484	0.229263368601447	0.287442938425451	0.178336519518953	0.0820022976616756	0.0941511376502783	0.206917513629622	0.174762689148566	0.214931606462125	0.207889243378551	0.173288474416475	0.365404842165768	0.28849800637433	0.291602750416593	0.533893578571716	0.618313273869871	0.475672561460436	0.423636918224494	0.430752542873957	0.46512619147552	0.189475652255722	0.1996296989503	0.3327659906869	0.693416075288844	0.575363300617659	1.05415241334336	1.97955296760566	0.983207269163591	0.517426900887351	0.394900480942776	0.467716837055427	0.582447174363566	0.551928598791576	0.687302917290954	0.495690650588776	0.331677524082984	0.312834028261018	0.197018646602041	0.336888664894642	0.618827499082341	0.653636566013	0.26734531360058
0.163578195714751	0.339497340678264	0.837566318180881	0.509570041571256	0.318425482789713	0.321146554236918	0.160739959630924	0.343689949261401	0.318840684475626	0.226523062824443	0.283788542513857	0.175548381417681	0.0825373415803692	0.0920472441956342	0.204242135598511	0.17225284676633	0.212858449910124	0.204776514079106	0.172136664443091	0.361866517671063	0.287743843196071	0.287556443152532	0.526348397785931	0.610867718673684	0.471508693465646	0.417737777794081	0.428018606290181	0.458945602416986	0.186655462219374	0.196406918864381	0.328697438777834	0.683889219845833	0.567983465355578	1.04063349968508	1.95487877641484	0.970527187759715	0.511000670107897	0.390251476886678	0.461248842113412	0.574873031176733	0.544201911842553	0.678872767209268	0.489257955553509	0.327409816057305	0.307992332344122	0.194189805870413	0.331897023592892	0.61133308171721	0.646411492640105	0.263387668041257
0.162164218974336	0.33545150872713	0.826355207223128	0.504006979068096	0.313556884161122	0.316265407347042	0.158170402101233	0.338954058002161	0.314392230787394	0.224178312465683	0.281710632832581	0.174262152948407	0.0823852572873417	0.0915218491293683	0.200770671788938	0.17005064275452	0.20983286131405	0.201319658220171	0.169553116869568	0.357415212105266	0.285191507838119	0.283198900983561	0.519067047362422	0.603514691060713	0.464717232232721	0.412571157959963	0.423659955057712	0.453033153224603	0.184168007076022	0.195010417795933	0.324062725797088	0.675267550341903	0.561141811077511	1.029005063977	1.93051119374977	0.958940326089029	0.50712097586868	0.385787813184766	0.456732608801722	0.568137213243851	0.538166071414198	0.669739280745034	0.483521879144748	0.322769874634357	0.303274598038711	0.191906465941883	0.329859452135394	0.603272471592872	0.638021458969498	0.259224021859167
0.160087339137737	0.331583507185929	0.816304049933584	0.497066966701571	0.309131530681164	0.313380036064573	0.156206916085365	0.334510927818716	0.310318006810726	0.22079947130191	0.277680866458397	0.1716096850004	0.0832770552456334	0.0895144125114729	0.199596458732905	0.168130964746801	0.207355213460769	0.199075357326751	0.169213236438895	0.352912857931057	0.282798433998399	0.27942710277888	0.51164227918493	0.596423085557852	0.45886067984061	0.407915309397709	0.420971585139917	0.44778962775882	0.181137285100331	0.19286577417964	0.320208635080898	0.667476030709572	0.554938090123173	1.01835044939474	1.90719056702628	0.949517532489606	0.501652088700217	0.380826686972959	0.451379286049692	0.560506856381463	0.531269534336772	0.660612892287184	0.476836317632064	0.31788980512045	0.298934452322885	0.188779635692257	0.32614599067068	0.595226944732098	0.63143685392261	0.255601186725958
0.157610942941831	0.326572694929438	0.805420778145675	0.491744222414542	0.304378369718892	0.308786738683574	0.153885044122181	0.330441995659307	0.306081732813317	0.218781007424098	0.276571961398599	0.16996835024301	0.0822651773980974	0.0884888456516257	0.197692513583085	0.165873624435403	0.20643941219964	0.195689323094009	0.166410823106035	0.349168184250772	0.278882774414337	0.275234335758101	0.505202803018564	0.588462608023568	0.454480386026177	0.402041360552452	0.417763729879921	0.442951449157587	0.178059174425771	0.190556355415156	0.315743165189861	0.659122057446397	0.547216536553766	1.00555274388507	1.88322389497176	0.936958243944365	0.495570681605882	0.375310522011977	0.445007969757126	0.55373687929286	0.524097189011298	0.65228040316833	0.470574101500118	0.312985336209598	0.294711994087902	0.185904293512557	0.321883225899447	0.588089455687972	0.623573086725303	0.252065904233989
0.154718742996971	0.322028196342326	0.795055534073655	0.48557326636467	0.301279139306588	0.305164949238805	0.151060386144315	0.326019525744443	0.302110746804497	0.216574953377575	0.275285447741568	0.167347950073843	0.0808193071602488	0.0879863923559926	0.19530187968306	0.163261558086232	0.205875247442256	0.193068415924386	0.163451841694864	0.345193617551231	0.274590445179015	0.271582728349014	0.498460584204926	0.580771220981292	0.450771234065338	0.39713353276358	0.414340526176251	0.436557222781916	0.175933685920456	0.187552599526217	0.312353930516741	0.650871829151524	0.539739800829537	0.992467442366761	1.86083095233259	0.924448578068752	0.490032652250235	0.37064966682022	0.440650902901082	0.546200380889883	0.516758737661436	0.643860012845422	0.465601757903223	0.308758473408154	0.290435667054472	0.182703156008603	0.317737197983202	0.580190008333576	0.616848993177965	0.24944639131562
0.152840654870406	0.318603408262231	0.784287414764309	0.478883458723168	0.298197146909787	0.300609898704704	0.149440408781132	0.321907181670991	0.298954637278539	0.213396852706839	0.27171828759593	0.164419848159195	0.0789660937435547	0.0863205789828373	0.193642689003361	0.160703202097866	0.203595614954561	0.190373708500892	0.161018714819123	0.339949965335334	0.271478476380255	0.267423613483499	0.493056783219998	0.573324144783737	0.444705163734796	0.39220159076552	0.408812066454211	0.431433254361157	0.17566340714613	0.184671236716103	0.307773371522199	0.642149963682483	0.534397346899782	0.980544249268595	1.83752528212255	0.912158189890348	0.4843719921593	0.36549385243332	0.434668012332848	0.541692069460317	0.511063855039723	0.635310274031184	0.459053720264222	0.304605379173053	0.285978562670959	0.180498718026034	0.312855892655682	0.573260516226512	0.608634825290524	0.246434111481516
0.150645675615093	0.313966508842019	0.774950177491831	0.472702109163949	0.29447297506044	0.296515521459911	0.148223322499041	0.318654013245243	0.294476745876331	0.210003055029615	0.268046590293776	0.161740778531014	0.0770295579706743	0.0846542110779334	0.191344899561836	0.158899643038328	0.200748870769331	0.187584857430229	0.158615817845569	0.335813443677638	0.267660889696895	0.264570785292798	0.485976331727169	0.566352381513657	0.438586872357289	0.387734980123458	0.403756321282308	0.425862618538686	0.173780328233826	0.182506138800165	0.304631996696992	0.634025534875749	0.527590168652722	0.967578282982607	1.81402010723309	0.901232520189308	0.480185182393878	0.360997455514469	0.42903590270509	0.534113806894779	0.505141962963848	0.626547785150608	0.453820461557672	0.300525134565971	0.284149907088851	0.179044672405833	0.308949612580055	0.565438956817165	0.600650265234581	0.242948895284574
0.149647534311161	0.310811983692485	0.767004909971226	0.467426896169667	0.289965709319314	0.291919087013591	0.147595529184433	0.313952693079594	0.292882768130281	0.207098005791948	0.264165311678134	0.159966863154387	0.0752872192161957	0.0837953523055157	0.188012385564727	0.156948356720932	0.198320275210165	0.184511721697643	0.157072096519718	0.331281715164512	0.264911457911683	0.260924089450629	0.480621266161071	0.561147197957356	0.43358654867273	0.382111711316151	0.398742118460267	0.420063420573156	0.17160166805569	0.181622579599283	0.300997975866222	0.626129636524545	0.521271612095105	0.955496335366664	1.79148723246807	0.890357550533865	0.47354106816847	0.356089120725141	0.423580102485897	0.52901135430587	0.499676371298348	0.620233347971697	0.448779767961806	0.295921411988097	0.281514613781291	0.177353524853643	0.304942978101674	0.558139861377697	0.593232785188644	0.239740881586935
0.148002571331758	0.30601667831731	0.757776044046213	0.461281480267766	0.287555872777019	0.288442996824857	0.144934061978333	0.309182167351704	0.288650423386407	0.204739376295706	0.260502360133845	0.157258038936946	0.0740981447092973	0.081798832041188	0.184955172815212	0.155021327206601	0.195858027495734	0.182284817257368	0.156057921326366	0.327252867728653	0.261154172595055	0.256918627410803	0.474141863708798	0.555645165634084	0.428754707577196	0.378174440837652	0.393811475650876	0.414400098729827	0.170088034038148	0.178495907787299	0.297026356106832	0.617544978053902	0.514755071859432	0.943075457945903	1.76891544541805	0.880383267188457	0.469999162983045	0.351688325079769	0.418107000876143	0.52161187277612	0.493513210380487	0.611594377077207	0.443185017930147	0.291821457738288	0.277317157006293	0.174492521280589	0.300475797084099	0.550633719627022	0.586205061743236	0.237508400141645
0.146314243969605	0.303513775503816	0.749087196981867	0.4551699066463	0.283517297269912	0.284244557736476	0.14353903437996	0.304874976665517	0.284343074262577	0.203090547437826	0.257778056558733	0.157049630062013	0.0734341959246726	0.0837824396376526	0.183105524245474	0.152799239270658	0.193298784256569	0.179468873349839	0.153631575581723	0.32401836325719	0.257762529669769	0.253388224798222	0.468657322901256	0.548637848957028	0.422643165643259	0.372648706243063	0.389176002169446	0.409168614524873	0.16855066606176	0.175365528534481	0.292976468152051	0.609407240485198	0.509021213577666	0.930766310750628	1.74692163888784	0.868704004684671	0.464353459405561	0.346491570406049	0.412489214011266	0.517196342429997	0.486746021794392	0.603530534824962	0.4368304009651	0.28732585300765	0.2734270375702	0.17209236527825	0.296744558915897	0.543390964613224	0.578222719814288	0.234261664284182
0.14381756775546	0.300680498518198	0.738804974234513	0.450112482035387	0.280464584149443	0.279906883647873	0.141544653023806	0.300557455845039	0.282130682710355	0.199654637035228	0.255002514250039	0.154440859215805	0.0718003077364794	0.0823389776519699	0.181087472305532	0.150838684351176	0.190707536613621	0.178027629491151	0.151618150020942	0.319548108549351	0.253604967493151	0.249540186399975	0.462985762300518	0.543525129608886	0.417670790358836	0.368743947168804	0.38347104291367	0.404746398110237	0.167542749155287	0.174017794572392	0.289444702975745	0.602157387465017	0.502295345528732	0.920183626858053	1.72437177960755	0.858573375073653	0.45788476733792	0.341593312250783	0.409003934439268	0.51011373618523	0.480573354617982	0.596587543830758	0.432234695331936	0.283481553737766	0.270542173288187	0.170040993902092	0.29346369559024	0.537109989464407	0.572487277156097	0.230821317627594
0.142266288954062	0.297605921003066	0.730713310332246	0.445309254778088	0.276343969631054	0.277281762036961	0.14074463799181	0.298654017695675	0.277691671905615	0.196750538423416	0.252176398645862	0.151651833863735	0.0703143052437878	0.0837629676513904	0.17864792870527	0.148477187133605	0.189254283181633	0.174966867738444	0.149098104254529	0.315856416416714	0.250562299319216	0.245846244452815	0.457448493445555	0.537242506708587	0.411675668404601	0.364951488695543	0.378028361331275	0.399422196196897	0.167546821002699	0.174005230467342	0.286126955366917	0.597039027736802	0.495206465153322	0.907839876881658	1.70244223538513	0.848802462286148	0.454494835539172	0.336989811485609	0.406199936729982	0.503182976577026	0.474051997877976	0.588263546969542	0.426420160602613	0.279280928209918	0.267948327267903	0.167951312303979	0.289606943121656	0.53033291436942	0.564696581399507	0.231910671482308
0.14092566884212	0.293846544309557	0.721743901890577	0.439140928793081	0.2728699708192	0.273349561563022	0.139550509324116	0.294286208767471	0.274052105757358	0.19411641755441	0.249023901498153	0.149258950149187	0.06988875757982	0.082277234502691	0.176791578223254	0.147144473060024	0.185968999445751	0.172029196190189	0.146800758438403	0.311721447447915	0.248004006705907	0.243091362412702	0.451214415838915	0.530804044543133	0.405988929477712	0.36063197156077	0.373099841586293	0.39403652047827	0.165254212472083	0.171738716616445	0.283743577910918	0.589262337867808	0.490523555441731	0.896117265838885	1.68133808790504	0.837855752066184	0.447914666746274	0.332719917020464	0.40115537725564	0.496848576255161	0.467951958516884	0.580617156217733	0.420401399752119	0.275196310723903	0.264493594473376	0.165802533465218	0.285266448843017	0.523767638714916	0.557321689391871	0.228924850734499
0.13826199935279	0.289687302693928	0.71367270813172	0.434473989595853	0.268843721760679	0.27004033789936	0.137052787421531	0.290291615549919	0.271669837364856	0.191110982226461	0.245166261778771	0.147533754347626	0.0681925875543634	0.0815329578333231	0.173895021243225	0.144637466711589	0.183341216082444	0.16970215915986	0.144468144403058	0.307127516316347	0.24403146800819	0.239945392895863	0.44605723888829	0.524700709679077	0.401351016056588	0.355940823091769	0.367743445143999	0.389993667154816	0.162458453520207	0.172094694311595	0.280921930248259	0.581454594220886	0.484282696703992	0.884327667360868	1.66007068627813	0.827236437390666	0.442947329778882	0.327843871822675	0.396896510050412	0.493080929116714	0.462905846353645	0.572619160649707	0.415350566147134	0.270885951284865	0.262081191241273	0.163212616698467	0.281660344724855	0.51760289342063	0.550293522321064	0.227145691071906
0.135652689818598	0.285601005768902	0.704234514393446	0.428886812883506	0.266398553624108	0.266176835987206	0.136032100441072	0.285921334994492	0.267403301777732	0.189227380469937	0.242037054964507	0.144830538822729	0.0672830287363484	0.0796921342402718	0.171332165625812	0.142395526539042	0.180427104211628	0.166893677665292	0.142058181110649	0.303228587747331	0.240576101463093	0.236519495752271	0.439858334438283	0.518077762722706	0.396047727912057	0.351967143643026	0.362474854843173	0.384597534551785	0.159825013933064	0.169256489915296	0.277178429006528	0.573935333833412	0.478693460302292	0.873067250608772	1.63870606731378	0.816408808902799	0.43685087110851	0.323772658161214	0.392307743985989	0.488084186122875	0.457241890759746	0.565060734477009	0.410596359496421	0.266969404450005	0.258699339762293	0.162015842122143	0.277716293115258	0.511429655868707	0.542842326744805	0.22477194662457
0.133118321289304	0.282905157594382	0.695806709188869	0.423198933205591	0.262133729163523	0.262042310643806	0.135640806995411	0.282349643532278	0.263274828752275	0.186516607469494	0.238712779724808	0.143160352570641	0.0668526011929918	0.0778316485357874	0.168397108298658	0.141967697373022	0.180164810694483	0.164120084139601	0.140869011541165	0.298995355752659	0.236632018165968	0.23581558899421	0.435054885368284	0.510707813969516	0.39115054713276	0.347851472379082	0.358887858304695	0.379374764417168	0.157862240886587	0.166411013231206	0.275267702725609	0.566105345541484	0.472918471608535	0.861372587966135	1.61943561373283	0.805651843603484	0.431638209295484	0.320156065471119	0.386627691127613	0.482724177302332	0.450606363854561	0.558744522796502	0.404710401077863	0.26320784131703	0.254721509247317	0.159302835150941	0.273651068396683	0.505099121425318	0.535504952770911	0.221896081600651
0.13306091933143	0.279200790450346	0.687759978202013	0.417730553037583	0.258368426902185	0.258745983804242	0.133425563565624	0.280034425950079	0.259750541832695	0.184371124133696	0.235195875999368	0.141702298478085	0.0665551186754499	0.0758879513814664	0.165860014641913	0.139439951537185	0.17703497012965	0.162529259302637	0.138142252182595	0.294687087690503	0.234225477126637	0.232100764965769	0.429524302581834	0.503939738132622	0.385761322410941	0.34257480175849	0.354877579760537	0.375386445330259	0.155392229727674	0.164685405491774	0.27244500937451	0.5593083706786	0.466513534848233	0.851290503648776	1.59968148171688	0.794794618964	0.425958663437564	0.315542424696825	0.381911319385927	0.475857173001467	0.444776270548746	0.552889554780815	0.399599266106146	0.259939557940187	0.251898879271274	0.156368348199299	0.270146744620057	0.498847298802719	0.529683446785319	0.221118628088945
0.131792134846594	0.275670070962481	0.679005221078391	0.412096193595302	0.254692420096155	0.254618746592397	0.131918314585074	0.276429557645528	0.25692924273285	0.181954569835359	0.232190504046476	0.140219844988585	0.0649641512446076	0.0742448421224802	0.163269384905771	0.138176965870064	0.174581959329776	0.161511091480694	0.136597675293474	0.291431796200344	0.230891917441088	0.230197105003706	0.423637108349665	0.497000549641838	0.381247085413546	0.337384954965982	0.349832608348324	0.370745933531798	0.152570106752087	0.16521408021724	0.269572344790969	0.552383124700356	0.460443281763929	0.841546271760267	1.57883311596683	0.784731483788684	0.420179587052631	0.313197642650536	0.377381143561698	0.469734635495141	0.43989046559218	0.546150377969913	0.394636713955557	0.256541735946844	0.248877410053905	0.154916346424686	0.266175568486066	0.493949040647453	0.522445761776081	0.219372645268689
0.130198854226171	0.27420335033088	0.669912548150863	0.406574356566718	0.251381073368084	0.250564010445755	0.129791843766375	0.2723378104656	0.253122271371536	0.179546777138652	0.229626507678037	0.138011509440011	0.0642010204957833	0.0732388423114806	0.160455754187822	0.136079077202071	0.17309508543005	0.158612965968004	0.136071757382988	0.289450311668289	0.227897509373056	0.226679662590281	0.417567869266273	0.489977452575591	0.376682623683481	0.334237210947547	0.34684922754021	0.366694683013291	0.149697996700295	0.16265272975743	0.266501474716671	0.547181300022076	0.453810511673723	0.831327677570137	1.55877529067775	0.774261734247677	0.41593957392686	0.312817138808329	0.372673295765178	0.46313532743503	0.433640607596348	0.539069609601798	0.388885205720417	0.252463139091243	0.246254981882915	0.153184670523547	0.262360073179586	0.489132916566055	0.517105462598264	0.217967335067318
0.127966150968182	0.270054217036842	0.6610392162956	0.402843593711443	0.247834415053384	0.248388471489176	0.128457323503669	0.268892298741867	0.249213709793857	0.178381008808964	0.227711059955372	0.136085794958112	0.0634048554984994	0.0720964752215887	0.15803858198268	0.135453264357994	0.170733556524951	0.155772115663075	0.134085076096259	0.286026189026292	0.224153437755812	0.223354785287541	0.411701620490441	0.48331800158639	0.373876059284387	0.329576229005677	0.342010320125821	0.361630508958808	0.147712170976835	0.160888748420987	0.263128464058141	0.540194073238089	0.448536027492597	0.822426840940138	1.53930685341874	0.763836917622081	0.410603901128203	0.308103270381394	0.367130830155542	0.457170847320853	0.427340746680545	0.532459591157054	0.383311432832624	0.248817964250442	0.242601885159989	0.15230385229388	0.258272984066348	0.48233511782743	0.511661418452143	0.216196699349891
0.125654846795752	0.269273975022629	0.652148519674721	0.39711768899933	0.244693293728405	0.245538178300755	0.126458901987632	0.264936712871896	0.246183082880752	0.178314243186418	0.223969333215237	0.133524777217352	0.0632990508408436	0.072201677816203	0.155949138041031	0.133070235464808	0.169081844101977	0.153732104265884	0.131570179553228	0.281666365355269	0.221582945444031	0.220453982178693	0.405972040025023	0.477336727082109	0.368871552846067	0.32456909250249	0.337018837261713	0.356990725973503	0.146452766000435	0.158444927004378	0.260052555666812	0.532506805574517	0.445155887140156	0.811786549120754	1.51963371472563	0.754732520309009	0.406397761970397	0.305531922506344	0.361699714521048	0.450982748318064	0.421395627646281	0.527122524107144	0.377934534559392	0.24536693889675	0.23914300129923	0.149498840583683	0.254470575709139	0.475366586685256	0.504860260835498	0.212725615790659
0.12345733253816	0.267099925379889	0.644282661100532	0.39131408646734	0.240889459432413	0.242446869770576	0.124272668490185	0.262391253707629	0.242658447398359	0.175377522264018	0.222124136743253	0.131335818592454	0.0624077440392437	0.070327930881042	0.1538643838536	0.131354751890732	0.166961552351335	0.151377182210476	0.13219123926803	0.278551576366473	0.218576559490227	0.218716269803376	0.400419941406723	0.470898138166541	0.364035497309243	0.319879369972272	0.33385439391576	0.351621812957451	0.145187736487726	0.156414231740565	0.256313110428729	0.525063912130724	0.439223379742234	0.802043964983726	1.50137460030423	0.746060150759482	0.400542667204597	0.30195053466041	0.356399880317123	0.444807736264545	0.415609421567436	0.519703966685238	0.37247553389982	0.242001311432361	0.235514430723362	0.148323565995446	0.251438427794666	0.470079522555316	0.49899413880978	0.209212546256168
0.122307819910591	0.267313309196797	0.637407671542486	0.385603835394305	0.238663980930921	0.241031387872557	0.121879658025522	0.259856124677651	0.238731031741223	0.175114151370904	0.219238607023141	0.129110245028377	0.0610596932018693	0.0699234712672898	0.152783744069223	0.129532988346072	0.166505014284496	0.149391768424887	0.13042286920889	0.275666838834574	0.214884518794777	0.215192584946837	0.394979351201209	0.464752215264184	0.359025635678606	0.31616226444178	0.330856848782407	0.346851192166977	0.142449854806652	0.1537282859187	0.252790249447931	0.520626770890165	0.434151347180683	0.792443657849655	1.48232152316878	0.737027747511158	0.394930457344736	0.297733146429986	0.351697514463034	0.439411191723643	0.412212993825347	0.514291419942445	0.366935508229878	0.238230907478935	0.232909145505289	0.147864635520205	0.247380681332817	0.464645491668201	0.492520440112636	0.206827679486329
0.122299660372003	0.266694705265453	0.629193250154817	0.380092138374841	0.236381052940262	0.237485680183712	0.119580173301222	0.25705478872076	0.23508633221335	0.174896584800235	0.216410209916912	0.127061186841799	0.0613232542201539	0.0694389848003152	0.150844641606534	0.127180965699522	0.163885105272022	0.147048222192211	0.129399504632273	0.27237136755828	0.212492965956425	0.211797741581173	0.390414414158216	0.458597483228903	0.355438956015413	0.312385047669726	0.326174065820929	0.342480087735808	0.142021360202534	0.151118231727588	0.250778439951103	0.51403322996024	0.429142341113316	0.781707923194434	1.46327123453584	0.727320653406048	0.389494240018154	0.294567625708064	0.348223135400839	0.433124734632396	0.407029928163938	0.507308692787504	0.362144797546335	0.234847598373644	0.23040000024868	0.145093497777972	0.244309019070306	0.460278379865624	0.486552474370325	0.204217229201112
0.120080012375755	0.264659003372137	0.620889533311839	0.374712673411799	0.234466745968623	0.235004768514995	0.117266730220619	0.254224458675292	0.233358221159167	0.172321275984122	0.213319218262018	0.124527214406612	0.0599461459191466	0.0683012916208768	0.148780769500383	0.125559910960371	0.162509850691431	0.145478089311356	0.127070407912592	0.268478903245078	0.209939743347675	0.20836002498945	0.38528952679913	0.452306621571194	0.351407732014917	0.307740321429975	0.322719016151118	0.337929346705583	0.140130882252326	0.149412476224761	0.247217965873978	0.507755423564273	0.423025982675047	0.771637246387334	1.44524432632327	0.71743648939169	0.385614133841067	0.292738589875614	0.343154493404837	0.428256072628747	0.401103187896203	0.5012633461006	0.357881430712061	0.231463782267897	0.228347345527618	0.143887882381198	0.240956510242715	0.455370171826409	0.479935548044368	0.200873656256557
0.118143128040061	0.263137716816463	0.612242387034997	0.371207557446961	0.230896290320021	0.233936898804603	0.115173404556729	0.250748780424429	0.230460745240812	0.174009730096389	0.210351681218153	0.123173047876237	0.0594579995426304	0.0667949615786534	0.14772072660953	0.123044586635705	0.161364330692454	0.143863657265661	0.125833485237661	0.264464663759857	0.206822799606941	0.205815611513622	0.380270792660514	0.446030114363895	0.346980001970322	0.303004461858263	0.317818349743686	0.333477692576972	0.13860414544175	0.147175019837496	0.243489104270413	0.501555695238525	0.41853795126372	0.762265786584079	1.42722869887085	0.708589458185081	0.381293127392454	0.28903967298648	0.338914353528952	0.422788674774123	0.395335138771187	0.494463709485322	0.355138304745021	0.227866804157941	0.224831645928261	0.142271945177899	0.237007705503844	0.449332018208474	0.474060109885272	0.198975129674111
0.117272307225635	0.259317405005652	0.605701637527551	0.365938491833208	0.229624257863514	0.23028795314791	0.11289342350622	0.246805932940915	0.226961301343574	0.171573054217456	0.208356697798957	0.121814429248109	0.0590184459910663	0.0663493240216177	0.145100247221542	0.121219733557017	0.159850268893277	0.141971563251499	0.123484884844189	0.26075548011149	0.203850889684143	0.20236712116221	0.375782254248731	0.440512048151203	0.344074604169842	0.300730374688054	0.313871699756752	0.330272150506556	0.136330818772225	0.146134924245833	0.240338191499128	0.494539759553718	0.412659661227059	0.752606730772172	1.41143588816753	0.699214386003576	0.376855700964139	0.285471784027686	0.334514255009208	0.417155265957697	0.390702010166867	0.489471085870188	0.350770559191873	0.224378324145564	0.221891201721262	0.140123182182901	0.233639606412232	0.444113177327391	0.468257679791836	0.196483507620761
0.11562547468205	0.258096389470027	0.597562125457252	0.361181401617402	0.229431312502488	0.226854450997478	0.113640155959047	0.243464958373697	0.225334115067658	0.171505797438218	0.20496169599565	0.119515752555785	0.0574147877050605	0.0649735782843359	0.144532501773438	0.120927368575327	0.15716416463377	0.139805277053242	0.122207465507837	0.258113088797546	0.201256188100589	0.20089659802719	0.370328735531589	0.43495621040454	0.340035680099921	0.296698263436761	0.31250460471475	0.325235132663996	0.13383056186736	0.144193365999685	0.236439611492926	0.488206436607821	0.40802396593293	0.742706152618052	1.39343623122948	0.690189714512205	0.371856676468248	0.281522884226229	0.329700982805374	0.411485543233611	0.385913771110547	0.482477711705672	0.345542687365168	0.220614194322781	0.218349359910894	0.138362623099536	0.230058123503712	0.437661976775481	0.462123227774794	0.194022812595227
0.115487665620611	0.25474273989141	0.591395098660914	0.355909262313384	0.22811371338	0.223867647936286	0.112889066471052	0.241016082796292	0.221813313776213	0.16984448369411	0.201651426643548	0.11716057700015	0.0566391086949508	0.0641040091272857	0.14305739979055	0.11972424064954	0.154341312845028	0.137942335565299	0.120095285764491	0.255843754756612	0.19937417072049	0.197551757581496	0.365517142766766	0.428980259405047	0.335451540414659	0.292312202492141	0.308028519501667	0.320664713678573	0.131425145735291	0.142998920456707	0.233184858690753	0.482462184816708	0.403084323865445	0.733566518773289	1.37576650483814	0.681255859477511	0.366813447870103	0.277452938065908	0.325691749949656	0.405737362188964	0.380355651861832	0.475996471376746	0.340294693957866	0.217407194626054	0.216148692744216	0.137517057245323	0.227882140921735	0.431673699327402	0.455831098615945	0.191550171371448
0.113267589842728	0.25077153206989	0.583986174247671	0.351383110805274	0.228045838693957	0.220407559949443	0.111211623774938	0.237194123233999	0.218314947254945	0.168926828712564	0.200912822041781	0.114728321531442	0.055192588862768	0.0638831945849454	0.141600644886662	0.117451531886821	0.151957555138687	0.136527835980664	0.119242732810244	0.252284167930285	0.196579869394925	0.194354802831303	0.360276183990791	0.423291207288578	0.33064786953196	0.287959381764916	0.303693095227588	0.316916586057681	0.129347331116601	0.140947454017963	0.22937513051446	0.475747280652635	0.397865831547175	0.723540965006772	1.35774213162786	0.6721991202073	0.363448992844268	0.274050236193176	0.321115658896633	0.400826143834543	0.375313152076842	0.469765942773297	0.335919977148449	0.214197501489405	0.214251813913251	0.135682539470443	0.224414733115809	0.425696005513842	0.449936077564237	0.189469758375421
0.112053276219381	0.246743350072131	0.577477429144008	0.347997678635573	0.226171267883055	0.216714029940154	0.109831473471194	0.234078890619804	0.215838250027518	0.166127980226659	0.197610284446632	0.112836655298915	0.0554865065333539	0.0641329556845689	0.139034905704156	0.115100729210118	0.150985651108351	0.134003860960718	0.117720289659779	0.249449306568242	0.194989852589937	0.192622318898188	0.357248155455023	0.417800424037922	0.325797554607312	0.28404337361804	0.301516795770325	0.312513318785087	0.128613764831865	0.139963461195505	0.225697792832233	0.471540000743803	0.393498973244825	0.71417153320534	1.34023946188677	0.663573774950065	0.358807910670294	0.270392069465691	0.317532084611232	0.39895306233748	0.370843689557215	0.463187485106938	0.333088157789142	0.210878803254722	0.211315203897201	0.134934080047313	0.22096912632949	0.421281140605817	0.444879857079407	0.187351383720253
0.110237374867493	0.244530198019224	0.570071293233273	0.343250823491472	0.224171151084243	0.213640529800991	0.107851779284499	0.232448345465867	0.213690057408034	0.164937511468507	0.196624168559765	0.110564437692888	0.0541181043808016	0.0631462377346606	0.137139009186574	0.113076846764933	0.148452201517384	0.131681355246964	0.116556992957314	0.246734699376851	0.192016104790487	0.189614158442788	0.353428350644668	0.412058865686731	0.320964953011095	0.28019729984656	0.298282988424489	0.309249249849535	0.127953111550204	0.139098027260924	0.22215119789259	0.465152111873832	0.388038007958487	0.704854702701215	1.32423003523864	0.655013135626023	0.353607797118553	0.267778830677965	0.312951018616234	0.396465274475079	0.365472780226868	0.458094221901293	0.330227724591602	0.208855998185505	0.207798426921875	0.133960987734659	0.219118669727775	0.415709015469506	0.439503655931801	0.18608865155336
0.108741723522374	0.241004833723675	0.562544554589074	0.338435333160644	0.22072858630066	0.210031035117279	0.105811609449665	0.230476589005061	0.210313877996654	0.161975567273422	0.194884776745437	0.109000943349254	0.0526603671635304	0.062554536515012	0.134713772505429	0.112162614036464	0.147566376658215	0.130387173208037	0.114451229938489	0.243522217737694	0.189525845300863	0.186430734267264	0.349485915099024	0.40668637197996	0.316107349954892	0.278440448204029	0.29368588854007	0.30600444693131	0.125705768654049	0.136754766216004	0.21854230527192	0.458758582623789	0.382559836344174	0.695738707752712	1.30684587685413	0.646984086280069	0.348663655422022	0.263794567594704	0.308192946087045	0.395199230961458	0.360636439502288	0.451873389681566	0.329401725786237	0.205369736300123	0.205282247033939	0.132085593048016	0.218886083268598	0.412205008568165	0.434853479437149	0.183182936877596
0.110177992439087	0.239330813280639	0.556365930157306	0.334530288898628	0.218094306994011	0.206806638967407	0.103988166465995	0.228146509971996	0.207404931192983	0.15930559196592	0.191805984789015	0.107903429955952	0.0514971813674151	0.0611408608061177	0.134147452996108	0.111621264299599	0.148371493382299	0.13027864342293	0.113562458139169	0.239647847003264	0.186832611347443	0.184116197966927	0.347485037799528	0.401444367515544	0.311501440937551	0.275025483257768	0.289826347568979	0.303799406885699	0.123762800312883	0.134164184011155	0.215701296529349	0.452742134962875	0.37797908722446	0.686523277339782	1.29078334190823	0.6384168559501	0.344227496494846	0.259753457085317	0.303749150465501	0.390631568791015	0.356434324660601	0.445899973684353	0.325800279734763	0.202756148949584	0.205689368400085	0.131254207362807	0.215466650380819	0.40625653065588	0.428474779950442	0.180207002638678
0.109002068256516	0.237890203172521	0.549455957567797	0.330163367221222	0.215258843568927	0.204728095535561	0.10361214640907	0.224739625345502	0.203915468867222	0.15637107332675	0.190381598695488	0.108818486560161	0.0511565245922942	0.0617011438412602	0.133843363628874	0.110682584642894	0.148592450518518	0.128704169350671	0.113216351109146	0.236544655649898	0.183534890256626	0.182276974594065	0.343914138525527	0.395693334593332	0.309015490951803	0.274949021251502	0.287460778503996	0.30057979555263	0.121397389685543	0.131690829817985	0.212640376338999	0.446672864191955	0.373178775219783	0.677103398992981	1.27458024108592	0.629998557004072	0.339612524844355	0.257357404617919	0.300849139544866	0.387183934002872	0.352029219511354	0.439830607850847	0.321967102787382	0.200642844298976	0.205878796445448	0.131007313984512	0.213237971438948	0.40118998003676	0.422494297634374	0.177735850728739
0.106798755181208	0.235064024193287	0.542185254153864	0.325659333608003	0.211735602337787	0.20314321211019	0.102709178596983	0.221056076907689	0.200469323392919	0.153770731363123	0.187082324915774	0.108191073495895	0.0500120265161107	0.0600003474366429	0.132586113404411	0.108500929993315	0.147428425002897	0.127149246483496	0.112640636247625	0.234904762675055	0.181660351133253	0.179120912599399	0.339898473101524	0.39150231038662	0.304540229614461	0.272236663874634	0.28435904477694	0.29752774787026	0.120188415410747	0.131119535366689	0.209489875505585	0.443018151405075	0.368778328137225	0.66897003430321	1.25785531004429	0.621344566221075	0.334863514948316	0.253353748767216	0.296517834649491	0.382226737044599	0.346743201069854	0.434751065345042	0.317267176872987	0.197620139267995	0.207235466290574	0.129912890125238	0.210122612074639	0.39833417321838	0.41807667591137	0.174614914359414
0.104665344793768	0.233017231664997	0.53636590292021	0.321445145817958	0.209340627246358	0.200557256284502	0.101923739828096	0.218353922914998	0.197427479094726	0.151649251330163	0.183972875275529	0.106231754390024	0.0491369278853377	0.0598943051225234	0.133300873140983	0.106218778347104	0.146108750347293	0.127655090344678	0.110562251253422	0.233604211442899	0.17885218651397	0.177194881242216	0.338463281560779	0.386108712785868	0.301183823220865	0.268771157320418	0.280126288095195	0.293195207161274	0.118143856853216	0.129789799920787	0.206761294114125	0.436771937475021	0.364007232033822	0.6599807894687	1.24131695517046	0.614669398217738	0.330513736223827	0.250526840974827	0.292835775525518	0.377160978613691	0.343840718521996	0.429585776387121	0.313093422369306	0.195676964957894	0.204938944350189	0.127449818535066	0.208109186513857	0.392791897733915	0.41222538364899	0.171915533025466
0.104004453855643	0.230740672867566	0.528853803914177	0.316709127808603	0.206975406744188	0.199045444299848	0.101594633157113	0.214962343364768	0.195040140697664	0.14889489213427	0.18215670457965	0.104424361139539	0.0479962481563383	0.0584924171742304	0.131050884336198	0.105389753382768	0.143806001807558	0.125751699726607	0.108403364093069	0.2298530735068	0.176589253353793	0.174293317632685	0.33464293806244	0.38152637928973	0.297188596252743	0.264625699779686	0.275712183687855	0.289469355872917	0.116571268188903	0.129263390853609	0.205214942723409	0.432113173660145	0.358742507611474	0.651400947502389	1.22657895891579	0.606163324817771	0.325686331382283	0.248500613652532	0.290007536856932	0.372370838305662	0.338996646040462	0.42361274064025	0.308865228691664	0.192907316529501	0.201543879171825	0.126101862760277	0.205206387090714	0.389381210604001	0.407276076885313	0.169270939428291
0.103011556837678	0.227450398345945	0.521775253673057	0.311968198232331	0.205553967590812	0.19702076966645	0.101694908341045	0.212973855888915	0.192661199495655	0.147131702986039	0.178938329060192	0.103681415346368	0.0477841476843349	0.0574056300093245	0.129424284279559	0.104422158856308	0.143169272609913	0.125169124515166	0.10616495707995	0.227764675253591	0.175672881717151	0.171640453590572	0.331316603133388	0.376107843604051	0.292966581643159	0.26174384581288	0.271437948031306	0.28659786372793	0.115571098883147	0.12853085441355	0.202220502967849	0.426555307911658	0.353713348275981	0.642715079065722	1.21047155442954	0.599995791020977	0.321408008034558	0.244458077204362	0.287129358643432	0.36876723750225	0.334829419167652	0.418288095101511	0.304859639901724	0.189746802437081	0.198424907429266	0.123877525009811	0.202360878719096	0.384651910350688	0.402792323290333	0.166935647796788
0.101350480750033	0.225115407745963	0.515061046634611	0.307158538406746	0.20225760906372	0.195085041925546	0.101241047870364	0.210180758689433	0.189929005725947	0.145071427414373	0.177227218365049	0.102905165960745	0.0469579825194454	0.0561835054102024	0.127094886528357	0.10544424008802	0.144199133129872	0.123573055392235	0.104826222375954	0.224213675747487	0.174597755562732	0.169318264752103	0.327542491739128	0.371181922236406	0.28994533423849	0.258025916406647	0.269513469363019	0.283102824397154	0.114902349437955	0.127871230976565	0.199241970351595	0.420449818295664	0.348916743712138	0.633945682303934	1.19535115308095	0.592501310280789	0.316481104353529	0.240997418842007	0.282606977951213	0.364761838837481	0.330267397377281	0.413348548096612	0.301265355231691	0.186455387164435	0.195855048868055	0.121489426112066	0.198955324968799	0.381214732446949	0.397683755008424	0.164055203925
0.100709521267334	0.224149128251936	0.508494059853568	0.30479030758937	0.199576337152309	0.192216401658124	0.0991766846075219	0.207167147979132	0.187677353325915	0.143653426357839	0.174282733998166	0.101862123428931	0.0460357645337953	0.0548277069721102	0.127133577000653	0.104539767118329	0.142260347542468	0.122337067499395	0.102844912125305	0.221408505599648	0.171537073028846	0.166833518892438	0.322560641883683	0.365615437480168	0.28560062551856	0.254354155729436	0.266868606421852	0.278843101628657	0.1132424299451	0.126369194594453	0.195917695111896	0.41541964495926	0.344881463707994	0.626667437258218	1.18152436339578	0.584844779519861	0.311913093620273	0.238621741455433	0.27862990793692	0.359615340583959	0.325613196566509	0.407449661166427	0.296652443270552	0.18328992981757	0.192785477982425	0.120449441426752	0.196697842063524	0.375800062639747	0.394339896876113	0.16195482778602
0.10009777768591	0.220387850306718	0.502816732122643	0.300877880133214	0.197991643852109	0.189064474885928	0.0982862650567199	0.203765681920011	0.185581223315753	0.141402439395906	0.175117478561397	0.10051304274688	0.0445933640803173	0.0544456821285348	0.126980399487892	0.103370085378872	0.141876722478704	0.120010632532108	0.101611221578281	0.218489355411799	0.170407016543776	0.165846943536408	0.318512528430498	0.360479586236222	0.282585810682176	0.250855630770525	0.263682457118877	0.274785196729166	0.111879581031917	0.125502493158732	0.192783545043187	0.409537552419179	0.340598640731222	0.61901173037303	1.16606173673941	0.578027651388852	0.307933456916172	0.235276108821526	0.275446483761397	0.354490263099702	0.322951951173109	0.401496430124867	0.293096310384831	0.181716168714702	0.190434548555608	0.1187418797348	0.194213254641501	0.371600958113267	0.388932293387766	0.160539757825871
0.0980901350990797	0.217715260778115	0.496720875515313	0.297035355364925	0.195682351837739	0.186419485194647	0.0978960172994992	0.201001863996861	0.182532962293039	0.13896676167412	0.172114134610329	0.0991807247674055	0.0463161278640661	0.053217790399226	0.126106108889096	0.101406868706996	0.14094498239074	0.119137862934679	0.0995209854484201	0.214883441418808	0.167951280616451	0.163065079565779	0.314195736423176	0.355152374007674	0.278927960829975	0.2472516814043	0.260557116183091	0.271692082009862	0.109512934590965	0.123902288813333	0.191049318296004	0.405025691986421	0.339027129442878	0.611068427479193	1.15340675185811	0.571231373651596	0.304130858433792	0.231525446198354	0.273642322638818	0.35049208919143	0.318324843199203	0.39578728811533	0.288754992230451	0.178949831633037	0.18764496867179	0.116757828512937	0.191610631175823	0.366178112923712	0.383294163129593	0.157674967593162
0.0967666579400558	0.214990830452888	0.489871362730179	0.292772685656278	0.19244480536354	0.184147616151433	0.0966387353875082	0.197910904029495	0.180245582204625	0.136348706382063	0.169637199726438	0.0972057520224567	0.0458909762942045	0.0517712388795147	0.124285755439455	0.100191034082281	0.138578795418951	0.118467323144127	0.0987964184217782	0.2123430522591	0.16705713778105	0.161253456030238	0.309847510387583	0.350890813362524	0.275336813225264	0.243458589180469	0.257257969153491	0.26827588124999	0.110237866024185	0.121556413547311	0.187975659719198	0.399527874104439	0.335688880003111	0.603542766210962	1.13848484118803	0.564009152156265	0.299822590371635	0.228650721925461	0.26930876792892	0.346160815983584	0.315222475721577	0.391339911803066	0.28470152358495	0.177174775505384	0.184379663922626	0.115181183844976	0.188508739011125	0.361992253784145	0.378023798327171	0.154909565293588
0.100159219803668	0.213172124754729	0.483638552624679	0.288414129486395	0.189268732694628	0.182626995033857	0.0959499752680693	0.196410689680272	0.178284314315752	0.13414593199474	0.167658868103469	0.0955104850915623	0.0450245362805936	0.0510018736094583	0.1237214005569	0.0999897707450239	0.138070796805831	0.116784382661818	0.0969112639763578	0.210535975883899	0.166025249259268	0.158826365628676	0.306595292587689	0.345618895871206	0.27093966164567	0.241711560671773	0.253255517428872	0.264583111741384	0.107912872839444	0.120132819641997	0.185854575780344	0.393800670203658	0.331286309856144	0.595345012463283	1.12532196859995	0.557195636403505	0.295312662878116	0.225514005166943	0.266241129982529	0.34103272818412	0.311180477961392	0.385650606186368	0.280613357095743	0.174847627568705	0.181707834894707	0.113624122069627	0.185636755709446	0.356943955181439	0.374477551950342	0.152731396272143
0.0994054527195153	0.212247894611019	0.476696385506216	0.284067202639471	0.187067812027722	0.179849345504518	0.0946956086087002	0.193121587597207	0.175135302796177	0.131651537282647	0.164811965480597	0.0955162205342205	0.0446154265220342	0.0494339984650091	0.123164032774379	0.0985363747191569	0.136101813003768	0.116887367129438	0.0957938191276298	0.207198962257744	0.163709017676157	0.156514491080733	0.303426001049876	0.343814924873799	0.267043711704333	0.23990115710608	0.24972809344397	0.261786845789052	0.105765630845814	0.117940090201208	0.182824186523702	0.391185498476694	0.327278661376851	0.587674412439701	1.11147185689381	0.54987138106641	0.290794971940114	0.223989898421232	0.262679990467305	0.336627559659816	0.30748637757659	0.380606141774611	0.277788065367306	0.172187887332908	0.179366902883132	0.112171470700679	0.182609059892727	0.352085940187366	0.369146568905903	0.150006142071176
0.0997243243187937	0.208804569326752	0.470563454490542	0.279731714990335	0.186042530355631	0.177893005026326	0.0928826700407274	0.190171035068617	0.174492172717776	0.129932409642793	0.16240447381541	0.0937994060839472	0.0434033310256818	0.0496505985660592	0.121358968557238	0.096420535066269	0.134093489135075	0.115734416405027	0.0956046445824949	0.205073014283265	0.162910111707658	0.153614638597741	0.298913855429361	0.339757970600162	0.263706507953007	0.236326962329115	0.24786065232698	0.257770673364593	0.104197937904654	0.116093578696791	0.180511915881653	0.387454513808719	0.322767910007591	0.581226127140413	1.09747484180554	0.542999560261213	0.287481723960333	0.220485764769777	0.258482597067364	0.33202196751776	0.302817473752594	0.376283550949574	0.273530592413333	0.169688755335305	0.176842405018965	0.110651816052722	0.179661517679345	0.347224502940215	0.366391116490277	0.147506122822775
0.0978489137883865	0.207913294212681	0.464251552313911	0.275705275806642	0.18458341473087	0.175195414037738	0.0923681596405006	0.187427243663478	0.172857571560191	0.12931917674753	0.161217728341857	0.0946770080294717	0.0419298371848649	0.049332875639689	0.119214800253873	0.0952028625649008	0.132748068362566	0.113596332107134	0.0946948164204877	0.202037792678528	0.160313588091215	0.152047991345021	0.294840518703491	0.335538776180615	0.260984929505346	0.234647269818477	0.245038212476109	0.254336030463135	0.102352012619515	0.113993566964388	0.177866862815315	0.383748593975787	0.319355194875853	0.574092440599707	1.08384324729592	0.535341254998689	0.284400999064672	0.217195300122986	0.256166175359082	0.328600601690743	0.298674361088971	0.370823821476847	0.269772578283549	0.167433332119382	0.17464696629449	0.10927860531772	0.177771309073129	0.34221080711863	0.36126689456929	0.146228006360796
0.0960393340984345	0.205544556394848	0.458379536407892	0.272196705901197	0.181951575363916	0.172531348454301	0.0919450994475199	0.18493021888652	0.169924827422617	0.127650289684111	0.158663507575959	0.0934171911152008	0.0412189274830057	0.0478282567240046	0.11705475649873	0.0964457900264821	0.13122797008921	0.112441733631241	0.0940514645293869	0.198997754569458	0.158897646724033	0.149777785897053	0.290945360950367	0.331201862592696	0.256829870643479	0.230840615332449	0.242484736367131	0.252326280655659	0.100146259604513	0.111664454400942	0.176573108558023	0.379578356787769	0.314879077975241	0.56762153040507	1.06965775478815	0.529181579708963	0.28080563701867	0.21396697471958	0.253687101567018	0.32407343618172	0.294667821673176	0.3666227523236	0.26582732254787	0.164929478680033	0.172372483030175	0.109155847832318	0.175309156421283	0.338365176972548	0.35682303557269	0.145242207349215
0.0938907136973151	0.202843733278353	0.453452315851579	0.268604100670175	0.179692682363623	0.169942905157626	0.0901237953720236	0.182527987351064	0.167134835600928	0.125491766930335	0.15590707284695	0.0921517655083858	0.0406231781815914	0.0475757071218732	0.116622744578948	0.0949088181442009	0.130003215425223	0.111492882277888	0.0920551502339945	0.196165586647338	0.156967654425787	0.148620319699832	0.28835325774415	0.327684388491743	0.252917791750137	0.227123826677242	0.239346276794546	0.250192632611755	0.0986909147956431	0.11089536639676	0.175486796706044	0.376161680714969	0.310330967009881	0.559976343779344	1.0563928483583	0.523459952813197	0.277744083077751	0.210651128362462	0.250048010731689	0.319155943696656	0.291115047665476	0.361431859842652	0.263781163770149	0.161967645391297	0.169786004360266	0.107099485670421	0.176535194430175	0.335630574950674	0.353242471602497	0.14324793689941
0.0924280173818339	0.199495945892509	0.447289154933718	0.265949287845059	0.177015276330688	0.166982577026494	0.0897286202041214	0.180070540297201	0.166059455946282	0.124061819675557	0.153631464675373	0.0904767469082018	0.0408429074260807	0.0462630433319493	0.114686272181125	0.0932633481643416	0.12794306660367	0.111385144680994	0.0914445790911252	0.193560016241509	0.154742667080987	0.147349618119522	0.285495613049117	0.322934681470077	0.248884191185004	0.226494100423395	0.236948576575666	0.247043494342066	0.0981680388878928	0.109582932341418	0.174201344581218	0.371107488231963	0.30560543757246	0.553659498348267	1.04284617642506	0.51746910867531	0.274188900817885	0.208418488479529	0.246921940982747	0.315341494078617	0.286989743392868	0.356879629498588	0.259974129033779	0.159467879643124	0.168231129024384	0.104898533315987	0.178256365915616	0.330994816281488	0.348260336559296	0.141406020086626
0.0910047561955689	0.196763942247971	0.440819765740449	0.262859595378833	0.174434929197543	0.165228593105292	0.088636588753249	0.177537296675169	0.165316415090525	0.122075471107878	0.151873218781588	0.089141513676105	0.0403368892834915	0.0457534920299325	0.113922174962681	0.0928929684874893	0.125887227285994	0.110895968459802	0.0895019117814804	0.190370096122643	0.153374653100659	0.144840076768807	0.28103606872591	0.319987709632207	0.245240949283441	0.223214029285952	0.233751304950188	0.243210475832327	0.0966734649187423	0.107329885690132	0.171528358958509	0.36620114975693	0.301959343793332	0.547102144575887	1.02929772999021	0.510298030850976	0.270295105628486	0.204937676849049	0.242899019114718	0.3121486270196	0.284850803531705	0.351554603709507	0.256171847426683	0.158721654190753	0.16582368489049	0.10334162997828	0.177191680801838	0.326416633851583	0.343765397266756	0.139586997513181
0.0898543404734384	0.194108368922172	0.43508999514986	0.259850832860392	0.171333734158473	0.162837198704583	0.0868138587389702	0.175694746111814	0.163731991134318	0.119964939116013	0.150136821438703	0.0884395557010466	0.0393693185226782	0.0443783958869849	0.11437967949914	0.0912938098305303	0.124898940803425	0.111433594912068	0.0878385383480195	0.187793963430789	0.151024167299241	0.143042173933107	0.277461271885903	0.315184767562664	0.241855612176326	0.219719560330689	0.230700081143559	0.240488295321625	0.0956865726874273	0.105508850958628	0.168675926861914	0.362206366414208	0.29799704016732	0.542391223089103	1.01606628559047	0.504087972390937	0.266683614630479	0.203328932714719	0.239117492838789	0.307698240392129	0.280335457470813	0.346529658815304	0.252799597268838	0.157878385682357	0.164275495623121	0.101357483693831	0.175608603565592	0.323149966538694	0.338858456728681	0.137492847973551
0.0880164796643017	0.191124322675959	0.430069328072005	0.256815642943183	0.168419923319176	0.16083700268695	0.0848861796303051	0.174023926109156	0.161699426306323	0.117774301052105	0.149293853961828	0.0866192656264622	0.038137331180311	0.043509476324269	0.112300961785888	0.0902674032511779	0.122817133556144	0.10975296761934	0.086897593033027	0.186291831986091	0.148936814734473	0.140756251471004	0.274505047289712	0.311887490097246	0.238618667765168	0.216715043941066	0.228154590291763	0.236566583419619	0.0955412536817341	0.105709369638966	0.16647560825805	0.357729552387969	0.294062684941444	0.534804278140757	1.00425393546699	0.498529156016596	0.262585339819681	0.200698139036205	0.236233515807573	0.303749689153486	0.276216459016377	0.341652155991205	0.248810010680789	0.155982314883369	0.161279249678436	0.100099742312677	0.173173321937912	0.319881366286567	0.333884877318175	0.135212074734829
0.0870095292274472	0.189431955153922	0.425217365395875	0.252988803501501	0.167923997654414	0.15892545253029	0.0838755692839091	0.17190604261068	0.158777693584903	0.117354615580909	0.146802691377642	0.0857359916133366	0.0370269684942024	0.0434381714632657	0.110162988394344	0.0911038114096545	0.121314083173121	0.110815165262131	0.0852453102345405	0.183638777818808	0.147088021728004	0.141241942064062	0.270309618516538	0.307227712281458	0.234996624820171	0.213450151129773	0.225385543926411	0.2328424432578	0.0935051556943121	0.104546421499314	0.164238833152648	0.353712429337655	0.289645570218896	0.527247753219769	0.991227319251452	0.493294629808906	0.259728835875674	0.197823604888483	0.236383746380184	0.299680091555978	0.27219116058371	0.337451974088756	0.245061344371913	0.154152344268828	0.160489247905445	0.0987087707179519	0.170279189053814	0.315015936410825	0.329844970934871	0.134001611146194
0.0871633880220707	0.186250796636686	0.420234279726819	0.249634805360071	0.165350257370961	0.158887712683849	0.0833878823765561	0.169431690260363	0.156679076103753	0.115515392208047	0.144108538485895	0.0838642251487067	0.0357602753862474	0.0421556345910616	0.110178103345437	0.0923126114030431	0.119383124405256	0.108865780196445	0.0836348232861433	0.181677890180276	0.144496663178707	0.139191030157067	0.266166284040216	0.30283845089646	0.231121842147871	0.212075863018802	0.223629104221751	0.229674926221582	0.0927489962017574	0.105694555719393	0.161966061014872	0.349149742109186	0.286325319295316	0.520742050118842	0.97925570760974	0.488358980370012	0.256312381615573	0.195133618906734	0.234618275729902	0.299254844923531	0.270172284768027	0.334197094536469	0.241274209403439	0.153578483127724	0.159560217101168	0.0986960481752598	0.167442268002419	0.310912686658053	0.324855769572815	0.131955579118588
0.0851250402201253	0.183406856797729	0.41656774749181	0.247407013668999	0.16306366947076	0.158021106310713	0.0823321014582858	0.167200713972676	0.156605450131288	0.113677737367846	0.142574925481635	0.0833128938403649	0.0363806458973048	0.0426753021365514	0.110044160162475	0.0907419239904398	0.117816397933715	0.108386633078022	0.0818316920082408	0.17863558641292	0.143511117667353	0.139121983032469	0.26205317946608	0.299715803400596	0.227295224518889	0.208783560495358	0.221192713530574	0.226440421750119	0.0915131350590312	0.104893304873785	0.160508307953837	0.344324777207336	0.28255722853147	0.513615398209462	0.966922414517749	0.48214499265644	0.25302343797015	0.193412732609049	0.234193155847568	0.295028394059958	0.266455971425747	0.329409013917791	0.237321475411034	0.151289265162658	0.158004771389772	0.0989811884004517	0.165980300500093	0.306265013478152	0.319843499690012	0.129594731495351
0.0831332730850724	0.180747100718168	0.410884018880128	0.243697069519947	0.160890538766347	0.155804294348265	0.0803962944985609	0.166805000116789	0.154448765254165	0.111480128047668	0.140635046674498	0.0815350175226755	0.0355685579169506	0.0429120634276085	0.110379731089272	0.0893396082605121	0.11669445345594	0.10689272454697	0.080454995645104	0.175588545360052	0.141453282035381	0.13901128265166	0.259288347542019	0.296079089129904	0.223728761498878	0.205680971205033	0.217765865761126	0.222671950735931	0.0905478061908592	0.103123794063619	0.157686454322243	0.340835663444389	0.27858076058022	0.506747443282742	0.954232002979582	0.47551906707239	0.248988538216349	0.191139025689182	0.230392173429141	0.290939530445124	0.262169155820384	0.325424687459473	0.235374213409757	0.149198601251162	0.155277806062266	0.0981569957842111	0.163218051109604	0.30201530396866	0.315786608791432	0.127390800513238
0.0817404160824014	0.178205459901084	0.405143316092207	0.242712601384562	0.158106456668723	0.153210987015965	0.0788247832102166	0.164968184996093	0.152021136164619	0.109394898547309	0.140037705074777	0.0799706200844791	0.0359148629940263	0.0414872020211543	0.109775449920809	0.0880184918223613	0.115076060469183	0.105396090888467	0.0786062977012209	0.173451221562843	0.139569870404028	0.138476634827073	0.255388278221978	0.292997888921316	0.220142842336369	0.202361765969894	0.214190213357851	0.219141674873465	0.0894881277065836	0.101546404738738	0.155899103433532	0.33634788553329	0.27514275880074	0.501602149155303	0.941784254534655	0.4688053670344	0.245110079790743	0.187851603045127	0.228403400765532	0.287794606616725	0.259317816943522	0.32044787592106	0.231835001664254	0.146644824110663	0.154519840380587	0.0977470859155572	0.161255658313469	0.297903435208136	0.311333560411567	0.125830934391617
0.0812792516364015	0.175227545191636	0.400005563596551	0.239103486951192	0.156143762841068	0.150841282728513	0.0773365784342943	0.163217956047019	0.150686932777198	0.107293033094489	0.138278207523616	0.0808498856252497	0.0379793530069828	0.0402927010250006	0.108944761361227	0.0865649532026162	0.114519785906395	0.103556566484084	0.0771420803843718	0.170787552073512	0.137752384675716	0.136460088044734	0.251345266460881	0.289040591924806	0.21747332649803	0.19925388486231	0.213168258876252	0.215761566208552	0.0891221209086641	0.0994782389724759	0.153942556986405	0.331448043001599	0.274405643512813	0.494734574478926	0.930065255870132	0.46247274121413	0.241556228407074	0.185306761787665	0.225312282360523	0.283349036493586	0.255544941362873	0.317638111081588	0.228488608529663	0.144462995179677	0.151814897885387	0.0965979852258594	0.15870094639088	0.295118545078535	0.307722639789073	0.124864591522533
0.0807174951311838	0.172733198010835	0.396590313462533	0.238005957714125	0.153822683066096	0.14977691449002	0.0757605358293747	0.160957858920642	0.148625025297814	0.105812702669399	0.136179051354483	0.079293996288455	0.0366157673587621	0.0391980870405556	0.10693355392744	0.085894999631341	0.113757748377304	0.101909987440728	0.0764190660466262	0.167901784696937	0.138615616327066	0.135446768414652	0.249734177449442	0.285089885934225	0.215134660144742	0.197460560874478	0.210011230411967	0.213146457856645	0.0898876915971828	0.0975420834499375	0.151180988877779	0.327672315543385	0.271955183558983	0.487867189927719	0.917641273071578	0.456091189849859	0.239343741792266	0.182474562178016	0.222578567589447	0.279213877399616	0.252223011000283	0.313481055905425	0.225502756094326	0.143477877449958	0.14922860934065	0.095080390267255	0.157921718377578	0.290645787055944	0.305070964029279	0.124356830565876
0.0802264968771028	0.169887071732412	0.391495022255065	0.235497319457973	0.151615504112312	0.147577451449425	0.0750334179566887	0.158385592107265	0.146205967684726	0.104967453690471	0.13531808536142	0.0774809943454253	0.0364387053713958	0.0385849175203494	0.105649068272233	0.0850419872079312	0.111814336410739	0.099986158366775	0.0750458077803315	0.164945544256981	0.13617203256692	0.13308508107191	0.247739035592604	0.281507262274679	0.213080262609612	0.194775074521776	0.206723269079927	0.210329943573603	0.0883258608487947	0.0970122204421533	0.148836492019247	0.323518175619845	0.268556981315298	0.48121274556802	0.906009605235596	0.453255156049262	0.23575522425242	0.179720076232009	0.219814971478997	0.274874904122344	0.250898725809283	0.308780179365175	0.22340459808234	0.14082502925161	0.146504321609302	0.0954317257394798	0.1562165174065	0.287398195635211	0.301048739286877	0.122132904753281
0.078997337646654	0.168245863725135	0.386441748710385	0.231871505697084	0.149223079866927	0.14636225057528	0.0745705106966214	0.155845282166378	0.143944539682153	0.103792448446226	0.13393619224361	0.0758606208881366	0.0357322160797621	0.0392977918489755	0.103572473623391	0.0837742642553001	0.111085919349385	0.0991069720448257	0.073157975738753	0.163131813500796	0.133886395292574	0.132241289719293	0.245215821073342	0.277884078578656	0.21024327818316	0.192612083826483	0.204815869989501	0.208866835320251	0.0874213878791038	0.0965952759421728	0.146244689844551	0.31867137801086	0.264775676852068	0.475087482934244	0.89615979050213	0.446817993072477	0.234167647387127	0.176595749297135	0.217277117321569	0.270802454647272	0.248081070775214	0.305477419957326	0.219695097558688	0.139013215590899	0.145876607513515	0.0939498743130214	0.154872728541708	0.283956993415354	0.29662991343779	0.120829739300024
0.0775920591328118	0.165519278647971	0.380685677471142	0.228312013933342	0.146945443693526	0.1458426226392	0.073496667887107	0.154654956002104	0.142710659009958	0.102185478813492	0.132124901427119	0.0741115326900879	0.0347155217278944	0.0388747633435233	0.101840655128373	0.0819906683387167	0.110238959243918	0.0971541647260614	0.0715487879790242	0.160319893909386	0.132245836879632	0.130089548096616	0.242830257177876	0.273923105828841	0.206803596964671	0.190050622460323	0.201911454502405	0.207506965034747	0.0867620654736398	0.0955030068348367	0.143663804023422	0.314565244692994	0.260977577998734	0.469123383070409	0.885539208325472	0.445096568086807	0.231451519194368	0.173829222090299	0.215578855919231	0.269502568853215	0.24483056410186	0.300961059895522	0.217626567385848	0.137245178250808	0.143789397542625	0.0919335493433823	0.152950198656424	0.280452226013329	0.292669986376415	0.121095106507433
0.0765444694406582	0.162826551695008	0.375554040668486	0.225455953614734	0.146439837488808	0.144244921608552	0.0726913451940872	0.152650086074017	0.140684035593557	0.101066306994461	0.129825733578104	0.0726393459598215	0.0343068872822626	0.0384144544607928	0.100279188786563	0.0812924811795496	0.108466850056415	0.0962676110537362	0.070193496541388	0.157627959144635	0.130859570882889	0.129729530241583	0.239177160454951	0.270202736482914	0.204384824539339	0.187329614388175	0.199149411080851	0.204356464201333	0.0864937037947878	0.094147873834843	0.141327625141121	0.309744589295021	0.257013975184054	0.46282935265985	0.875624751033869	0.439164821189569	0.227663306849925	0.170926945511376	0.21251945673025	0.265539377976405	0.24085492002635	0.297053670756397	0.214541723111482	0.134924938195342	0.142514925146424	0.0901761748566313	0.150775119169009	0.276629505950352	0.288142599054693	0.120251410217402
0.074850675979839	0.160103468089743	0.370571208499658	0.221784763313036	0.143750200069873	0.142284303314013	0.0719385445795532	0.150882761703317	0.138193490916176	0.0992805563259393	0.12870345638128	0.07178088328151	0.0343924198435616	0.038576559934708	0.0984394267257164	0.0797310940565605	0.107269647698457	0.0950943644673227	0.0685360803632849	0.155011995229458	0.128937643060646	0.127970476315822	0.235930931597943	0.266698729581573	0.200932848559792	0.18559933273829	0.19603893159593	0.20186176845772	0.0864200619785577	0.0921503554133676	0.139169324200045	0.306493670683795	0.253269745129167	0.456847444405	0.863983323439109	0.434688957789185	0.224496328501692	0.168719940838998	0.210284883908079	0.262157082872026	0.237311398776971	0.292748254571806	0.21111243540234	0.132293288953559	0.141405132835828	0.0906522165972611	0.148733380801514	0.27270538579618	0.285649107437163	0.117844552302786
0.0740285430529508	0.158647600436653	0.365862885390211	0.218116646701602	0.14124282931486	0.140667019390753	0.0706422236324523	0.148393120120499	0.136244248444368	0.0978359694329949	0.128679627359849	0.0703589212839134	0.0332435172009169	0.0372693543215679	0.0966650360361618	0.0793161617146396	0.105257980795507	0.0939782188072631	0.0691958780816763	0.152704968873376	0.126444151443116	0.126764924294104	0.232703778633092	0.262791657317733	0.198310578826444	0.182316916723737	0.193519963205487	0.198951490777851	0.0852415552624135	0.0902839599848182	0.13661253674434	0.30185832395248	0.249954786022847	0.452003055048181	0.854889509760555	0.429652003321682	0.221496280053588	0.166625411049025	0.206865958020755	0.258519101100194	0.23481137952857	0.289580864285702	0.20783207907714	0.129992029727663	0.141010876606252	0.0901016141020748	0.147695202305324	0.268808770416745	0.282676215200981	0.116169359421195
0.0731102860083631	0.156486796180826	0.361574612158537	0.215280898088762	0.139255704402732	0.139133612355428	0.0697660317819461	0.147422958904231	0.133851380573584	0.0977915435180403	0.126550859195334	0.0691885265750647	0.0335336482118473	0.0362973631505292	0.0949977491929314	0.077481612252231	0.103207496670147	0.0924293641017951	0.06863535739007	0.15042660388682	0.123917847389825	0.124617397112718	0.229729365395543	0.259911324352295	0.195699621540771	0.179139085396993	0.191244957096952	0.196736595910877	0.0834822478364241	0.0898230015077536	0.134002450865699	0.297471977820103	0.246213186032826	0.447665444334635	0.843548226435732	0.423678175386599	0.219362822134855	0.164301717052953	0.20414868907697	0.254394652390857	0.230960172377473	0.285623472226608	0.204592472913588	0.12780443366649	0.138346145584717	0.0895791184446665	0.145138826787489	0.264854230235215	0.27840055360565	0.115790867737047
0.0714378816292802	0.153927537097897	0.356659084300239	0.213862627688235	0.138058818920059	0.136683596026997	0.0693685434244635	0.144997563785444	0.131658365945038	0.0956849724672381	0.124491058936595	0.0696488354577951	0.0344368695241626	0.0351460601776007	0.0935638251533267	0.076010090960063	0.10281991066532	0.0908359725750227	0.0671674167886224	0.14862310820234	0.123230465677876	0.123368433176958	0.228216666160091	0.258151272269386	0.194524584608997	0.176277162885613	0.187934941245078	0.194442894160528	0.0822977046461009	0.0878366687838381	0.132296647831579	0.293203889544083	0.243900313327735	0.443445489414403	0.834410557217736	0.418097526305122	0.216150118682998	0.162368381720451	0.20191177137769	0.251044456752846	0.227369468398161	0.282650896865711	0.204816788927828	0.125537666315365	0.135863380195583	0.0883401043928547	0.143422281681208	0.261480427388474	0.274922276977449	0.113800938478647
0.0711047031108849	0.151974238622441	0.353038023668626	0.210250407877072	0.135834798044877	0.134412867734809	0.0677000999864429	0.142432157321986	0.132023152773111	0.0948379331429503	0.123094811368375	0.0679131193967727	0.0344782613582635	0.0338814663684088	0.0931471816848669	0.0741953462029658	0.102309551331327	0.0909423000768987	0.0669085455245556	0.147139735774514	0.120892940075614	0.121794735449147	0.225042811618174	0.254244073255433	0.191173818595474	0.17385484145709	0.185091365812698	0.192921956167667	0.0807238326368835	0.0865129698121147	0.130845961089399	0.290477399529504	0.241212101847583	0.437385376339219	0.824599591394209	0.41220342419174	0.213062359156011	0.159799869879201	0.200383133315404	0.247565768186775	0.224397526787834	0.278949698474525	0.201423244750832	0.123128954680332	0.134432181283429	0.0869038196323769	0.142683993954726	0.258807774484814	0.272040106135359	0.111984593501361
0.0693508934710899	0.150045196950051	0.348249816299834	0.208915855926838	0.133957375356411	0.134764694363726	0.0669029843633041	0.139919906687584	0.130767249268609	0.0931295475752576	0.120886555038622	0.0670920955333819	0.0344766056848994	0.0326325895733519	0.0922678686128035	0.0726158021261472	0.100657205157783	0.0899202663764791	0.0660149413771395	0.145270741968627	0.119987944261703	0.119836557094302	0.221291705369603	0.252511906197602	0.190522861697533	0.17246206367324	0.181857796123325	0.191930294963313	0.079679871166743	0.0850568486587969	0.129987450879795	0.286402541802267	0.237855568703873	0.433165548169102	0.813443173110644	0.407509582282817	0.211182528215378	0.15794372536612	0.198852213751066	0.243726253733694	0.220845798468575	0.276740507362681	0.198156926000756	0.121919742749073	0.132444596902138	0.0897809363136721	0.141231865429999	0.254764826098774	0.268236810527351	0.111083938878854
0.0697879120203741	0.147544686544958	0.344329150086269	0.205641520232053	0.132167093371314	0.135622507447703	0.0658605914258243	0.139437780941483	0.129739591031881	0.091888949147021	0.119131034272288	0.0676209762277827	0.0351129308665558	0.0323774178282373	0.0914207500696945	0.0724806389733378	0.0995782923437093	0.0882091715250998	0.064451938190197	0.142531830442877	0.117733218171407	0.117498651241698	0.218969421468548	0.249121308960756	0.188072401743703	0.169385378937462	0.179089700383829	0.190972190851639	0.0784574930673929	0.0831722645888895	0.128607981857914	0.282527157066925	0.235731553668632	0.427211841814614	0.802829435440141	0.402831520763085	0.207965103321776	0.15628076387053	0.196468424357196	0.239976953674248	0.218273880218011	0.272942630322047	0.195547869966792	0.119534701697827	0.130205270950692	0.0889647131108488	0.139776504777365	0.252175574770121	0.265905495680675	0.109790422278025
0.0706873466730339	0.145628129758795	0.339649123939771	0.203577458000731	0.13131343135357	0.1368524430226	0.0651501253493641	0.138302416795389	0.128916095541268	0.0903873247027796	0.118290459203814	0.0667397777477737	0.0348056806683542	0.0315937852484746	0.0906479546246781	0.0712201090896757	0.0975133111740611	0.0872423533430884	0.0652262704803455	0.139997065819478	0.116378386202934	0.115423704344337	0.216952415217047	0.245219940452047	0.185716212187156	0.167133726537431	0.175951953780635	0.193173238268659	0.0776543409700752	0.0827783727658915	0.126203658945578	0.27876369268224	0.232358036009647	0.422289057512291	0.792134831196911	0.397913869840378	0.204893948059721	0.15387292364253	0.193518822454461	0.236805887634838	0.216329343344185	0.268745331984692	0.192184397254341	0.118029892656972	0.127823620464996	0.0901150179266296	0.138977186870996	0.249129389280523	0.261901966580087	0.108108955265792
0.0696829946135163	0.14556420017005	0.334835851735937	0.201092426953309	0.130002549987124	0.138173432710637	0.0637467322434675	0.137287481101353	0.127783836772967	0.0889894135393132	0.116864900671732	0.0658270026456161	0.0345873060657082	0.0315216406679661	0.0892042708262959	0.0693798083408446	0.0961757330648554	0.0876697705712376	0.0639495165820923	0.138408189765516	0.115316822310713	0.113969975599421	0.21336560880374	0.242153823507023	0.183176631059424	0.166058362726548	0.17319341183098	0.190562312670514	0.0795193104598421	0.0823681143344241	0.124126905859093	0.276195323434868	0.229387900588445	0.421659172820802	0.781998434455706	0.393291229807991	0.202009812590864	0.151452455934424	0.191584077026941	0.23335521084396	0.214047429354437	0.265280680993745	0.189202981072994	0.117117925586791	0.12549282846254	0.0900814608339499	0.137507297486546	0.246376250054478	0.258330940555971	0.106809877503711
0.0684146854416079	0.145862554094626	0.330465159242639	0.200764809596166	0.127772286668829	0.137181359568412	0.0626372251206283	0.136497812047411	0.12630415594221	0.0884381931373212	0.114989220797333	0.0642876066674048	0.0347756884226306	0.0327900924337527	0.0887141915105413	0.0675623543000608	0.0952587910527003	0.0882620104788707	0.0639858146459871	0.135988450870566	0.114183391103857	0.112151507557725	0.209950929045235	0.238381549989416	0.180711135373322	0.163869293195301	0.170809400624411	0.187898722400004	0.0782564040115427	0.0808784202446624	0.123011615762303	0.274551976519418	0.227411612811063	0.415976014584633	0.771945375914452	0.387620207895237	0.198842549054874	0.150040269539369	0.188291109065398	0.23158482862676	0.210921993356065	0.261263621318488	0.186343641095186	0.114962650804687	0.125508894039489	0.0889637941725224	0.135268874629662	0.244146398674053	0.256611797072354	0.105441863523383
0.0679702044793624	0.143328946066016	0.325957354813529	0.197527928560065	0.125676045752317	0.13458546970254	0.0612863224056891	0.13442077377317	0.124268675861594	0.0878725707536267	0.113392026767141	0.0627673499564065	0.0337708768939497	0.0315760323106334	0.08810260636676	0.0659376238076037	0.0935239147111831	0.0896762248757495	0.0627244767303483	0.137298904455377	0.11248986698703	0.111461432405854	0.206684990545502	0.234783716316191	0.178680297515631	0.162005147581275	0.168710181080221	0.185332032591642	0.0775195422238434	0.0797474923525583	0.122271696128103	0.27101520471361	0.224269033859774	0.411405437161568	0.761400526930904	0.381955872050996	0.195842183731484	0.148454213675444	0.185251720550663	0.228836949530445	0.208579651249471	0.257466599841124	0.184051444502441	0.112983019993049	0.12412126547902	0.0876260893132027	0.132888127238528	0.240519475849667	0.253021409968326	0.10343163840298
0.0664892561474662	0.142017668605464	0.321229100248657	0.199987799709859	0.124031146147971	0.132893704243544	0.0606539343994487	0.131944234983386	0.121939515766856	0.0868461324867458	0.112814125466153	0.061372290670505	0.0346073563493655	0.0314190443725707	0.0866054815515655	0.0649922739261499	0.0920657813998057	0.0880532213535954	0.0615213329607967	0.136594142134046	0.111412807893373	0.109610342053569	0.203310775760889	0.23171965906052	0.178333366609867	0.159462397700694	0.165807682688598	0.183116202942578	0.0758561687903826	0.0789070440341982	0.12122198337154	0.268585595153532	0.221037888266332	0.406253678778315	0.751879755493364	0.376489456509756	0.193198081291001	0.145675771957893	0.182930561556871	0.225293871906466	0.205096843304696	0.254014465423934	0.180937114982808	0.112325139370132	0.124622197773285	0.0856670553950886	0.130345567483118	0.238234773357412	0.250262440237037	0.102105594554148
0.0650479647574856	0.13999964835305	0.317303871030988	0.1997164277158	0.121981390835766	0.13052119560982	0.0593276687379169	0.132794569810637	0.119618024054014	0.0860451034538374	0.11094622488	0.0609940207990566	0.0337322260310639	0.0303070735443908	0.085807431146336	0.064377662623397	0.090094120001585	0.0871521389494538	0.0600992283693218	0.13632345142185	0.109838777446513	0.107505799004591	0.200021008239725	0.230097194226351	0.175396392187239	0.156738585282273	0.162834933046295	0.181034221413891	0.0754893698042506	0.0778856599281127	0.119441033363586	0.264655074118604	0.217889415434741	0.402782088218628	0.742371025316654	0.371643831339325	0.1900977418152	0.14401634362173	0.181510104716878	0.222220118267074	0.202359040842443	0.251477086579433	0.178222983104343	0.110782289451314	0.123458219788957	0.0857525325032127	0.127834584349857	0.23444738488871	0.247027397077589	0.101157535389007
0.0657085546640895	0.137347481436565	0.312853230903288	0.197087978914395	0.121381846952814	0.129028760548843	0.0590173210838046	0.130487083985392	0.117920792496352	0.0855942532983637	0.108612438406101	0.0594721321803406	0.0335059216244113	0.0290600663135154	0.084508939603533	0.0631752476670008	0.0885722472266332	0.0866237494117447	0.059141346070347	0.137587213433418	0.109156164707603	0.105640053170376	0.198707243308186	0.228260933637403	0.172347053788555	0.156068790148641	0.160707178882692	0.178850522918723	0.0740425964718398	0.07619647700269	0.11744828391515	0.262368280249467	0.215885844695323	0.397163287352839	0.732278610865005	0.367964212155047	0.187737623005119	0.141526939695375	0.179533135657634	0.219971381119664	0.198932224760524	0.247503914131147	0.175627631926455	0.108620661319746	0.121479381165532	0.0860070784196395	0.126949694272778	0.232089262392924	0.244661859700135	0.100497705983087
0.0639579929959656	0.134962186885091	0.309265949177054	0.194938772293998	0.119598916474329	0.127172109035307	0.0589447566435436	0.130951464715534	0.117116531335537	0.0837242613353298	0.107115725528777	0.0582668653463796	0.0324318253146689	0.0283601680278093	0.0836944116834844	0.0620515762189229	0.0866014572354462	0.085463970024943	0.0582379029453321	0.135007547582137	0.106950934536821	0.103797486763257	0.195687295092185	0.226192308401978	0.170122415006568	0.15355725248363	0.157819050785244	0.178225026949931	0.0733580824812197	0.0748047132197523	0.115352708436737	0.258578800403885	0.215650881671508	0.392592488117075	0.723481138952967	0.36441536740088	0.18683162903406	0.138813267286074	0.177091627430605	0.217367775340602	0.196568715384893	0.244877271518866	0.174659403649425	0.106698543372333	0.120482032049812	0.0859820135845973	0.126203373757822	0.229675369846981	0.241517632997363	0.0994845606344113
0.0635688701460066	0.133010552004882	0.304702501447901	0.191965658245117	0.118773789075998	0.12540229719362	0.0586391779624703	0.132005518663501	0.11498253472882	0.0818562181552984	0.105191025047791	0.0569489810361356	0.032795835798293	0.0291575371511761	0.0832727615855219	0.0603251604475147	0.0857822078736513	0.0843398707952303	0.0567289903695362	0.132630048162674	0.1058150950778	0.101722619084717	0.193853189255175	0.223681578768944	0.167882867242423	0.151906253030048	0.156200166641795	0.175523332426403	0.0715550145783742	0.0737492333330026	0.114048703263975	0.25549563556853	0.213398658895963	0.387185359941655	0.71353828963583	0.360315159650844	0.184448314953118	0.136239637908972	0.175169541170719	0.2144349995155	0.195106462694811	0.241305073056197	0.1716404852781	0.104481319472014	0.118433829426504	0.0862549699550816	0.124913437847713	0.226929962377889	0.238072216336215	0.0977609808968037
0.0623977624677667	0.130998092913719	0.301769377059985	0.188604150159433	0.116640489594907	0.123888393832086	0.0574442571065639	0.130260724125564	0.113364157585827	0.08075566275926	0.104438557152306	0.0556262010027387	0.0344950319827212	0.0279035348983847	0.0821120949479222	0.0607892401461364	0.0845052796939914	0.082634305417574	0.0567486524809694	0.131706847863641	0.105629041754222	0.102033964895977	0.190574575744042	0.220372671980567	0.166479220636299	0.150190706080915	0.153538144903946	0.172812654488545	0.0713479682671663	0.0733873300700236	0.11448337693615	0.252620847920579	0.209855993209854	0.38278104698062	0.704675921665427	0.354926188429253	0.18173308985492	0.133868095744867	0.173271347307322	0.21115591069144	0.192152519600672	0.237883580479065	0.169786115266616	0.102801991367955	0.116687513887199	0.0863331589316512	0.122767653480394	0.223261719016342	0.235584016535944	0.0965053942675874
0.0608371833767543	0.129478485797055	0.297958286319967	0.185475814752203	0.115341744551876	0.124392225535209	0.0580717177021229	0.127750802524507	0.112127377504774	0.0793285356945182	0.104184534080099	0.0551491927924896	0.0342805153366699	0.029153140506597	0.0805830449477656	0.059716474712591	0.0839672413038547	0.0812901679899692	0.0564490785865466	0.131007757609911	0.103914191930716	0.101129333488644	0.187804515377779	0.21678586556726	0.166113720838835	0.148687861666826	0.151121844105837	0.169944267721351	0.0696549353070311	0.0735828262770939	0.112637277369604	0.251078964471381	0.207292979154798	0.378240034021644	0.69547709551743	0.350518579965255	0.178690104805701	0.131440957812011	0.17165189278836	0.208215244671741	0.189022615660782	0.234143057865013	0.169018041263346	0.100675694830662	0.115090494138413	0.0861977105910852	0.120839910996672	0.219766647998037	0.233700858404819	0.0964775092425089
0.059423571042917	0.128509370269228	0.294619846755029	0.185767482608266	0.114059144304615	0.122997197936836	0.056968912491561	0.126186468461368	0.109842722543811	0.0776639581349744	0.102997994575481	0.0536999161453275	0.0348342152877669	0.0282181762126085	0.0814547054816966	0.0589760005466429	0.0822237776421144	0.0801328443866261	0.0561745061521089	0.128871336907264	0.104453497821993	0.100193394803154	0.1847499010056	0.21422186919882	0.165455063871469	0.148437054878762	0.150139055409462	0.167409217910195	0.0686208920333105	0.0733718507123522	0.110303744395933	0.247663650962306	0.205378513745517	0.373691669556056	0.689008149949561	0.345208764189853	0.176897018474332	0.129129035732776	0.169776133695139	0.204779492706785	0.186633344324482	0.232554276873637	0.166154265031549	0.0990861850261308	0.113066722599577	0.0845753883507939	0.119637876290618	0.217867360914906	0.229905991679392	0.0947487485939918
0.0580062512682454	0.126382709325358	0.290068218474006	0.183227267729965	0.111963141044567	0.121024078912304	0.0592396883150414	0.123748430018709	0.108989931933101	0.0769557260292733	0.101741140445124	0.0528640625185995	0.0361465780461701	0.0276775948983098	0.080274075701143	0.0576918317667211	0.0807996767363441	0.0800744284278395	0.0546061636166144	0.126889028499468	0.102306683609998	0.0991414956071246	0.181988412115795	0.211583343763353	0.164698270628345	0.146785865300009	0.147318405903951	0.166543086849987	0.0705342800666229	0.0728870632138569	0.108913612520713	0.245970713064757	0.201850392634989	0.370156703939372	0.681237290585811	0.341262082515391	0.173935359467004	0.127738951388849	0.167434552089229	0.201407686174339	0.183423160031141	0.229177685524387	0.164049072388236	0.0983244960598531	0.111089373289991	0.0828881700521381	0.119109977909601	0.215289897346855	0.226668635330364	0.0937432240959198
0.0568404670947932	0.123878428104373	0.286062249433723	0.180229500783912	0.110616183426926	0.119160519517555	0.0580585673777961	0.121361931341153	0.108615575471422	0.0759585670387248	0.100840137259804	0.0514431699750897	0.0348908250574291	0.0273351240121823	0.0794908867467792	0.0572742218286421	0.0795846659873699	0.078719564771838	0.0531423661595179	0.124569849976206	0.100122747458367	0.0974221936858642	0.180303221818963	0.208275862913758	0.161951944220926	0.144474703721458	0.14502189980733	0.164135341684573	0.0715307577753087	0.0710473169967745	0.106647605670272	0.245319502666588	0.199493189077529	0.365602413905955	0.673137641426362	0.337300666140177	0.171818569188261	0.125983383091222	0.16569623765087	0.19905596455931	0.180571821154279	0.227608043800224	0.161353350963829	0.0965302689774586	0.109583138310353	0.08156214204707	0.117334002843621	0.214190466858079	0.223237541432097	0.0928352496543297
0.0556466236148558	0.121490329206628	0.282956618140663	0.178927666206853	0.111391196998937	0.117724155538256	0.0594864707869861	0.121599429367248	0.109011416077423	0.0751864687193354	0.0991635184394309	0.0504226968854486	0.0335018101675886	0.0273584064237465	0.0777604941905444	0.0564577768131193	0.077810576329336	0.0785085733633321	0.0516329545051481	0.123130095431358	0.098242393673514	0.0961070028155426	0.178426306130953	0.204733038790007	0.15951618728032	0.141873268538097	0.142732650154735	0.161672460219571	0.0725999266743696	0.0706339214999858	0.105728176187129	0.242145838249842	0.196187039104131	0.360360441129068	0.66509610719418	0.3342390488242	0.169217720224178	0.123484060968448	0.164468599421789	0.196393198164541	0.178372595770148	0.224505549572485	0.159477908745894	0.0973739494237256	0.107819188661439	0.0808267537294459	0.115005920124852	0.212743202368976	0.219721524957455	0.0913856561318826
0.0553394764011219	0.12006754333329	0.279783270599201	0.176748863434839	0.109073143382938	0.115412502803013	0.0578557355078785	0.119260905607838	0.108509200438253	0.0742963502000542	0.0989325005129141	0.0498827413998377	0.0321725896440244	0.0268710363916785	0.0778378751351373	0.0553750139643327	0.0761861151808711	0.0767691181739469	0.0521199522087563	0.122154769147944	0.0970020804330339	0.0945955077061741	0.175722092448908	0.2018083749722	0.15721700358754	0.139197842975694	0.141216116728336	0.159537893237341	0.0725074941537401	0.0708210997308252	0.103714402063534	0.241010537478805	0.194686951505022	0.355077242877605	0.656091208720592	0.329152725187297	0.168563024197875	0.123546342805711	0.162129172567817	0.194358922210008	0.177412796375699	0.220909965713784	0.157561985710301	0.0962507374448109	0.106119659757961	0.0788883800799127	0.113833814289464	0.209952957047059	0.217801514230687	0.0901667319731388
0.0543769360354577	0.118109555103617	0.275649854319299	0.174873563810781	0.107783365910472	0.113320935796955	0.057308491890713	0.117972142136284	0.111373119263929	0.0728431442993582	0.0975772882940991	0.0499661746623737	0.0324547591634195	0.0274317155209273	0.0763619334327438	0.0542418996327623	0.0746881664899355	0.0759444185572503	0.0510485414170541	0.122403690528063	0.0960536251737873	0.0941022437938054	0.172583648720088	0.199664333418948	0.156541267042314	0.136534363611534	0.139569569372507	0.157217177868947	0.0741174107266243	0.0693259870736903	0.101661826561293	0.238655932298682	0.191759499184707	0.3504125534949	0.647921213247877	0.32481007615672	0.16581123169179	0.123416471470161	0.159967655342599	0.191924654583241	0.175614307320721	0.217380291914359	0.155542254331349	0.0945673374933391	0.10388836659499	0.0773781207841556	0.113590675883297	0.206580675201685	0.214289205196879	0.0897710181172521
0.0531498998694184	0.116112084213434	0.272099425188707	0.172000835852183	0.1062544109729	0.112339889914648	0.0570870435978027	0.11659306920851	0.109863366968628	0.0712803946126437	0.0981315031675343	0.049431891244364	0.0324782396220368	0.0264543453919259	0.0772647586509529	0.0534205826597329	0.0735915878787236	0.0740666948372628	0.0507347239785713	0.120927035856278	0.0944151898252546	0.0920414929092117	0.170738832498446	0.196972731373247	0.154236522188284	0.134648258540259	0.138517622645185	0.155244264813351	0.072708947616168	0.0698058471615042	0.100357773857239	0.236628310725134	0.189017260468465	0.345337985931069	0.641022267918286	0.320011031653182	0.163433859022442	0.121523189173681	0.158151959959647	0.188627472180408	0.173157684142599	0.213724375001397	0.153334980314979	0.0955842536579063	0.102896895515807	0.0762268653425199	0.111649339449849	0.204398608614236	0.211458463213541	0.0895290679934034
0.0522358176567103	0.115415338836814	0.267976402418152	0.169546573394933	0.105446188871023	0.110669275880925	0.0558476017643562	0.115677695729015	0.109563222698692	0.0702686752027502	0.0976793855109206	0.0497973751980633	0.0315657655513999	0.0275305568441956	0.0779862519873305	0.0520991018150044	0.0718494234056518	0.0724674728052467	0.0505736641930966	0.118469271927129	0.092945981722667	0.0904316397113845	0.167981272862175	0.193804232023645	0.151768998500358	0.132466619734444	0.136819535524255	0.153338386724293	0.0717432860289468	0.0680894446491014	0.0987084221551384	0.234413225732989	0.188031556519469	0.340092527526047	0.632762976990263	0.31527159139075	0.16157510028826	0.122056395215722	0.157400822940359	0.186455751571013	0.170476396387423	0.211602419655509	0.150495888667882	0.0949936456579909	0.100854491710214	0.0751962443218771	0.111093080730825	0.202924124538153	0.20851405806548	0.0893964556866381
0.0532469587692086	0.113430067645103	0.265244335398558	0.168951592516085	0.103520981389581	0.108402714498735	0.0563035060806254	0.113582849063757	0.107778232530855	0.0688017010709218	0.0988064950558406	0.0492226505718077	0.0316215593672033	0.0264456313215889	0.0772952737408968	0.0537498952996514	0.0709157028471569	0.0708668565219767	0.0490748916264201	0.116892627259168	0.0909846504587367	0.0895648115255495	0.165832113773071	0.1912492349133	0.149140755667888	0.130652302758982	0.135631649299675	0.150754443056664	0.0713850585192736	0.0674788893499963	0.097504850603952	0.233501575538093	0.185654595787991	0.33523121702901	0.624648814942763	0.310399633884137	0.159165295433494	0.120243821054326	0.154617564718476	0.184353553399144	0.168551442406209	0.20871999531319	0.14805358825264	0.096388039505794	0.0989863059363042	0.0747951118986173	0.10931037206504	0.200021927178052	0.205372302989931	0.0873516277851148
0.0524167296787891	0.11149072752595	0.261738078682693	0.167322013831768	0.101683469143258	0.106121798666135	0.0573917033405495	0.113619273877766	0.107503992815466	0.0682035514392238	0.0986437003781807	0.0477619268049755	0.0305921345507614	0.0256293605874729	0.0759111308085629	0.0523817941786198	0.0696958755938508	0.0695625820052228	0.0488706575833665	0.114591304658216	0.0892390795763513	0.0891765759263884	0.163411947096485	0.188874856715394	0.146587691496781	0.129158251634052	0.136989047957956	0.148181336523781	0.0696490255829661	0.0673650043725735	0.0972518890639502	0.230347113763617	0.182435301330207	0.331004449290152	0.616167647940195	0.30590716621882	0.157912465619257	0.11879400571918	0.151953926916674	0.181129157249271	0.166310135984232	0.207340700572717	0.145833005474301	0.0966167917740231	0.0979068702780099	0.0737610052498398	0.107996369477037	0.196943135221629	0.204736334292971	0.0854810654465678
0.0510226606281532	0.111106579617966	0.257765064672049	0.165478766142786	0.101931487428814	0.10435829264262	0.0571479470275764	0.111996555543369	0.106552669834891	0.0667622283617147	0.099737569705706	0.046702129492468	0.0296392984906999	0.0263755860398434	0.0743528015320739	0.0516473723306149	0.0697883714895374	0.06863599114064	0.0477120189475907	0.112658809045219	0.0887485566351977	0.0905581680126782	0.161128163542556	0.187040307252985	0.143981281371446	0.126683281376928	0.134501878002361	0.146639659043518	0.0681259486819315	0.0675927743274192	0.0965342457622851	0.227763502815037	0.179362324035264	0.327425628134026	0.60764294227347	0.303767148981688	0.155463083041396	0.117553565728586	0.150344105406375	0.178497698132659	0.164607058077562	0.204149703077882	0.143618744357897	0.0946736649952151	0.0964368066121528	0.074164514237737	0.106805013468087	0.195135963783843	0.201279985434491	0.0838038604069175
0.0494119914764671	0.11000417050151	0.254543108461871	0.165210768870512	0.10045397719376	0.102297731883197	0.0568221675470855	0.110649185987857	0.10442231729395	0.0668273779203072	0.0978194602306473	0.0461445874285406	0.0296339591421479	0.0254751215425075	0.0734730448346115	0.0509008141591951	0.0689015167856914	0.0676571316977992	0.0486517601365003	0.110877906568558	0.0876261843757882	0.0889242006056638	0.15880896917553	0.185207294635709	0.142449236899847	0.124196539202968	0.133023797391794	0.144096386318716	0.0673448194169201	0.0661590404129855	0.094741000993274	0.22446768297593	0.176412563694886	0.323444660553729	0.60032996769652	0.299888690556083	0.154936737349275	0.116286017057361	0.149370981406192	0.175601220371452	0.161883118909028	0.202890979383344	0.141772217009716	0.094370827285357	0.095729287475843	0.0727767272396258	0.104735310856692	0.194903599137365	0.198844798869397	0.0819986219083698
0.0485018147516464	0.108809138739254	0.250978451630984	0.162840858614125	0.0986545533566913	0.100326561641668	0.05618144572085	0.108531730271016	0.102509816511436	0.0659773124370478	0.0957975899435211	0.0454876574314782	0.0291821187514087	0.0245433180794867	0.0717748784948595	0.0496956978409944	0.0676216416658811	0.066116278093277	0.0473257242095502	0.109267974151909	0.0863901489516553	0.0875019375765464	0.156135809271415	0.183503377009534	0.141425333635246	0.122165986533033	0.130692197357361	0.142775570912086	0.066892353197493	0.0654023422324463	0.0936505063875338	0.222850224771263	0.17362705565848	0.320066072890184	0.594404970242853	0.296186034538586	0.152077745934281	0.11713947310617	0.147474276856634	0.172719461467231	0.160128707206192	0.200435766300239	0.139438287941939	0.0926257158721348	0.0951156267989451	0.0723418475985152	0.103818384688301	0.191867110031488	0.195461648201748	0.0819808135173537
0.0469437231316211	0.108479556755343	0.247904602929007	0.160457845564703	0.0973240732538693	0.0983373453526592	0.0549107282967757	0.109205058564076	0.10108890020228	0.0661585334125295	0.094077289865113	0.0452003862199948	0.0281617328024709	0.0238357355681198	0.0701190783807098	0.0486331357916254	0.0667617213612587	0.0656152824239548	0.0461012230457907	0.109336736088751	0.0846165821378417	0.0871818618511852	0.153857349222273	0.181501644146769	0.138946846062459	0.119926739800408	0.12915511456873	0.140641811961833	0.0665305766846279	0.0640596148998596	0.0920419365346107	0.219764303120928	0.171173854733434	0.315581115169121	0.586129328550125	0.291976473127702	0.150062355746732	0.117854723999433	0.146451736155759	0.17083042529957	0.157630525834443	0.198138642296813	0.137154599450596	0.090668361393031	0.0930422801217733	0.0724865486974027	0.102636392344022	0.189187327433916	0.194076903206373	0.0809425082710502
0.0460216794273778	0.107686243635624	0.2448689693864	0.158317083670651	0.095265825684027	0.0966067626712534	0.0545063954331375	0.107488323332624	0.0997068961781196	0.0651891802282382	0.0922932978544234	0.0453419819410894	0.030279996551289	0.0226903819286669	0.0694407593019111	0.0477751642700057	0.0657636117448553	0.0644613018548682	0.0461465758209538	0.108149990615197	0.084374885514221	0.0872910570743903	0.152776788656717	0.178291412322135	0.137647451425094	0.119203883900305	0.128870513031523	0.138024200295174	0.0651525652890585	0.0623933103700127	0.0913252121712721	0.216716691692548	0.168963776370793	0.311789860821943	0.579274999260659	0.287457673126203	0.147795556708079	0.1199645905532	0.144910280488195	0.167922856903388	0.154929465061485	0.19487058073267	0.137004527315628	0.0891818835874119	0.0909308925666393	0.0722466582629064	0.101830610181839	0.187455223751142	0.191135761873747	0.0791940855110999
0.045727769678674	0.10743439115912	0.241977355660816	0.155650039459536	0.095338390124288	0.0949827293044232	0.0544898703870257	0.105197489303604	0.0980656247957863	0.0635726409618979	0.0910205524285253	0.0443760430879939	0.0298626638790844	0.0223460573221224	0.0689409994462003	0.0473956823505923	0.0642887949497235	0.0627687442076604	0.0446815346283638	0.106106129183293	0.0833706285172888	0.0856976813913821	0.149987161241606	0.175291157905096	0.136279152257009	0.116831311891524	0.127845152140611	0.135736820206761	0.0642169751663821	0.0612793511494195	0.0892351661665817	0.214366174203602	0.16750416958934	0.308470972462089	0.572675881325719	0.283250203092199	0.146364991546495	0.120921205351034	0.142898851241709	0.165987081631192	0.153091303220827	0.192493730907541	0.134963739573988	0.0883518446221633	0.0903980984624691	0.0705849959559844	0.102098068766129	0.186297551584985	0.188379992582836	0.0773397947184369
0.0447783004185155	0.106292546913448	0.239398085903641	0.153271288382697	0.094495660303876	0.0941444198942367	0.053410284212971	0.103934582855305	0.097274070333899	0.0620825349342657	0.0893170625839856	0.0432519755458097	0.0288125629502973	0.0214956511979316	0.0690003501870776	0.0458300728644308	0.0626621948930849	0.0613098820831276	0.0453186836857611	0.103960043784453	0.0832507229094513	0.0843792900806822	0.148082804153916	0.172328183865335	0.133800791434336	0.116189417626734	0.12644976013566	0.135519301167384	0.0628677202029249	0.0601579612033934	0.0884682487581018	0.211683349603294	0.165041969406201	0.304044985231561	0.566180001358626	0.279605345126683	0.144548155412517	0.119420436470063	0.142358452130699	0.163394867518625	0.15048917091184	0.190933215191586	0.133671300349128	0.0871493346031817	0.0885960128730069	0.0692629447357429	0.100108123663965	0.185430691711622	0.185233167502728	0.0754872625836055
0.0433727921700916	0.108312135698523	0.235532460927077	0.152623310112436	0.092727733870135	0.0921044084970451	0.053024599459854	0.102963803732231	0.0974280241911079	0.0611000155818834	0.0884640660043401	0.0420568091115575	0.0293278576168544	0.0220593089548592	0.06814454926116	0.046155234438116	0.0615023521312262	0.0609111262245051	0.0469473751192806	0.101713049451111	0.0834725514527036	0.0828220857114549	0.145308957127996	0.169529620567187	0.132267622055475	0.114513511775752	0.124710194039925	0.133390628065454	0.0615777367615236	0.0593056775931391	0.0894333399698101	0.20850223861735	0.163524754697939	0.29941882788351	0.558531455854879	0.275708095996678	0.141903276627585	0.11887398504111	0.141654656278988	0.160983715943897	0.147791754204659	0.189307011229054	0.131161537185714	0.086344534754382	0.0879220983606695	0.0674469483212701	0.0991848758336387	0.184978637430065	0.18286970565839	0.0745508961164809
0.0428353479211142	0.106734080935543	0.233841329218652	0.149771796954167	0.0918536333965096	0.0909828759571408	0.0537707615371675	0.101409657209504	0.0953046904377301	0.0600233842698612	0.087175112407615	0.0408977585379112	0.0299643412361533	0.0226159637679887	0.0673419200080625	0.0457320791825498	0.0620793978689444	0.0621334726363267	0.0467057656363632	0.101216426660721	0.083883000009342	0.0815394062453725	0.142697175966582	0.166531885308663	0.132071951566998	0.112709572465873	0.123502598172619	0.130820563535308	0.0609417363770344	0.0586553702895329	0.0883449842722435	0.205233036302181	0.160622890056887	0.294722514347364	0.55127564557934	0.271689103382183	0.13922747081484	0.117547497566878	0.139300906662135	0.15817721491986	0.145170387565873	0.189189577248439	0.129108264557845	0.0843163586490846	0.0863846828529894	0.0667805754407152	0.0975500845508833	0.183277571681456	0.180067767638457	0.0726904737870535
0.0428574737378881	0.106260162259323	0.23178845268489	0.149635128643754	0.0902461250757913	0.0910873814261282	0.0536145103341425	0.0991943345608955	0.0936543088909536	0.0586198802576148	0.0852429336699032	0.0395617172738377	0.0299124370644731	0.0226340811124076	0.0658687668081769	0.0445699073873464	0.0607992217176134	0.0615543672092562	0.0484022842246333	0.100045509107652	0.0849050495535259	0.0802939437815114	0.14016035165383	0.165506524417751	0.13181490233582	0.110842986912153	0.122395071520311	0.130855514879241	0.0598245450285344	0.0570349493009515	0.0915231800055652	0.20183432705804	0.159819785490862	0.291232893583961	0.544258822643735	0.268294196641462	0.136903871881353	0.116513945449849	0.137359174134581	0.156192371509784	0.142900562368248	0.188223012566656	0.128377661057025	0.0828024711313144	0.0855255864241079	0.0663138656772281	0.0975304858145072	0.181937854664076	0.177683423712839	0.0709382326799191
0.0414758182765413	0.106217415783379	0.228506448608208	0.147012114253487	0.0889775465598906	0.08963823152908	0.0522480886521212	0.097176647027531	0.0923646581686016	0.0571700173911755	0.0854400142533983	0.0384123947714404	0.0302014194024954	0.0221416014663693	0.064562781164884	0.0431244570092505	0.059790116528821	0.0615566170237795	0.0496736987743345	0.0979959756081471	0.0857017532387942	0.079744418662294	0.137463663759804	0.162622579074064	0.129413257019642	0.10929728511577	0.120982314749743	0.131145202264773	0.0584022344681243	0.0562214670693433	0.0913870662269008	0.199030709599097	0.158814007492562	0.287106099997514	0.536606094386227	0.264027058991296	0.134353960619331	0.11555701377673	0.136015717988838	0.153977017173647	0.140786528904484	0.186545427276663	0.126486565200011	0.0823068464980727	0.0837627616824552	0.064896007214572	0.0958099163921069	0.180168232947561	0.174903381775098	0.0710578214124717
0.040026272285387	0.104346409819433	0.226051996025787	0.146144177004154	0.0870442587586813	0.0884410133273575	0.0527912445781105	0.0964174138447119	0.0914100238412978	0.0570353453950577	0.0863151287279356	0.038042894423504	0.0301678306222872	0.0215276556017148	0.0629965616937989	0.0439085332144122	0.0590912639315554	0.0603892484739024	0.0499511151644549	0.0960357217201857	0.0870627167440316	0.0787551657101058	0.137692526934383	0.159646850804082	0.128508752362422	0.10755814680167	0.118566394201977	0.128581760428082	0.0569125562221268	0.0549715208201997	0.0915290738858659	0.197006225090869	0.155991916204504	0.282903002842444	0.53074966874423	0.260387112592697	0.132175965879294	0.115802829779055	0.134114783154226	0.152108150117875	0.139847057059567	0.183506450699799	0.125214374305861	0.0809029780792486	0.0828086501993716	0.0646015666997659	0.0936854102001746	0.178037817031564	0.173455055753791	0.0702190050018291
0.0395091318202948	0.102626236491139	0.223394141197936	0.143522002333392	0.085964316099931	0.087046017416513	0.0536466256442755	0.0943916935228731	0.090190782807269	0.0565408298253134	0.0858184108749606	0.0409740779502994	0.0296455646994604	0.0211977805081655	0.0615986505303325	0.042875337582079	0.0589539777143366	0.0587047553026975	0.0494382762813564	0.0953969803644814	0.0867693536051944	0.0773528816677067	0.135069021387423	0.159047259389838	0.12723271143356	0.105542883364236	0.116244268738565	0.126305344224529	0.0552287126452561	0.0545026404610105	0.0898830652180221	0.194241329791751	0.153375017507237	0.278752126734338	0.52322229634946	0.256345780270611	0.12974857444621	0.113387447919273	0.132088619206988	0.151091851860113	0.139812406747154	0.180824196475004	0.123043588478557	0.0807286649849795	0.0818876521835687	0.0636728210832452	0.0930120819071144	0.175232108195739	0.170685011231291	0.0693480732810536
0.0390834811718594	0.101948155068804	0.220131339763524	0.140911155954068	0.085557004608614	0.0865827299061037	0.0528326997872683	0.0924336736056709	0.0885188695848779	0.055754741462092	0.0846898912350225	0.0401049286530018	0.0290234592962177	0.0207231409406717	0.0601755794692385	0.0422590072309051	0.0572660622900538	0.0589550392465412	0.0485703073444955	0.0951064057281521	0.08505488403203	0.0755427316022417	0.133349972966391	0.156286071531553	0.125058107259072	0.103552668918079	0.114865401779726	0.124035946808538	0.0542250181019548	0.0528487415985706	0.0902138830155442	0.191617127119165	0.15089694187232	0.275545919225824	0.516086074806474	0.254800157693049	0.128329543545	0.11278834766172	0.129492190653131	0.148301891725953	0.137821780363127	0.178302851519923	0.121346325233368	0.0793656734779182	0.0799786211854249	0.0627556097270979	0.0910924514306879	0.173099204808755	0.168799983535985	0.0680413905121338
0.0378763051643063	0.10047042302105	0.216547543665424	0.139693689421635	0.0836236692761119	0.0855510631970205	0.0516673750829794	0.090436186871724	0.0870803666974051	0.0549784287014123	0.0829799846659619	0.0407563925513982	0.0294723369030424	0.0208498276796079	0.0591104348862969	0.0414589525894981	0.0558755343207275	0.0589257916577373	0.0485637163385678	0.0935648074667101	0.0833191679710076	0.0737763103261044	0.132120116610315	0.157216797618605	0.123612284552516	0.103373444256893	0.113291006926288	0.122092455623153	0.0541481837672286	0.0516832267691107	0.0881376369295149	0.189897381572505	0.14810940583409	0.273251425287263	0.510123115693665	0.251274825085029	0.12818278275676	0.110835714624362	0.127799902349915	0.145589122411214	0.139789940289449	0.176982416363635	0.120371917888281	0.0779345537845856	0.0782634386428693	0.0628067375543299	0.0890690918297222	0.170652563202109	0.167597600267117	0.0669210620983124
0.0377473765327289	0.0991599060611821	0.213710020550987	0.138087321851943	0.0817356154218339	0.0853402777574499	0.050346409160589	0.0890589201330742	0.085149376242012	0.0546583212885226	0.0832264344188573	0.0425906172166397	0.0293840158392355	0.0213577153863785	0.0591855660163663	0.0408176920752782	0.0549701265689458	0.0588756144563603	0.0487486051454732	0.0929142308191117	0.0814348849326209	0.0724784208463429	0.129927355481998	0.154563410732272	0.121270005820979	0.101771687222597	0.111757425609556	0.119641472825102	0.0552844193203561	0.0509574793820322	0.0876820653322949	0.188050125411169	0.145803076603634	0.26973078243346	0.505148553969775	0.248941577299114	0.125719932979287	0.108545831221197	0.126128622878094	0.143739394622655	0.137395567261061	0.174104760994356	0.118473929993819	0.0760108356169827	0.0769735977953463	0.0613899247801143	0.087092122770478	0.168512751933912	0.166027372323677	0.0677072455241193
0.0376838509599719	0.0986312154919523	0.210461193316643	0.1360756074177	0.0803388450093935	0.0838136676969877	0.0493820942933289	0.0878263703370762	0.0834124877424351	0.0538530936580882	0.0829594669912592	0.042700842284521	0.0284887164090448	0.0203281955073511	0.0579838640293613	0.0410562674773418	0.0538207882227842	0.0571886655016967	0.0475064223408117	0.0911659506530397	0.0805309506509144	0.072281165981441	0.127846879110914	0.151687799208581	0.119828714430999	0.0996156519398088	0.109838872509099	0.11813533290805	0.0540461182379356	0.0497941906014492	0.0858499241220522	0.185672958710756	0.143780556722174	0.265934901707121	0.498321919580217	0.246041914941292	0.125052688691699	0.107262581379602	0.127178779260056	0.142827047302132	0.136732141320656	0.171326651995853	0.116471943630825	0.074493795190127	0.0753808083316155	0.0608625809308457	0.0855650215533241	0.166824836509629	0.16354097871253	0.0664422001676462
0.0364727932301778	0.0964929410688876	0.207848144654088	0.133812420757295	0.0796186508616843	0.0828589224633342	0.047876865392721	0.0866516502805875	0.0820161451116293	0.0525049794456569	0.0837803324170075	0.0413636681913037	0.0274344089608496	0.021714437738448	0.0585620822056339	0.0407177179228661	0.0527707823565827	0.0560542995127506	0.0465773836146524	0.0896307691161187	0.0791066279324446	0.0714058772254969	0.125749703412311	0.150783041051133	0.117724820976355	0.0974013591358766	0.10830563975518	0.115946152470453	0.0540353048688355	0.0493683656716071	0.0847422865633944	0.183474161108259	0.141102691220076	0.26173963137159	0.492133028389216	0.242646627950229	0.122798849852201	0.106292990538847	0.126259492370792	0.141054161770181	0.134290696468684	0.169093410049879	0.114686192962304	0.0732933131729692	0.0752325582295362	0.0602992558929673	0.0840781634973629	0.16407336087883	0.160787760267663	0.0647037906667014
0.0351279269894176	0.0949766452989515	0.204991102022097	0.131407242281689	0.0794602924380141	0.0812355386908381	0.0470070268916786	0.0855127846625946	0.0803819717356797	0.0513649889204023	0.0846335349655883	0.0409149727877679	0.0269673664783133	0.0207230221124398	0.0586865666613395	0.0401281952208017	0.0513723166613676	0.0547213636264699	0.0459363369912498	0.089581954478467	0.0776149216846233	0.0696908689643481	0.123317083537026	0.149591811792297	0.116880443404461	0.0960013724392936	0.106068452711908	0.11616587379306	0.0531314894153609	0.0484374653031485	0.0837547447377451	0.180919892811069	0.139415029296021	0.260212070685273	0.487339402453051	0.238783157725603	0.120679334446007	0.104463574456055	0.123926878335447	0.138835464399787	0.132113478073095	0.16607984687087	0.112539869907	0.0714485286388556	0.073533805670507	0.0591262469630175	0.0827798779234952	0.16116468341915	0.158727975852689	0.0635398602136664
0.0356285661740442	0.0930751559325903	0.202956382442165	0.129372174138943	0.0781555901396254	0.0800151093744907	0.0460629286676005	0.0839415110307141	0.0799376967423693	0.0498138606347646	0.0845192063627664	0.0411523361418665	0.0259532229724897	0.0201904894303797	0.0575335842494006	0.0389505678335733	0.0498423635666488	0.0546596363209553	0.045813619115258	0.0880026639018764	0.0758653106423543	0.0686138415582197	0.122467049741295	0.147437170760763	0.115493670407261	0.0952992560265927	0.104050448303259	0.11402243430285	0.0519199246851108	0.0489641595580829	0.0833323499828629	0.178461162412301	0.137471870829685	0.257151118807395	0.481201908433274	0.235541840435513	0.118479823874119	0.102210321835834	0.121665751364395	0.13719723502019	0.130537482999468	0.163614065997011	0.110611588735294	0.070626110524211	0.0725366308361942	0.0593713024646591	0.081752916812394	0.158568571740578	0.157055270442085	0.0631771964500034
0.0352511201783368	0.0910058969465948	0.199543413810199	0.127808964983066	0.0772073250055498	0.0790862845391487	0.0454495294128127	0.0824535439112555	0.0791586746980031	0.048983758294459	0.0839597313596006	0.0418545872265635	0.0256746975188718	0.0197708910998874	0.0560546797630926	0.0379576945812542	0.0491607569067684	0.0548751115147436	0.0444377783153907	0.0861027430681758	0.0750730907423685	0.0672950066221207	0.120989602881298	0.145670812859683	0.113422367575678	0.0948610491949898	0.105077155914132	0.112479774509203	0.050702149199275	0.0478256266591392	0.0815329736770874	0.175820323787253	0.13504249892607	0.2542770599726	0.474396314562639	0.233595433997505	0.116222578625308	0.100367834647537	0.119475255894365	0.135175301358007	0.128194237798312	0.16064728945383	0.110153292010623	0.069920239139383	0.0721047456665268	0.0582523524583274	0.080398465094263	0.156259897633014	0.154169978378437	0.0621172803092641
0.0357289601862089	0.0898342030490777	0.197321167436614	0.125584674763892	0.0762708476320755	0.0784454359627993	0.0451627335142567	0.0816645402954123	0.0789847735416045	0.0478875124022964	0.0831094915949344	0.0411020876435503	0.0253996339277424	0.0185484417035982	0.0546579568819448	0.0367432383640286	0.0477008015625023	0.0543223701113837	0.0445888486075063	0.0842689541064512	0.0742481851567367	0.0660988974838957	0.11976443627944	0.142969466898967	0.111674515191241	0.0937690652754101	0.104666342950916	0.111424104497283	0.0499460689255415	0.0464460546527912	0.0795432979189154	0.173127216583947	0.133004800718459	0.252161695632639	0.468143097688786	0.230227176468251	0.114461195666202	0.0999091893600527	0.117014259837309	0.133050906072424	0.125646196100472	0.158716837686422	0.108531096520446	0.0684788685305812	0.0704235638420499	0.0580191639361084	0.0788481844500126	0.154362686083	0.152724013078003	0.0610492838487576
0.0347761082823832	0.0881241855736674	0.194658686229602	0.123877128915705	0.0753247372499377	0.0764941179578744	0.0445179952937841	0.0808215569747722	0.0780262099607669	0.0469537443125087	0.0815893299465216	0.041422187134558	0.02444750291519	0.0179365951377068	0.0534486894975109	0.035692717575489	0.0477262862572971	0.0529684253937087	0.0432069554896958	0.083329814980583	0.0736249073149396	0.0665337771250063	0.118937265035521	0.140705709863049	0.110820235266691	0.0917762524519168	0.105408940181273	0.109722341623046	0.0497735382547505	0.0452962726812307	0.0780036484404761	0.170722751077733	0.131502796023876	0.248116243931848	0.461882465933264	0.227645023145982	0.112126284285041	0.0983292016578351	0.11534936540248	0.131612102153431	0.124193053574833	0.157171864703195	0.106397432632777	0.0678422027079935	0.070166783954864	0.0570233358217569	0.0769343844788297	0.152467756035038	0.150041378602866	0.0597606312835533
0.0339626815039499	0.0861376944121094	0.193135086484347	0.122552289192956	0.0741777279371208	0.0747796800722386	0.0430306619248955	0.0798189160417935	0.0763778088845215	0.046222958608399	0.0796840222329763	0.0407813860895012	0.0235284616042719	0.0180553679164005	0.0518504180913498	0.0344638672984431	0.0474537339028011	0.0518014212504093	0.042948020850572	0.0813390776902063	0.0718185280653659	0.065091931203277	0.116674331875344	0.139618399853923	0.108743196992449	0.0904248744240501	0.104143403668108	0.110210757343555	0.0483910351520164	0.0440544542831468	0.0770785468897327	0.169453950749133	0.130806240772426	0.244163541626971	0.456465229436253	0.223904120281588	0.111075002995817	0.0963647967036405	0.113449983256764	0.130744085685277	0.122226351274822	0.157559957708477	0.104587995536704	0.0663202982455133	0.0689562569911722	0.0560611440189062	0.0759800353392824	0.150298665490508	0.14720068673558	0.0582115389216216
0.0338398368778441	0.0860046860112379	0.18995045818274	0.120520896803516	0.0724282753324943	0.0739584185523841	0.0424974638047369	0.0787861878005057	0.0747924184586949	0.0463731178840702	0.0779937619315846	0.0405738406997196	0.0223018611417494	0.0187680838073841	0.0503783185017868	0.0352066704977358	0.0482903638739773	0.0515845755710134	0.0419054853192139	0.0799897751954563	0.0707150732604699	0.0646887390906647	0.114779750390195	0.138693440897058	0.106883345038535	0.0888776357825355	0.102680929165327	0.109076945886357	0.0473446812734743	0.0436361313756766	0.0755057047251915	0.167711802119825	0.12833207854728	0.24098300101654	0.450328400854574	0.22278276202309	0.108824681471982	0.0966363588228708	0.112063289478386	0.129270140297179	0.120836948212758	0.155157488516558	0.103013664058323	0.0645408692389274	0.0673354557522488	0.0551108984142994	0.0748036200000191	0.148092722350335	0.146309126433752	0.0566604185578659
0.0344202731811116	0.0848100661868522	0.18695422808182	0.119259020199892	0.0713385095399096	0.0733174907572134	0.0410564892900413	0.0770858191775231	0.0732692464950748	0.0456070164294492	0.0761331019456934	0.0393481512536414	0.0218773037130471	0.0183874294494162	0.0498601798795469	0.0354511556238644	0.0477768912403088	0.0508175314124195	0.041428801906132	0.0780830573868928	0.0690511611390246	0.0632698032520397	0.11414208641046	0.137120773013924	0.105301788803656	0.08696684612656	0.100853857959644	0.109424526386455	0.046013614951375	0.0429465553023789	0.0752283279444817	0.165799919244116	0.126122554716387	0.237310321401002	0.445075939505755	0.219293616572615	0.106644833011528	0.0972660692329532	0.110353573034497	0.127665673979196	0.121229826034844	0.1533164906421	0.101097392459917	0.0632300987788313	0.0666491989475613	0.055809877761679	0.0755131512943886	0.145446354251565	0.144429200430534	0.0570424275576771
0.0336963319831575	0.0835452267993144	0.18456939299951	0.117970288415867	0.0698157178266314	0.0718976993553189	0.040632882487194	0.0753853079606622	0.0724242193288465	0.0451056167441386	0.0748697360282307	0.0392860040883741	0.0215430874280935	0.0174373422824519	0.0492421463237162	0.0341189802382677	0.0466531088858812	0.0493370029402759	0.0404051362979947	0.0768379910171379	0.0695557058115387	0.0631869403650167	0.112619199634596	0.135865328978586	0.104569204832304	0.0853562482718131	0.0995385720267367	0.107981508026171	0.0447841467675234	0.0424356731241652	0.0738698519102314	0.165485404680007	0.123664046130318	0.233917157474348	0.439590986760343	0.216166818010517	0.104662191884683	0.0969948239890078	0.110047344759089	0.127250694105983	0.119321191130806	0.152327697159075	0.0990986065373021	0.0621482707121354	0.0663329732569126	0.0559472748852476	0.0749379592770876	0.143385745960849	0.141913384949176	0.0556547039346229
0.0326836619474091	0.081998384251906	0.182022793084216	0.116123396661108	0.0702894939089736	0.0702616247276594	0.0409162798983185	0.0744714554825357	0.0705902243981866	0.0472685836737856	0.0733668599266138	0.0387567985968062	0.0207239172851199	0.018731896649839	0.0482915442344138	0.0342706446715427	0.045436957385881	0.0489381203315394	0.0402448053256754	0.0749917013254207	0.0701390415236637	0.0620205858160515	0.111157770820255	0.133881214381665	0.103611797846257	0.0837869075791709	0.0984097513552778	0.106173655306523	0.046079239822895	0.0411017945339117	0.0725070029970483	0.16262297516817	0.121959082815703	0.230289727649506	0.43319596819646	0.213355310356978	0.105489917660351	0.0955360886145889	0.108979364142347	0.126862157475301	0.11705348899759	0.150181611760236	0.0974010897918844	0.0606120593305382	0.0657229724895562	0.0555087987096525	0.0743061099588316	0.141818575863909	0.140470826058056	0.0548583646559323
0.0337462952937172	0.0804920225221542	0.178827343491627	0.114554642187743	0.0697366574430281	0.0688160079900388	0.0397926639034154	0.0736540281536295	0.070012386472256	0.0457258129737893	0.0720315316319315	0.0390847645167636	0.0195959521769305	0.018606873506149	0.0469061892541149	0.0334209673605073	0.0464474964353379	0.0489694909847527	0.0397249476550146	0.0737850243964415	0.0705875309582643	0.0614641528156215	0.110012203289984	0.133176388685277	0.102219733031798	0.0826623647240592	0.0973587394100464	0.104537105365936	0.0455081751061809	0.0402523152699295	0.0709058955570866	0.161114537905302	0.12008390994176	0.22700506182043	0.427667191599135	0.210174674683961	0.103734270143903	0.0940316756678397	0.107414285422288	0.126520962012196	0.115005349749339	0.148253568244993	0.0964689377660501	0.058946055832212	0.0644187930353878	0.0539912592042229	0.0731079569750184	0.140334664748099	0.137812812792562	0.0532425700465116
0.0324778276841663	0.0786428809528721	0.177861903717105	0.112324885869904	0.069679794173138	0.0675584567340556	0.0407244515226719	0.0729743465111054	0.0682721549384226	0.046328715734762	0.0727329667627697	0.0377925154170747	0.0184607306247149	0.0196317194747229	0.046261054939536	0.0323691869927099	0.0451275762013879	0.0482987293815008	0.0391477593234182	0.0741669700211956	0.0689677437202528	0.0614249870303976	0.109199845965638	0.133097011426389	0.100653561092006	0.081317878733641	0.0966185029005621	0.102942145306502	0.0445188983883463	0.0392857981194389	0.0696011298836409	0.159412204655552	0.117913060739399	0.224037651526679	0.42188814690173	0.206672030346346	0.105168938840427	0.0936092175379005	0.10576233534285	0.12418510000518	0.113195294746459	0.145562679168682	0.0948466155257588	0.0587467888092505	0.0626629712375332	0.0545765516212327	0.0716269769555938	0.1378271989305	0.135676914934135	0.0517106523250259
0.0311825841130343	0.0789857400112237	0.17507964365237	0.111015969130225	0.069474775863754	0.0667418374371261	0.0403474966836563	0.0714312272482956	0.0665322719674026	0.044882687059271	0.0712991694732789	0.0374519774701857	0.018402869197677	0.0214093739797128	0.0450497753970424	0.0312666828136688	0.044589593264426	0.0470621394256192	0.0394070742128839	0.0724389223420698	0.0671979477223305	0.0617052790637293	0.106887749604996	0.131147277797889	0.0990217959682223	0.0808832367489941	0.0949305399449865	0.100835384130529	0.0430528115073158	0.0390755751334991	0.0690355867187677	0.157263172316563	0.1156841282973	0.221362273495569	0.415904432457755	0.204403773681381	0.103183366617196	0.0921925473575631	0.104492394263224	0.121984559588616	0.112130736382795	0.143734546430794	0.0936910188927188	0.0590178280842606	0.0628428296492895	0.0546016798313319	0.071525370895464	0.135350866109651	0.133291097538441	0.0501339680476543
0.0303500022236238	0.0772616215856316	0.172608396679845	0.109106621256796	0.0695274880674109	0.0650847698218364	0.0395286592597319	0.0700348687737256	0.0653668838880567	0.0441138287896705	0.0705636702493051	0.0372007349786049	0.0173462644036657	0.0238667022053448	0.0439598749324616	0.0307732921511862	0.0444836064034813	0.0469254315057955	0.0388551012320901	0.071306489292362	0.0664496150493148	0.0603446799650696	0.105157261986176	0.135239801322265	0.0979844571915379	0.0796671803115794	0.0941566671240012	0.0993714678452009	0.0421790992059145	0.0396760300328953	0.0676477205018352	0.154970706379825	0.115843294752947	0.220485131019207	0.410845645283117	0.20186598289901	0.107219232840616	0.0908997912574183	0.102791677077428	0.120066545176143	0.10999488605566	0.142737197315075	0.0921457448779711	0.0581371841360003	0.0611065907440468	0.0529678233306672	0.0711272963187042	0.134181216057723	0.131275168662908	0.0486619239112661
0.0310588522361306	0.0754100717641836	0.170401772257809	0.10732730315656	0.068431226331484	0.0640649542484116	0.0397194498688201	0.0691024315601348	0.0636418306803739	0.0433757945634168	0.0722615355575363	0.0367824912899559	0.0177913474289527	0.0238054819002861	0.0430323651295523	0.0303710981957216	0.0437197072320909	0.0457271676156326	0.0388203400133274	0.0710387296765515	0.0658806813188922	0.0588308716661207	0.103618404695949	0.13334851534008	0.0959180025518146	0.0779346013158783	0.0929245767971664	0.0990528022148578	0.0415501572183983	0.0384827569284709	0.0667874516343994	0.152983185373591	0.113725126066715	0.218130335713914	0.404935287467616	0.19863667518222	0.109546269870946	0.0893679210672253	0.101133341960999	0.118937898786091	0.107821787038776	0.140965420846621	0.0912150821659763	0.0576289795539447	0.0605615018788192	0.0523749813599926	0.0695220695000377	0.134046829249361	0.128710110762264	0.0483564878240711
0.0301002094364718	0.0741769357489083	0.167988624368786	0.10580402028659	0.0693262405739183	0.0637170410292646	0.038355515657786	0.0680114457977029	0.0622146402405751	0.0419026492854133	0.0709824526259385	0.0375177607793482	0.0167848723050257	0.0233622525954162	0.0424140859953758	0.0314624562866134	0.0428164463103649	0.0454369177764703	0.0376802227379589	0.0697748409148686	0.0644894720677032	0.0572507889013176	0.102162457824038	0.131927282155639	0.0951531289889228	0.0759896208166531	0.0912399727196117	0.0982702628548283	0.0401634872056667	0.0374744280841267	0.0674689711535764	0.152700279119158	0.113377006878633	0.215081773659679	0.399374823341792	0.195766482225902	0.108271876693565	0.0876636865657659	0.1004738135866	0.116993948131542	0.106419946621776	0.139662223705836	0.0903172477335057	0.056404082296079	0.0606398809805597	0.0509388946465679	0.0688511811466719	0.135423921706604	0.12632578268041	0.0473318319806682
0.0303443301560226	0.0737884624932835	0.167434266901473	0.104001950540892	0.0685301864829842	0.0636498793126125	0.0388160621969802	0.0674443816314617	0.0613793411455958	0.041064482469105	0.0705911433365131	0.0370530473301564	0.0155995052389616	0.0249872445099835	0.0413356564161113	0.0308603140263246	0.0419456730272319	0.0443634710610622	0.0366818675432096	0.068696783664064	0.0628816468716999	0.0562007117381769	0.100022836681012	0.130353600271593	0.093993729852463	0.0757700104003957	0.090022838906228	0.0963065867137891	0.0406015752090377	0.0407103901819008	0.0663132319266582	0.149890339998279	0.111161874355195	0.213602156203979	0.393521915015458	0.193931394075509	0.106439133420281	0.0856191280082349	0.0985040375963244	0.116583959044066	0.104844125829555	0.137078058225508	0.0888138804751969	0.0559599340528827	0.0591649215915497	0.0494143284316938	0.0675719397774316	0.135720659567227	0.126225174777428	0.0485527445318253
0.0303514994593454	0.0730220362414953	0.165206855460742	0.102052137693571	0.0684883114140737	0.0623501836437265	0.0381225647920308	0.0681390039436728	0.0604693545459461	0.0410448124357897	0.0705023865691894	0.037423442850773	0.0152794770448931	0.0250396952915303	0.0410361696623918	0.0298616102687618	0.0413834253653224	0.0446430580468847	0.0352918703399856	0.0675895738870409	0.0622932411550151	0.0557590984972605	0.0998449428960224	0.129479943423366	0.0937843861954391	0.0758508611293591	0.089012228559832	0.0951328489706839	0.0395243893652667	0.040078422035413	0.064874126976144	0.147242910367304	0.109186917454011	0.210163298861231	0.388124483223759	0.19101332126363	0.104692960474854	0.083918933666659	0.0977495733865443	0.1148393546313	0.103691935605829	0.135312777700397	0.087073997504177	0.0560954616122699	0.0582186527717694	0.0499288863632134	0.0660746565245945	0.133887203324551	0.124722314519576	0.0483337282567272
0.029465444865594	0.0713932814329189	0.167345193258864	0.100700696290647	0.0670221928455147	0.0609177806054897	0.0384371506530797	0.0666772107227538	0.0593367630585959	0.0409828553956934	0.0687135305228753	0.0375340640127605	0.0151335401323942	0.0258783057332376	0.0403150961857668	0.0290241722656089	0.0403177975475712	0.0451318302520888	0.0364284306902802	0.0661558716601356	0.0605638309121638	0.0549189353666568	0.0978829620377579	0.128468271544765	0.0935563944278938	0.0743996040116658	0.0869934478067343	0.0937823106623224	0.0386094515892892	0.0399221470667416	0.0635804836252012	0.145436436055145	0.108448613883765	0.206852205633387	0.382687758896721	0.187833762966583	0.103840359989315	0.0838134775718167	0.0970682756800668	0.113435391149891	0.102724166797963	0.132867704626411	0.0853770036029794	0.0545493795655454	0.0575393196920588	0.0507772961731087	0.0651488895357527	0.133054708575844	0.123323183386262	0.0489892956900641
0.0290582284368625	0.069827267930769	0.167160344061369	0.0996425071202111	0.0661271627593162	0.0610767886234941	0.0378546942698705	0.0678066809885469	0.0580906510004006	0.0404963646925412	0.0686693739519129	0.0363674005103925	0.0156699070054027	0.0257070346417043	0.0393478026908279	0.0280057509434381	0.0407114358703413	0.0448489794508309	0.0352329711463894	0.0645060763326363	0.0595363944881352	0.0542380575199319	0.0957539879043074	0.127511720121987	0.0916512768395195	0.0732640814279295	0.0852761738872979	0.0933842043980341	0.0372805717066563	0.0387683407790617	0.0619839391893433	0.143056972008915	0.106443553830507	0.205368500486512	0.377191018390708	0.184714997192959	0.102275328800549	0.0840921218536664	0.0969483383847008	0.11119828332544	0.101066671401038	0.131707624208089	0.0834033617342276	0.0538518261569483	0.0566557763349409	0.0529548631315114	0.0645961164448642	0.133359605975055	0.121473598191581	0.0484458783419648
0.0278479945828093	0.0684933655748692	0.165319092686683	0.0982997322563317	0.0651156810058865	0.0594900831652349	0.0380237472344089	0.0667317924905921	0.0591353888149893	0.0394417562128253	0.0669245635702115	0.0357681180495507	0.0149662299819232	0.0245171679465935	0.0382436666040692	0.0271488330321409	0.0403771720540949	0.0447397604619794	0.0354133286367196	0.0628555046606888	0.0592234643004503	0.0539484176656932	0.0938853743487631	0.126269315504626	0.0916836931811733	0.0719938076292543	0.0836440443569363	0.0932249745673302	0.0391579706294767	0.0389473119400201	0.0606198861500773	0.143429015281014	0.104591005851911	0.203095142129459	0.372102761814566	0.181656215910784	0.10009177289926	0.0821131723238911	0.0955327138928038	0.109307932125346	0.0994510352292601	0.130157929783116	0.0814967865195423	0.0534181268762743	0.0556130823659404	0.0518730905179903	0.0631358125377847	0.131300281029243	0.119434347295073	0.0488236095254287
0.0272269586336534	0.0671760357963739	0.163649587716458	0.0978880478860819	0.064159288020751	0.0581357423534537	0.0378717263164383	0.0650535734500298	0.0593377929032721	0.0382939230242674	0.0653077391161146	0.0344532678201604	0.0145690030465508	0.0248518991538852	0.0373658982990201	0.0261324397117939	0.0391539225477111	0.044185339619609	0.0350385523152881	0.0618421216555491	0.0586592361680097	0.0523864601671911	0.092273873399454	0.123787722554047	0.0907162412485919	0.0706117243862727	0.0822448340048015	0.0912176488557846	0.0397148710209521	0.0380182732138608	0.060421078596279	0.142244075996584	0.103484477356751	0.201126491046445	0.367162802871796	0.180209062328031	0.0983606673736339	0.0804565324902361	0.0936455789768523	0.107143357053627	0.098195717944036	0.127776881360461	0.0803156338947685	0.0519478176320714	0.0545195457574643	0.0506346230760452	0.0616298469021391	0.128777446760323	0.118249756573457	0.0480058019461805
0.0261032634199291	0.0659175972895927	0.162426116397375	0.0962906320431902	0.062874533021552	0.0577551434486607	0.0386147275627842	0.0639065641372129	0.0577726824956845	0.0376919788110318	0.0641150363872031	0.0334312024322123	0.0134536971059964	0.0248635047111977	0.0382002467681444	0.0251712064566803	0.0392430437216125	0.0428297233848057	0.0352213259796663	0.0608200721113652	0.0572939473151323	0.052162350121887	0.0918307233134053	0.122889301902299	0.0891228497218196	0.0697784532931174	0.0821601807724183	0.0899582755669128	0.0387975646022193	0.037526078755579	0.0587999921695991	0.1400956615644	0.101541097077715	0.197672487065074	0.363092254648434	0.177227535240334	0.0965659808220761	0.0785227693760994	0.0918669421584789	0.105494765852211	0.0971473677511985	0.125765642239146	0.0821262751169251	0.050559571164797	0.0532482183484665	0.0502196273590673	0.0611420649322006	0.127179096135341	0.117058622377207	0.0472832153900697
0.0249935344843904	0.06663118458761	0.160239645243464	0.09435156126803	0.0622649441920661	0.056464874819503	0.0390507954862134	0.062837585363323	0.0571414193967057	0.0372888976047692	0.0625756562527561	0.0321879105640533	0.0138195454662734	0.0241944780001311	0.0375356642329497	0.0241368463076748	0.038608041494271	0.041852456240272	0.0342535096405072	0.0594066657464632	0.0557967591248807	0.0513881287380882	0.0901384350101898	0.12206582225545	0.0876555745584704	0.0693382818347476	0.0807793967181052	0.0889484574087292	0.0375514129346133	0.0373802448275477	0.0575605344923884	0.137931403367967	0.100132222029388	0.195856252994138	0.358944705730821	0.175133639200931	0.0971965626391921	0.0770808442355488	0.0899402770507257	0.104568396800328	0.0973879553113218	0.12348168440381	0.0801930190032443	0.0491885706349078	0.0518863438267847	0.049044233942598	0.0602137629410789	0.126047154242325	0.115052944417143	0.049291539258763
0.0242378344609989	0.0666554255469112	0.159164851808095	0.0939889133481313	0.0614715518535259	0.0559987195877646	0.039034872503143	0.0618031618392605	0.0571984886355312	0.0358700964381403	0.0619059878692374	0.0312790409497831	0.0139894539940813	0.0238314735955368	0.0366029022221918	0.0238808823743478	0.03800219971503	0.0427586641021483	0.0350839922311547	0.059052826959487	0.0550411858516032	0.0507085817675602	0.0901683638808564	0.120189334349074	0.0862703384064033	0.0694990168230552	0.079734753966102	0.0873345006759614	0.0361506102841715	0.0380442886747579	0.0566554594596559	0.135687704537588	0.0982942661576657	0.193190698096861	0.353572750712034	0.17302323395918	0.0963945512929004	0.0757844282258624	0.0891646138843803	0.104355282327412	0.0953501778848894	0.123458932758349	0.0791556643827958	0.0477920695664595	0.050371275948578	0.04839380781076	0.0586165055358297	0.12375969493509	0.11356126985685	0.0499139456935264
0.0237467015349217	0.066636840811447	0.156508533825376	0.0923974072293046	0.0608368665014693	0.0544963663303678	0.0385513128963769	0.0615684047843809	0.0556599640643536	0.0380414605628394	0.0619676676434594	0.0321252088670373	0.014582565308748	0.0235793042437474	0.03589436908497	0.0231177357817591	0.0403171954845298	0.0413569742009085	0.03505354843815	0.0575337902183359	0.0537208378360185	0.0494420550191298	0.0887306373378319	0.118442480121784	0.0854977172427937	0.0691686584946963	0.0782777772495148	0.0867825831483424	0.035766676267004	0.0367436978331919	0.0565059101689082	0.135215607894257	0.0962665019902388	0.190707124675751	0.349054362648406	0.170407412637882	0.0954961781724453	0.0739087008201703	0.0876542912135662	0.102273490923896	0.0932101289602288	0.121246160955784	0.0788754674120496	0.0464554500049909	0.0492152594557854	0.0479641090805589	0.0573155423658039	0.121692052013048	0.111535248503491	0.0505924232099676
0.0228151040408362	0.066873657555679	0.153991530061699	0.0911659031217469	0.0604439886793832	0.0533954306839874	0.0386904449121308	0.060804925472743	0.0548422832352194	0.0371024085776747	0.0607951974014941	0.0314723031860942	0.013786067592415	0.0225859873660293	0.0355561522495435	0.0226830462658196	0.0398815078114425	0.0415675853590724	0.0345981828098653	0.0591808604183843	0.0534801472914276	0.0479998763783513	0.0878636665581187	0.118078295356753	0.0853939247431975	0.0693527630352713	0.0769452216135761	0.0869818026400112	0.0369186050686203	0.0364161913823978	0.0551035785952163	0.132793001277977	0.0953271885829639	0.187382532560767	0.344379438193996	0.167866611540303	0.0935456998870257	0.0748207312654081	0.0862477927298768	0.100919308549757	0.0938823957210843	0.11980515475356	0.0797895892341683	0.0466877908858225	0.0491793970954075	0.048624271205528	0.0567537541730576	0.120436877321702	0.109491862384514	0.0503905974190798
0.0224692346672773	0.0661718738620273	0.151463261381642	0.089843376588578	0.0597370240748221	0.0522231188796646	0.0388703904645905	0.0606889015871466	0.0533117597649876	0.0366215899421237	0.062805786928475	0.0305935842551902	0.0145943530693494	0.022817124120778	0.0342651944166409	0.0221474319716129	0.0397489351140878	0.0408399129546376	0.0349140124064077	0.0578303537975514	0.0526257643824102	0.0472560987875573	0.086539634867346	0.116187532218789	0.0835689290706311	0.0677695748926754	0.0762033848839026	0.0851796219879636	0.0366527150169911	0.035369734519388	0.0538249868203102	0.130655661637003	0.0935701943465548	0.185991830310034	0.341017232982684	0.165187256724366	0.0935758347266275	0.0732759484073521	0.0851564900921598	0.100007262260755	0.0939721506455557	0.117361317493187	0.078246881909229	0.0466195280275551	0.0476128924365659	0.0470646585841349	0.0557523807412189	0.118346704566898	0.10800547964148	0.0494257280200711
0.0217236191998304	0.0648833797344655	0.150242325064838	0.0878142657011898	0.0594641310793948	0.0537022451786721	0.0377509176140386	0.0598512893025869	0.0530761550687207	0.0375289781644365	0.0634517055093841	0.0300447641834819	0.0152862660978739	0.0237046125751939	0.034181127403535	0.0209805228908991	0.0391501834193483	0.0394195274115838	0.0347368236689274	0.057985179061794	0.0512503592860598	0.0466916805299457	0.0852745736671087	0.114192675549707	0.0827022910099671	0.0672267833732639	0.0746414273854006	0.0833360415799329	0.0356458596427222	0.0341661629682017	0.0522220335818135	0.128481073306279	0.0920051473140242	0.184278168768846	0.337165170268318	0.16592234401047	0.0920107243190399	0.072239449350173	0.0858012045469861	0.0984260387449259	0.0928274228347906	0.115692113554482	0.0778078512018851	0.046233138226929	0.0467888582579678	0.0460773148055387	0.054529511485177	0.1161549099082	0.105772015882807	0.0492383992734713
0.0206045028339741	0.0633982328050433	0.147441654546045	0.0866822287455883	0.0592371533127615	0.0553543853832803	0.0387718660166072	0.0581309416928862	0.0515250347049651	0.0366600902892491	0.0620694162974674	0.0293751750187845	0.0145448254623066	0.0241557637621883	0.0348636530017418	0.0204235274368382	0.0383674776997941	0.0398668602513942	0.0347319596333029	0.0580743002356955	0.0500621641080772	0.0454537834635135	0.084429261313124	0.111839829027416	0.0840367162100872	0.0669671832960417	0.0755443635099594	0.0819193872433598	0.0344388499946937	0.0327648850048323	0.0513620102927235	0.126184646428479	0.0923946662580895	0.181288624736439	0.332489073375354	0.163564855265254	0.0901248093729355	0.0718537804408203	0.0842688748876299	0.0971409193391491	0.0918457590456778	0.113831009943192	0.0770553040875792	0.0452773869142457	0.046634278572071	0.0447619971851031	0.0533431224963188	0.115117381006344	0.104140456727958	0.0488194743029596
0.020286090703859	0.0618039540274729	0.145824101278793	0.0853303437172657	0.0625430180984029	0.0538175006417025	0.0383978977271525	0.0581119133320229	0.0505673425311612	0.0358445246026422	0.0607680887208638	0.0300110724188061	0.0152586187292591	0.0232828832584101	0.0344319104259526	0.0220424907991087	0.0389342012251039	0.0389263981712112	0.0335788425493679	0.0571203155027259	0.0511640979116053	0.0454221197006616	0.0833392737078398	0.1103242779144	0.0824624956380563	0.0663067518270803	0.0742032363975619	0.080009975994874	0.0335870813067775	0.0334650051032378	0.052192619633485	0.124320786002209	0.0921201413549445	0.178421267813921	0.327977403067767	0.161066515455863	0.0887939490197715	0.0700693923360245	0.083074556094765	0.0959355574426026	0.0908337702917921	0.111525171869428	0.0753764196089184	0.0457795391783581	0.0467155412389049	0.0452705503299722	0.0520438625309497	0.113390996922465	0.104762007599452	0.0487459988462542
0.0198865822664347	0.0622496708033299	0.143992720569234	0.0843354820725333	0.0614059269820059	0.0531503118072889	0.0373055652447593	0.0578592211360133	0.0489835998568166	0.0353580655870186	0.0594191347889272	0.031043103534467	0.0143474042378801	0.0222719798023755	0.0335802288787397	0.0217912799950564	0.039004793116716	0.0388269547849015	0.0340774616540528	0.0572839657436553	0.0500195047728363	0.0450718695262879	0.0816036210218743	0.108891352031943	0.0809078421148731	0.0653781012731451	0.0743885925955127	0.0783156596898345	0.0335327055078744	0.0336035271340681	0.0521410323370897	0.122416286320641	0.0916576301889834	0.176418885356822	0.322947609981704	0.158896933754642	0.0867140747117291	0.0685623651681742	0.0825968190713605	0.0946813650646402	0.0905360818053149	0.110566434007184	0.0736758767045291	0.0443190609898718	0.0469446499918297	0.0443905559760461	0.0517176869563526	0.111026853796264	0.102887817038892	0.0474400607342541
0.0201937770114614	0.061158748415955	0.141376011997138	0.0829064220685531	0.0625370608430452	0.0521724267559494	0.0359503530259444	0.0564613258163112	0.0476109119660348	0.0343034887948311	0.0582570580563094	0.0307651484563621	0.0139578615281685	0.0215926150351363	0.0339512343842799	0.0223087373354335	0.0388618427537781	0.0388988775527105	0.0347612705971638	0.0569777374682478	0.0503351600879721	0.0441943388777026	0.0800171056887861	0.107284841868372	0.0811800379846734	0.0641420024739552	0.0740187516066449	0.0767062025861135	0.033691658072704	0.0329109882768558	0.052961961137895	0.120131393703215	0.0896272359566911	0.173378102590833	0.31902228570145	0.156733039964786	0.0863399875940425	0.0670102624910351	0.0815083207799157	0.0934852876139437	0.0893915124321923	0.109492004978392	0.0742292993897518	0.0434083534989488	0.045427165939575	0.0434576909808206	0.0504811524536458	0.109882902329947	0.101462210975518	0.0464693132987089
0.019476434741317	0.0608894677987765	0.140237843504772	0.0815376317437766	0.062016735781339	0.051525668455535	0.0367384852347539	0.0554423182748631	0.0464041241307058	0.0329855727970587	0.0579387409887798	0.0307670893174826	0.0131053323395683	0.0212193993244835	0.0334670331050617	0.0220116825995263	0.0380401930616995	0.0384595378919638	0.0333738638493946	0.0558247233687805	0.048881882890337	0.043561626074295	0.0815337341777713	0.105464377512381	0.0796413232883248	0.0636017301130593	0.0734408661494215	0.0752017896393643	0.0333170005795044	0.0320569380868877	0.0524329853809088	0.117938695949954	0.0880048503413428	0.170694073864442	0.31491181119218	0.154021870870236	0.0855452485355411	0.0660090633406031	0.0804333530631396	0.0951748666334726	0.0874317972322154	0.107644115066486	0.074818370544535	0.0422112462035761	0.0443325677988942	0.0430893155401459	0.0500467956567555	0.107541067223809	0.100288219732185	0.0451916563058936
0.0210646374352978	0.0591987638719859	0.138178138308619	0.0799094156231846	0.0624810689801887	0.0509720081138486	0.0356242408264042	0.0549675915666659	0.0467434262639834	0.0320667929082507	0.0573479587074576	0.0297270174914653	0.0122421244538642	0.0200640165822609	0.0336268016237501	0.021867187469574	0.0381006211785457	0.0373451746553822	0.0327905122935053	0.0546009668619407	0.0474679299155684	0.0431494267817071	0.0803734002592209	0.10400675120146	0.0785257480037782	0.0632595681803347	0.0724873725731437	0.0750770199959023	0.0334573684088697	0.0324681313004458	0.051804265206092	0.116517494453041	0.0881250886682296	0.16808592092504	0.312319676298434	0.15238636661809	0.084717839635158	0.0666789852243497	0.0790314968023752	0.0939726576460117	0.0860918584021367	0.105882985607608	0.073677651206125	0.0430066665439402	0.0428050071125771	0.0416197271872163	0.0504259052477091	0.106780661602436	0.0990012307622269	0.0439936617597229
0.0206979810430441	0.057507790601203	0.135718726627988	0.0794497246472599	0.0621953583794839	0.0498085371299768	0.0346939504428692	0.0533504502372841	0.0462279097847268	0.031733590624209	0.0565943817484755	0.0292740205059358	0.0122402469678007	0.018986775285315	0.0328489124085277	0.020873870591856	0.0378200518793397	0.0363084458636215	0.0315551819168815	0.0547959243810264	0.0459864745832162	0.0419342734388546	0.0792274683223729	0.102567250156839	0.0776792156799463	0.0653458750566623	0.072290006801892	0.0746773768864819	0.0333833304985335	0.0320236186506718	0.0511408155000412	0.1157306614329	0.0864363018369131	0.165871675652401	0.307484412949823	0.150409666902838	0.0836455336707758	0.0668940167927391	0.078093625177647	0.0940187629999767	0.0841093598691695	0.103782213374521	0.0753368418858241	0.0426864244590543	0.0432953399285596	0.0410827899386949	0.049758312397307	0.105072783035199	0.0970497384758953	0.0433847066808069
0.0196553979803933	0.0564757753293064	0.134161728227696	0.0775497245947381	0.0623597691210972	0.0505521166737178	0.0345194947547219	0.0538373845658352	0.04493197700985	0.0328505522381274	0.0562754626179044	0.0284013459710929	0.0119194186636376	0.0186034037217784	0.031910565470872	0.0199354285916148	0.0395844293098889	0.0361139319699347	0.0307392280580505	0.0535211509533044	0.0447148144551691	0.0417974704564454	0.0795630709366983	0.101039293376416	0.0775874802849438	0.0642590245166994	0.0716698026503592	0.0729217135262697	0.0330125071962822	0.0326904113909792	0.0500815727192824	0.114677146172918	0.0845983618089551	0.162876855646499	0.304176456787301	0.149818504371174	0.081842259798995	0.0663621099393668	0.0790599997342594	0.0925332199764482	0.0821940072090902	0.103174826828265	0.0747000334693581	0.0418172593179925	0.0422910274784526	0.0397231889971829	0.0486524493402452	0.103811413432032	0.0959731071638731	0.0427195220825708
0.0197315510332568	0.0553927906678202	0.13260281273193	0.0780762920995584	0.0621393506728631	0.0492450061231632	0.0343046770771498	0.05287222997907	0.0441625166772081	0.0320397792902059	0.0548972452533997	0.0285177184195028	0.0118152221480531	0.0180121382056467	0.0307924947934561	0.0196465967693528	0.040625126964594	0.0351775655028102	0.0322725875620829	0.0535381275466973	0.0452239538193154	0.0412157983395665	0.0807450949685058	0.0991262855934454	0.0770290509702184	0.0653547317208776	0.0700578263881226	0.0715918988615462	0.0328164168480527	0.0331575330923368	0.048907890429352	0.112913703524459	0.0860368330088994	0.160514661303301	0.30159012071127	0.147299551824495	0.0817413508644921	0.0647310102536814	0.0780792390397088	0.0920655754308704	0.0812806300438912	0.100980116916945	0.0754959132788855	0.0416393813767674	0.0423199106606788	0.0392948765963536	0.0480068872440316	0.102119156816345	0.0961857463238609	0.0434235714345101
0.0206786278850137	0.0549399441980511	0.13253054932319	0.0761933557811329	0.0611348718632315	0.0491449765175762	0.0347730108264725	0.0514299721194702	0.0443808041391508	0.0311540178060931	0.0537062853385556	0.0276544392368596	0.0126054536556256	0.0184914833711225	0.0301561458461534	0.0207010547333084	0.0403769977726882	0.0355499969471327	0.0317029091747405	0.0537888075846473	0.0440468255106609	0.0398332793930681	0.0798497321632581	0.0970031261214743	0.0751165977189967	0.0644804252783169	0.0682532374839091	0.0701084947461914	0.0314744341723857	0.0338740356429759	0.0474085554090447	0.111810106125685	0.0840337375824083	0.158649660126005	0.297100758423746	0.146321706382566	0.0807060084021032	0.0631839617373378	0.077174465038497	0.0902640285293928	0.0801234331906621	0.0990678379471303	0.07502727057616	0.0419953432281529	0.043284106699707	0.0381913980258112	0.0479647665967752	0.100660564035804	0.0950773007332264	0.0419710943469696
0.0195299628988328	0.0543013454362251	0.130843045836777	0.0748016395294879	0.0601215997644416	0.0493439028996064	0.0348314980821982	0.0500056256353541	0.0438946303112836	0.029832687477125	0.0544439710019959	0.0268869514528667	0.0117697267790116	0.0180079316862385	0.0296340225172049	0.0202538565654941	0.0427050329601649	0.0360879244309197	0.0310765101113863	0.0544404061550398	0.0427779934945323	0.0385529923353874	0.0802414058592612	0.0960333926868411	0.0741635477681178	0.0671895188397499	0.0684487020034508	0.0690900734240205	0.0303617820623431	0.0333269979947456	0.0477991754947253	0.110337459926255	0.0830124643826726	0.156020989511901	0.2924970675334	0.145483602941315	0.0797898744219248	0.0619113272177894	0.076557366264757	0.090547600221924	0.0790444094702382	0.0972218492869338	0.0738201500217818	0.0408370531551906	0.043236860594716	0.0374844017337216	0.0488163134719919	0.0996879311923134	0.0933659523816191	0.0406429828869028
0.0185231471339744	0.0547977305701508	0.12949547031233	0.0730018988171347	0.0603330189545822	0.0487960809850458	0.0335070148441444	0.0502363900616429	0.043074256042227	0.0285277792098011	0.0534712906272123	0.0264267059451933	0.011327147068476	0.0171263529558876	0.0284166352035933	0.0194719747216809	0.0419632279180199	0.0351731371707025	0.0299900635874117	0.05416951739579	0.042992217030945	0.0388409606724977	0.0803730200088789	0.0947354556757868	0.0750086224656388	0.0656544798967072	0.0674509092623324	0.067680263593603	0.0297945753022237	0.0321700625636266	0.0475895149624163	0.108627933607537	0.0826205530302058	0.153233611911313	0.288567243624099	0.143401272849814	0.0796931799287123	0.0615263554340637	0.0756714938742945	0.0888712507455431	0.0779575113989826	0.0979293367357152	0.0719262973497886	0.0398420093071694	0.0427223660382535	0.0362970858846548	0.04814745312045	0.0980256192910572	0.0919735706918757	0.0401819848004276
0.0173374631926253	0.0537143260489121	0.130142291987802	0.0736700145117569	0.0598188095858762	0.0474895170443578	0.0341128487015033	0.0498688701842376	0.0418600374814652	0.0279833557826719	0.0530423127882845	0.0267164567057817	0.0113791621465059	0.0166597699425145	0.0277672706039599	0.0192526891025906	0.0407415469442968	0.0352691820695808	0.0287469935319522	0.0531364485135708	0.0430123940647163	0.0387000541551479	0.0796311357479126	0.0937088272837349	0.0743546394087268	0.0638833054912951	0.0658913441722319	0.0659052074659499	0.029872368184687	0.0319631667681791	0.046191611720832	0.106493065593785	0.0809788855537662	0.1512463919366	0.285749461839917	0.141429864951821	0.0795764272299603	0.0604444323047822	0.0739034882217323	0.0868329346311262	0.0782663538954912	0.0967992485631163	0.0716933623277977	0.0388805859268848	0.041810232608548	0.036294107256976	0.0477633448218758	0.096341427151373	0.0899179848744272	0.0398542961463446
0.0161664981082637	0.0538352218920152	0.129760362206812	0.0725010298979264	0.0586092332480394	0.0466670117890098	0.0348600168578466	0.0487190961345592	0.0408310166810117	0.0271692477223759	0.054660127477647	0.0258755568401404	0.0116644528874582	0.0159863228212224	0.0269771103933265	0.019503971203582	0.0399816007920865	0.035130113428884	0.0283912297276198	0.0526903673311361	0.0422455083437648	0.0377102942025038	0.0797277985535967	0.092078266286034	0.0725817221892473	0.0646221635932898	0.0663288063469151	0.0643861073497418	0.0288859354225351	0.0318864354179205	0.0459381273366099	0.104512309874886	0.080314524831271	0.148858546539082	0.281350567446255	0.138993854510986	0.0791846743151359	0.0602052865272056	0.0729017186957873	0.0856705727107519	0.0763597945245702	0.0959809022958837	0.0707403282206831	0.0374632819959775	0.0414623193894011	0.0352066388102073	0.0474265380814675	0.0944442472888875	0.0881431347157094	0.0398283915917972
0.0163072620317352	0.0527425091592801	0.127894616372597	0.0716230160145315	0.0590521139900958	0.0451742440089837	0.0343432566430965	0.0474772856583575	0.0408567786416808	0.0277262194107904	0.0548968650030577	0.0257681123528848	0.0107766158702288	0.0151723890423331	0.0259203154741442	0.0202624914170099	0.039996644446241	0.0358646382613565	0.0276996494181446	0.05350446746955	0.0408927281427621	0.0372644506765328	0.0781645893977189	0.0909570664651789	0.0707883031388295	0.063310394976046	0.065378608273601	0.0638002841666296	0.0281669454009089	0.0310663701022669	0.0450285764404771	0.102705011686986	0.083358555568931	0.146585441682257	0.277516693373247	0.139097393510354	0.0782449014386978	0.0589058443585476	0.0716784850331677	0.0842674489488475	0.0747958882430655	0.094917532214538	0.0696077367333329	0.036552677489522	0.0415227633500115	0.03438786476134	0.0460094005100847	0.0923367256122303	0.08713459990243	0.038633225157545
0.0167227172178763	0.051535776777126	0.126732523796214	0.0703731331404449	0.0591704985965654	0.0441465857722556	0.0330248494886323	0.0463146940034015	0.0396488342115617	0.0265750669536223	0.0537484297514584	0.0250027872427119	0.0100486661999196	0.0145812185887869	0.0263014213793932	0.0193103762482217	0.0389907793072376	0.0362072755070085	0.0278672606001363	0.0529474957811355	0.039578012585368	0.0390995229831616	0.0763656091860496	0.0889141081278371	0.0697614370903138	0.0615470790777015	0.064355148634399	0.0623286044368192	0.0272016957515582	0.0301076401619047	0.0439176671445018	0.100771311947906	0.0816439117143599	0.144999781912438	0.274006855966662	0.137307032306437	0.0775932474151305	0.0581541844950397	0.0704917078720855	0.0827754258257412	0.0731663570900408	0.0928679194962115	0.0682552971732615	0.0361212201014893	0.0401364260563291	0.0345787187454852	0.0456731166138966	0.0914036863355981	0.0882863781882859	0.0379845339178922
0.0178985542597446	0.0508756621834496	0.124904391058327	0.0688623351567033	0.0586919852287127	0.0432592874430107	0.0325946833673859	0.0469315551206778	0.0394553660063153	0.0279049687590492	0.0523590821425686	0.0260545121573345	0.0102228921534854	0.0137634743845957	0.0263800777470081	0.0186678007015691	0.0384865039787158	0.0356312516920844	0.0277138137433833	0.0533543636470536	0.0410440994663985	0.037658223671299	0.0755033756918468	0.0870028748464626	0.068641013613907	0.0606562792765576	0.0631104942025145	0.06204477924406	0.0268651345894957	0.0300326912351241	0.0429906801858128	0.0992444008559228	0.0819282280638108	0.143582683950466	0.272114254952045	0.135241211417283	0.0766094288740797	0.0566463017639199	0.068681716244263	0.0811105630784409	0.0723864002635838	0.0922472717192797	0.0680466981731572	0.0356313229890236	0.041297869038377	0.0347672040868751	0.0447243207137186	0.0896316405231524	0.0870846762012809	0.0370249246486142
0.0186132268556129	0.050159959742905	0.122631127763859	0.0684122930332063	0.0593890157930896	0.0428721133760543	0.0315956944220666	0.0467326762699404	0.0386263410419788	0.0275171371758765	0.0530284494945665	0.0255195474574621	0.00931042600473069	0.0128708287849167	0.0257772700486208	0.0185010371609647	0.0398598256200675	0.035338823335338	0.0279237832290951	0.0518848545129453	0.0405993729258071	0.0368515304926716	0.0741627714236696	0.0859872420267995	0.0686190224691291	0.0592874572642526	0.0619450902794043	0.062763943547093	0.0270431155151885	0.0294908344978033	0.0438189525713475	0.0985020095945005	0.0800825087476065	0.142948727411565	0.268012336075469	0.13460456143846	0.0766160515675359	0.0557313243785317	0.0670218125951727	0.0794025894486187	0.0721477614864632	0.0902946228381579	0.0663734223870407	0.0343181759642901	0.0405522773365765	0.0335285861291697	0.0446591869988904	0.0899443172106093	0.087620385558073	0.0357582553063056
0.0213604642794757	0.049495670317349	0.121513144227147	0.0666068644094876	0.0597158726495495	0.042787452221789	0.0318212383280353	0.0451752976193063	0.0376374921057789	0.0262197230090425	0.0523497897748365	0.0244170670440674	0.00862195107304829	0.0133502373254495	0.0252032187823457	0.0186127990739782	0.0392171629327116	0.0340718371177444	0.0278121639099599	0.0508801618124963	0.0401176511956939	0.0360335803195451	0.0733066377787027	0.0864940523576012	0.0672363371631062	0.0577442429388573	0.063473569904048	0.063070140134972	0.0257728496383953	0.0294235460310372	0.0436374701737557	0.0966417773902441	0.0813856742008631	0.141727220719249	0.265067138739195	0.132147003478246	0.0754955330285435	0.0555932459731004	0.0678280066952263	0.0786302217852371	0.0702746641456364	0.0895145392615869	0.0647421801074771	0.0337443465107145	0.0399648143238645	0.033857700722035	0.0451477532351592	0.0878714141588365	0.0866396090197581	0.03554931566527
0.0214367044730426	0.049498854913963	0.119430877510703	0.0650152632280754	0.0588690709817254	0.0421084201735991	0.030980718712736	0.04425395104069	0.0368310524273795	0.0254700515379477	0.0514456495241947	0.0233070133113616	0.00904781561230109	0.0136110415287546	0.0252104593826076	0.0182766023184934	0.0397308019259046	0.0328843865966815	0.0266174094135781	0.0496115040777745	0.0391102729772047	0.0362677907645581	0.0729502323019182	0.0849531036904935	0.0655731063235236	0.0560925938909408	0.0630692053528813	0.064265678897684	0.0246672242377971	0.028974319861399	0.0424800515078271	0.0953362829036429	0.0795466884844647	0.139117388340837	0.260882610475825	0.130145270615481	0.0738147631419371	0.0539896035308589	0.0663488170211617	0.0768254585996168	0.068658758629866	0.088233792734743	0.063556496166128	0.0328586800891873	0.0390231322738344	0.0343953905493583	0.0445882623882291	0.0868662699111064	0.0854158366691541	0.0345986977322034
0.0222562786320046	0.049906031733284	0.11824633432038	0.0633796163820505	0.0578414285887615	0.0418206023522491	0.0310863094795744	0.0434929116687465	0.0365662555954836	0.0243043941146096	0.0505314722489011	0.0223596116624375	0.00863905441655525	0.0130392638426493	0.0251538100035348	0.0176256058111424	0.0384305200377415	0.031839276453633	0.0262881046955418	0.048337340634976	0.0385194510864719	0.0353720397870863	0.072470673245625	0.0843031766372293	0.0646535659340316	0.0549718376954847	0.062754912601471	0.0639152623637857	0.0245747996390497	0.0289134481191538	0.0419111653086972	0.0936429805995154	0.0789213984846079	0.138751555824324	0.257451833452843	0.12825347763284	0.0740049516879838	0.0532990055347671	0.0653345784527527	0.075829931516786	0.0682537761718936	0.087606902514697	0.0620240556004221	0.0325369011591692	0.0380080935953307	0.0331188584638046	0.0447587333696678	0.086596609043586	0.0837607019931028	0.0339150630704991
0.0222788559960596	0.04873453588282	0.115949447973417	0.0617005100906903	0.0575282765883771	0.0405581553731129	0.0329768587267216	0.0427625854338	0.035432879841803	0.0244716488119057	0.0499688997898246	0.0239119995273331	0.00829915814211831	0.0124745920848098	0.0249064809217235	0.0179821538818052	0.038145855125477	0.0312962472777577	0.0252398733309361	0.0473341847796592	0.038063562613967	0.0351891631382405	0.0731028711266945	0.0823854157249842	0.063575318558056	0.0546730876768028	0.0617640594290936	0.0635054000264245	0.0233564616995832	0.028194109534714	0.0408389781725469	0.0930977491404096	0.0771980722472283	0.137135618621025	0.253978626829203	0.126215066455837	0.0730444551679079	0.0530422969445203	0.064354198008544	0.0741024859007016	0.067258391682941	0.0859458264270523	0.0606169708974554	0.0315811656902501	0.0368568064661665	0.0330065024096318	0.0462242577970674	0.0845865582045895	0.0831468511910339	0.0334951003334291
0.0230029081003635	0.047641387446568	0.11376616141612	0.0604037772057189	0.0565598106548838	0.0403321203104525	0.0327812040820089	0.0417010928385178	0.0348452029382737	0.0238074940583457	0.049264454343779	0.0242542565226431	0.00741060023361558	0.0114278341902793	0.0243007183613038	0.0186532561259884	0.0370779141181455	0.030249600289577	0.0242259278721657	0.0486188684819191	0.0380173701192986	0.0343493406485682	0.0720047239828219	0.0806403359992905	0.0625104591628709	0.0538676778430796	0.0612958603517671	0.0641213738929028	0.022387179812231	0.0282279914245608	0.0407795799003768	0.0910494831420442	0.0759427391182399	0.13649668714015	0.251186480255576	0.123797925938223	0.0715217426734509	0.0515979239423933	0.0635773782474084	0.0756500572612654	0.0667219535129934	0.0845818050753148	0.059525066196697	0.0315304418790065	0.0364215624184782	0.0335972926128361	0.0477991675728431	0.0856424024979169	0.0825618994149554	0.0340160274581768
0.0227822995269583	0.0473486342926544	0.111652524046463	0.0604415645834531	0.0571557263158227	0.0391094332576995	0.0319925569508613	0.0416309762598332	0.0346688697640628	0.0227900788152047	0.0478457482397356	0.0245497268821255	0.00712849408927741	0.0115636627811872	0.0242341032545182	0.0180401024495464	0.0361720944284933	0.030406802118457	0.0231607832892241	0.0475271539063317	0.037312536501029	0.0340941055283965	0.0707288256478382	0.0789594552063343	0.0641595098334505	0.0523705213403565	0.0607484266094306	0.0624330465307495	0.0233012699468212	0.0287505504570262	0.0401680185222419	0.0892818260522955	0.0744478007425117	0.134674860220433	0.248025015537301	0.122282691700492	0.0699116042878672	0.0507031235907764	0.0622147828344533	0.0770508361460609	0.0664898898980361	0.0832560147267105	0.0582766092613928	0.030906189645708	0.036736013607531	0.03445718122993	0.0503114498947732	0.0840482504704606	0.0820692692531567	0.0327016763073603
0.0222879820042671	0.0465066174416336	0.111287626312041	0.058969076821666	0.0559367070944934	0.0379231947846017	0.0319792561107742	0.0407111348388205	0.0360258247969452	0.0217852989740523	0.0467636429071653	0.0244374896561845	0.00702001975734563	0.0111449041702002	0.0243809749491078	0.0173282500437144	0.0358091613208381	0.0291160185669612	0.0253411704376631	0.0487456423615586	0.0360210320582598	0.0340121615797	0.0689584275868743	0.0785753706734065	0.0629172794974962	0.0519339543383534	0.0597186928395858	0.0613823831483317	0.0229493640990835	0.0286286643786575	0.0426262419205539	0.0895775974432985	0.0733754789343653	0.133045772692807	0.24417979732909	0.120509822012305	0.0685128692486599	0.0502447397254022	0.0622513660861046	0.0764990612123202	0.065346302838297	0.0812661963746602	0.0573201053699076	0.0297155307623847	0.0356005306332054	0.0336051907293143	0.0511125739902671	0.083303229144173	0.0812212476154854	0.0315950369058502
0.0215871489364704	0.0460578348973944	0.110969784557439	0.0577913306062057	0.0560299951783924	0.0369218213527629	0.0312005667854571	0.039781446518327	0.0368768171404132	0.0206441439321255	0.0460139476704242	0.0244755067685003	0.00625367272437869	0.0127940736690117	0.0235052900990575	0.0165827058732066	0.0363651348521049	0.0279901289918884	0.0249639224890088	0.0473121144160601	0.0351070845175478	0.0342076894742987	0.0679542973400562	0.0788765447880185	0.0614353013209238	0.0519919108279768	0.0585954174856141	0.0599407273517734	0.0230483955475228	0.0276576792866486	0.0422681886922875	0.0886788440725015	0.072188891898454	0.133095601331371	0.240722561219813	0.118333680992685	0.0670039091415712	0.0487713251034065	0.0611816901865877	0.0747207729567603	0.0640042567875731	0.080598270805209	0.0560990423029902	0.0286672518664863	0.034670533359309	0.0345713117856987	0.0521589278688092	0.0820996417492223	0.0793630434130528	0.0307573295587051
0.0213841269413818	0.0460611937754152	0.108678237559028	0.0573724848545153	0.0548249660008951	0.0361029997726028	0.0302189109182264	0.0391397582224724	0.035633255928262	0.0194533741424524	0.0456563459894389	0.0232371423110228	0.00651756646171246	0.0130405234219071	0.023214644165789	0.0167820917244	0.0352555247447981	0.0291535999757602	0.0241660622089503	0.0464067541955712	0.0345021933641618	0.035464036604199	0.0662396217979566	0.077749213430399	0.0606734856045321	0.0508582974178325	0.0574010353176923	0.0595589876959544	0.0247836125299714	0.0263585223057471	0.0412766304724011	0.0867917883753712	0.0712296945670464	0.130550459042388	0.237818684420701	0.116397224438626	0.065981526878338	0.0478053070314897	0.0596149478712824	0.0735812735881974	0.0628064840541019	0.0794708126974755	0.055679958894836	0.027376816877804	0.0340710686951783	0.0334627156793038	0.0531710275290446	0.0802730458564668	0.0784848394044869	0.0304403908986652
0.0204818720986857	0.0448098691187819	0.106691603803591	0.0565973286886258	0.0534435085866014	0.0354644802295979	0.0292281765740809	0.039888281020659	0.0349792966369963	0.0186389016755787	0.044962943647075	0.0230774134017451	0.00703336812872554	0.0123057134016781	0.0235442974466389	0.0162559836887428	0.0347338529631307	0.0299198361023774	0.0229528021959255	0.0458103552998227	0.0334369854061632	0.0351311591173244	0.0658221544537559	0.078464686136362	0.0618775166248817	0.0499939487811025	0.0573485607704991	0.0585652826460123	0.0247535331435444	0.0274784625473444	0.0408290203667163	0.0850557554390638	0.0704950667501063	0.129036397243211	0.233930117673504	0.114059524554957	0.0642275588009006	0.0464685211104965	0.0591947078683381	0.0734553790374737	0.0641116141341253	0.0792079646485822	0.0543942057384893	0.0271444047000332	0.0335428455169939	0.0328357224747902	0.052448068644474	0.07985137991474	0.0767669475782447	0.0295744974949209
0.0201437265601983	0.0433189075278802	0.104644573618837	0.0569163428817824	0.0525045120546115	0.0347488253203461	0.0284198673315001	0.0398194240212322	0.0345248578689202	0.0186000923750504	0.0437890553882094	0.0230260003867566	0.00743644141310594	0.0114737018877806	0.0239974449479287	0.0165232204603332	0.0342824561977904	0.028911554789326	0.0235621533689477	0.0460081726183554	0.0323637446596903	0.0362271831967876	0.0655587360293496	0.0765343769628315	0.062577494129409	0.0487150401309114	0.0564673781342543	0.0581580979048092	0.0253617752530691	0.0262665888636914	0.0420243848480216	0.0850850347153962	0.0694080419287366	0.128880859009577	0.231365772742251	0.113026764626141	0.0633459959143138	0.0459989436256803	0.059098678813224	0.0720764170160493	0.0625510033555844	0.0781190544192669	0.0544428619384984	0.0263194515831087	0.0324895520697107	0.0317274273999161	0.0510961360848586	0.0785205512491045	0.0753255769694429	0.0295487038467233
0.0204689911183512	0.0439304451403688	0.102941971025096	0.055870416784875	0.0516409793717403	0.0335104370972223	0.0276216030354533	0.0389858756622025	0.0335869545566635	0.0187956836447061	0.0433952982372075	0.0229114262055889	0.00655859388923563	0.0107370936003093	0.0254444242492747	0.0161491887958215	0.0339217253733658	0.0296595388995282	0.0230156227211734	0.0448213003946876	0.0321757108655814	0.0353957341365209	0.0644692554245213	0.0754148724247511	0.061525040401631	0.0476008670195008	0.0552143740386106	0.0565225778088983	0.0249630114725644	0.0269623677706927	0.0407806810419922	0.0843909510911696	0.06803682750803	0.126579457189804	0.228195340453412	0.114388536163355	0.0618799565645761	0.0451524350674948	0.0578767918705656	0.0703530590911412	0.0611798998412276	0.0763844315779776	0.0537679096596027	0.025270832046279	0.0318959179108236	0.031100719383159	0.0503351600879721	0.0769723302942064	0.0742423546514931	0.029331834401681
0.0194292520113831	0.0425992599900376	0.100813931673736	0.0550288594030174	0.050532993250269	0.0327977845812957	0.0263441520115731	0.0376310516156117	0.0324480572511421	0.0180957061401788	0.0431127563893525	0.0228620728799528	0.00569164687516873	0.0102222821685618	0.025852702210211	0.0152268995132323	0.033629273250973	0.0293137091353799	0.0217741211983746	0.0432876636247809	0.0326066929406867	0.0362970858846548	0.0638611242213463	0.0757127827239278	0.060889689611476	0.047414932524155	0.0539556741097193	0.05558787493702	0.0237185867752616	0.0264586548958017	0.0399139241530963	0.0828548664596864	0.0670228741273774	0.125114732872498	0.225064264074967	0.112756264039115	0.0615804460452102	0.0446992083473837	0.0587327829216542	0.0688850392708723	0.0596131733696865	0.0747351590946985	0.0525909714761191	0.0268508514360251	0.0309694141869442	0.0298438494090385	0.0510296635719513	0.0762088985138613	0.0730662561875147	0.0283521193955708
0.0182535734071573	0.041837507648703	0.0998393975785352	0.0541765044958239	0.0505232889446664	0.0325405610687108	0.0266136702852153	0.0367183636541575	0.0324716248504627	0.017446951525469	0.0420256444272794	0.0221753803717484	0.00570734804553963	0.00969260136406646	0.0277657337588278	0.0149114976983246	0.0340847339418432	0.0283554782735916	0.0210371485043255	0.0429426656582558	0.0326070256597359	0.0371447114282199	0.0621547666554775	0.0747948583983893	0.0610277838606715	0.0469974018048972	0.0526275468058883	0.0551964072099521	0.0234678195966083	0.025961192385907	0.0406315595328792	0.0810188910584953	0.0655536818685541	0.124476276704551	0.222163492653648	0.110655174930743	0.0606679561308092	0.0438050417463368	0.0578131474695768	0.0678392874553717	0.0588101955537756	0.0730638479353488	0.0517476237489013	0.0260933452235091	0.0298417659540397	0.0297296475563307	0.051290245962557	0.0756675963082892	0.0722024858481797	0.0281075946600316
0.0178367794229371	0.0407024445341299	0.0990258044405773	0.053611175221768	0.0501309418886827	0.032010088076003	0.0271137470162111	0.0363273791618992	0.031601762583774	0.0176993981431328	0.0424831331199735	0.0212420321417134	0.00551019616510538	0.00908443847336299	0.0275072269013387	0.0143023049629449	0.0328971249831378	0.0303650141902499	0.0198840234985084	0.0415386942549641	0.0313101818684148	0.0384496355393081	0.0605759355480501	0.0738245545882431	0.0598457281413355	0.0454367355731815	0.0515285678643926	0.0538103313383798	0.0230713135525091	0.0249808198635805	0.0403833511221521	0.080120121843934	0.0660166208161499	0.122059468905986	0.218639522609353	0.108984228177971	0.0595328930162361	0.0454525318061379	0.0602223027300092	0.0668065275265553	0.0574004966297078	0.071710996437407	0.0513400666792384	0.0257918067023194	0.0297913827837275	0.02870246463253	0.0506757138786254	0.0738996381870198	0.070732754901372	0.0304391788507002
0.0170423889272492	0.0393475650343642	0.0974142559599754	0.0520321460672875	0.0502112935390723	0.0309333062482204	0.026523091485003	0.0362176927820023	0.0311254831866804	0.0180337649438468	0.0428073440678038	0.0200225692949851	0.00559194998863098	0.0085263656433332	0.0282513847424747	0.013636882708245	0.0324260106531895	0.0296701779872215	0.0196170956803209	0.0401946914993554	0.0321772239450672	0.0370376788788348	0.0610794345321237	0.0738870265506775	0.0593800957538173	0.044405813521018	0.0506346309979273	0.0528242550609236	0.0226797349190915	0.0253523323695766	0.0397129143160673	0.0782117879714171	0.0663462028000606	0.119864077712803	0.215839834403943	0.10860993509135	0.0584969960220984	0.0441449776301843	0.0589864574310473	0.0654038315462857	0.0567100729150227	0.070013463848225	0.0499593697656287	0.0246221566503904	0.0289335459341038	0.0288150900306951	0.0495371809796817	0.0730255060258659	0.0691111456304719	0.0296158338758469
0.0175975702703035	0.0383284941178591	0.0963330933313779	0.0511744834990706	0.048631963353071	0.0304440587300889	0.0254932071993979	0.0362369667212114	0.0309102931806485	0.017321991756836	0.0416815020240237	0.0197539224283766	0.00645949114385722	0.0105482993055165	0.0272212944879343	0.0134900823105945	0.0317268411806389	0.0289627063822044	0.0210972280583583	0.0389311829880145	0.0310558339990412	0.0367915856106349	0.0594501568793271	0.0728854629936677	0.0577293973317558	0.043494028654126	0.051431738699184	0.052552170097473	0.0226970521534158	0.0242093949041717	0.0396887684193516	0.0767737445531076	0.0657785524145422	0.1178660839784	0.212713384404659	0.109090904242661	0.0568147368216526	0.0436829972303256	0.0581487183963737	0.064401317363421	0.0550712731599123	0.0702721291433565	0.0489573308956915	0.0250831785025121	0.0279800444359438	0.0298619825972216	0.0506881670773252	0.0728214541861011	0.0675097054714609	0.0287601834656897
0.0179969994889066	0.0381301618769883	0.0945423360333539	0.0500722882734324	0.0480504575957167	0.0296419206336831	0.0253479911781723	0.0360858726634494	0.0306765184391524	0.0165765268051494	0.0409524116026887	0.0196374628392632	0.0062529993643981	0.0115881889282449	0.0259913509911553	0.0124732453648486	0.030355864416396	0.0280513730625935	0.0203261278961166	0.038363849477781	0.031373144987541	0.0381646933611693	0.0587980592303607	0.0717262381386147	0.0570561482575168	0.0428487517456689	0.0500924336196752	0.0512202165245758	0.0229480728322972	0.0238887408814153	0.0387505165442815	0.0754598687152187	0.0654731480148757	0.116318211586316	0.210476403330322	0.108927935283594	0.056408027393377	0.0422910908535096	0.0577254363906935	0.0640917618975211	0.0542183874866165	0.0696557116514793	0.0476062301336992	0.0243688940788678	0.0269958614883154	0.0297688133415545	0.049698343749624	0.0716842838508829	0.0660982637333258	0.0278300990510899
0.0181150196887985	0.0388699547610736	0.0929439537208431	0.0500470491569835	0.0466468268333564	0.0285520280909844	0.0248217960018118	0.0350435272572624	0.0293823839315179	0.016244354365784	0.0397220165586285	0.0187143813684616	0.00585768160261765	0.0125088383812343	0.0260738573934827	0.0134041615770714	0.0298099992067202	0.027491604949789	0.0207129296346131	0.0377610338575117	0.0308359067074988	0.0383936912077443	0.0598340037557911	0.0702411545842495	0.0573481805201571	0.0418074520279223	0.0499818758327446	0.0520313142696644	0.0230683824561231	0.0234657361416095	0.0375474757591974	0.0746301624690194	0.0645123029319862	0.114491853350024	0.207735558865334	0.108299175499367	0.0558362576291538	0.0428303412916114	0.0576901840152392	0.0629992234461928	0.0530783811175977	0.0679624410348803	0.0462081209231796	0.0233870322427019	0.0267894410057954	0.0299319882695565	0.0484018326773522	0.0706675578114867	0.0649382783775888	0.0268903024090054
0.0189120560931161	0.038133259332899	0.0911102439779397	0.0485760823965643	0.0452181074703075	0.028092360880706	0.0264073923965736	0.0349710499577047	0.0296141544368365	0.0158312519786339	0.0389322128326907	0.0198654783724548	0.00606270783388373	0.0119294873758179	0.0256449825390226	0.0142384545930208	0.0292283825430162	0.0272364965797314	0.0207546779534096	0.0366553450818565	0.0326019714989405	0.0380031582627671	0.0604105108055248	0.0686469233379719	0.0565733412295526	0.0407152938269359	0.0484904626945619	0.0518754116294528	0.0227619006804876	0.0222399120235352	0.0367634153977999	0.0731940678337126	0.0650944978930853	0.112518053043629	0.204305764155736	0.111123168039135	0.0545272933581821	0.0422358436475729	0.056060494424572	0.0621754427678227	0.0515059746565734	0.0680126816113143	0.0450400314820292	0.0251818376224915	0.0264792597112077	0.0288810238556179	0.047142697044944	0.0690892970795723	0.0634099255030591	0.0258983877044234
0.0180192441339124	0.0374269839320827	0.0902137087341375	0.0484205758504589	0.0450192444633343	0.0269579235948208	0.0263146113131306	0.0342402642535949	0.0295453370468203	0.0147640635501041	0.0384499286489467	0.0192160107883538	0.00641403538422642	0.0124631211994934	0.0248386537669729	0.0136588817749049	0.028186155965061	0.0284093233063923	0.021433868439242	0.0355208602646785	0.032517302422793	0.0374898836761518	0.060341907306326	0.0670937749723923	0.0557443321089803	0.0402108600607716	0.0471664310037892	0.0503604705013601	0.0222040417412751	0.0216034759355291	0.036541990870536	0.0734982839510604	0.0650953059250621	0.110632581722924	0.202449667173948	0.109021096617379	0.0539788773024622	0.0415423937739162	0.0546424141492164	0.0619998463286494	0.0499105630498592	0.0670840944324361	0.0449922387671717	0.0240622934750005	0.0268959507109603	0.0277155248699222	0.0466647461307222	0.0674455857575446	0.0629850749647183	0.0267901222876581
0.0182858471549328	0.0369421330585303	0.0884777074853586	0.0489474760743285	0.0440360438290893	0.0268157733419775	0.0252022602346087	0.0342628336957678	0.0293710477181976	0.0145820028551172	0.0380799609099648	0.0182556330965097	0.00676100589940059	0.0120757253198375	0.023574511505062	0.0125123556968976	0.027773568500249	0.028972157187579	0.0203183486078703	0.0354211950656693	0.0312215676949694	0.0370255187897736	0.0591045726935247	0.0653047288009073	0.0545853607541553	0.0397126925033678	0.0460077052273101	0.0499488811936958	0.0217381716972932	0.0215065754733814	0.0370250672424925	0.0725015527421466	0.0652449502783952	0.108685462315525	0.199638413020637	0.110538945076212	0.0532458813932397	0.0420484198383876	0.0547943241608372	0.0609970944893209	0.0496534108342135	0.065996911173424	0.0449875727786003	0.0235733390665076	0.0258401697926899	0.028372035007232	0.0454271897052214	0.0660987390462532	0.0616936497407704	0.0274793973294351
0.0187405235794727	0.0363569832353987	0.086614417434602	0.049191382903062	0.0435116231543247	0.0262288173297215	0.0240399300017628	0.0330304819468229	0.0304960896518831	0.0138067753922886	0.0367789264429998	0.0193699012705058	0.00655076706969655	0.0119057930263833	0.0235381896755209	0.0119329571601885	0.0267706819889244	0.0292940866333574	0.0197270434823279	0.0375981361953841	0.0305798873209968	0.0355887270288397	0.0594349627094121	0.0637930910976605	0.0532068819675404	0.0384339026814086	0.0458628298470159	0.050626915084738	0.021469477299392	0.0215384689708149	0.0370555744105542	0.0711344418563806	0.0650950207373056	0.106890110325869	0.197287420218763	0.108486670605491	0.0518840464809686	0.0429947203456963	0.0531793296615112	0.0600493363557013	0.0483574622155724	0.0656675193146842	0.0437921132347095	0.0232818454918518	0.0261584710164553	0.0273617177704745	0.0447366392404223	0.0651301305188817	0.0627786782478447	0.0271393822267663
0.018998159029928	0.036991209118292	0.0864542052905146	0.0477097928987137	0.0423345027675523	0.0255641001225307	0.0229345660232748	0.0346204274548711	0.0317134848873769	0.0127860012711267	0.0356854373658165	0.0190030309874347	0.00670464962996638	0.0114827882865775	0.0240126787272543	0.0116372095348318	0.0264607304289183	0.0305689472017828	0.0188453776112735	0.036558270338302	0.0300950364474445	0.0345950853539545	0.0592934145196103	0.064915843607412	0.0520581773719488	0.0373198563201121	0.0459111374842115	0.0501694818452188	0.0211615854287383	0.0211446642885202	0.0357459922327768	0.0709326081436107	0.0636710465816493	0.106159063199649	0.194391433614247	0.10743808275619	0.0518788259606485	0.0427171534398155	0.0520097033752286	0.0586455154681699	0.0471201434465354	0.0640237921488923	0.0436322338096714	0.0222284252944546	0.0258774026386754	0.0266191284619992	0.0438207429167077	0.0637269909132131	0.0612984270415754	0.02733522699665
0.0200606735480043	0.0376175606503535	0.0847436491271198	0.0462465975046587	0.0422990523450448	0.0256944467710084	0.0243947431802403	0.0341917110380534	0.0317249161632826	0.0125221867526142	0.0346905915648484	0.0182154216228454	0.00632499342914622	0.0122346224314922	0.0231840973883167	0.0126635765047736	0.0263885541608814	0.0299141085816013	0.0189528617079397	0.0354675222323338	0.0299777133731795	0.0333585983825406	0.0591748873192624	0.0641320525900067	0.0515191725121929	0.0377720056642542	0.0451507793941308	0.0490797715058089	0.0208362574955285	0.0205431003256265	0.0345377467711369	0.0700740820902422	0.0639872405847695	0.104076131045107	0.191595231036972	0.105934683810353	0.0511506544776399	0.0427620071364049	0.0513224325696291	0.0582160543944326	0.0464510850479403	0.063718910593446	0.0429427052676664	0.021549607137082	0.024834272966158	0.0257581703908185	0.0437668265869678	0.0627665736119583	0.0596451619297056	0.0270607971560905
0.0197064941200967	0.0374705859712963	0.0847768101256933	0.0475235256843186	0.041073196539442	0.0249087703456575	0.023497629639043	0.033747047872519	0.0307792652503081	0.011878874470924	0.0341121436539942	0.0170973509454295	0.00548221607744139	0.0124242247582617	0.0220255696588906	0.011763325898255	0.025168956642157	0.0307134264879708	0.0185486397506513	0.0343690582131762	0.0295641277512198	0.0324139218610674	0.0590365712573674	0.0640172169867289	0.0521139078126952	0.0367937720501013	0.0443998562656603	0.0507042722636844	0.0197919553844566	0.0206932912888263	0.0348330666148588	0.0690348262180837	0.0630448534872303	0.10299728160609	0.189641853342695	0.104237309658813	0.0502188827021476	0.0415729326295065	0.0498781625519697	0.0569626066733899	0.0463007039595695	0.0625884738580337	0.0440480217148617	0.0214959046981596	0.0247397649124118	0.025290676361001	0.0423100875268444	0.0618606271721921	0.0598199820244306	0.0260667593870991
0.0188888766660196	0.0363047067352587	0.0840865448486507	0.0472322301567159	0.041861487185894	0.0278329905380654	0.0226541789273576	0.0326699570913336	0.0299942225755271	0.0107544583659264	0.0344127473930933	0.0172690735842439	0.00471370637065443	0.0128453916214147	0.0214981228251544	0.0113420956600451	0.0245811925979243	0.0300142649373023	0.0186385451908831	0.0348365918524043	0.0286453240967655	0.0314809855689028	0.0577729201521482	0.0630106626439807	0.0509787813230651	0.0358914855198767	0.043722067952964	0.049544128470305	0.0186330394828065	0.0230531882862081	0.0342741144559132	0.0677745656784139	0.061710158943118	0.10199560714273	0.187861584616604	0.102156975881608	0.0501918136309279	0.0406325418462626	0.0509823857794318	0.0554482596864565	0.0455142353460062	0.061514615204755	0.042736641269842	0.0207836482763392	0.0236469729608555	0.0264238857551569	0.042508855471232	0.0615826166409124	0.0581425551720808	0.0255741767565931
0.0177199078959533	0.0372585647181142	0.0821076745376966	0.0463278601714926	0.0432992137289185	0.0275523816294488	0.0217999465341007	0.0318401637044309	0.0295379142432696	0.0105158750419806	0.0335613035023441	0.0177789100740171	0.00408233236532596	0.013622829289356	0.0214875946438109	0.0105433164416601	0.0242346498643848	0.0289622786005696	0.0185359409736056	0.034064945080296	0.0280994430433254	0.0302406564846584	0.056376102208415	0.0627396392127348	0.051048596870229	0.0355107677868518	0.0429463651772079	0.0492277284982495	0.0177649596395958	0.0225342337101095	0.0334243896135851	0.0685288872943157	0.0620081801486444	0.101708137884193	0.185359141272273	0.100868038128647	0.0498886352801384	0.0395762460056542	0.0505630647148139	0.0542929799287015	0.0452691719224825	0.061028259173599	0.0432065593955895	0.0210584425234764	0.0252684317159952	0.025118787362662	0.0413654585366639	0.0598833095501345	0.0565923062153588	0.0245135476464625
0.0173310068586938	0.0362229133023224	0.0802171807437243	0.0447755119160076	0.0448041336761237	0.0290615239398263	0.0211902388763829	0.0309356115159187	0.029087262134849	0.0100463450884571	0.0323589281553586	0.0179634344743448	0.00322488368792643	0.0144331427681143	0.0210093585418325	0.0100309132620785	0.02340331963235	0.0278595605307112	0.0173713609262364	0.0328137867831873	0.0273051555321051	0.0325882745647471	0.0556558605294131	0.061047208315641	0.0495226680916295	0.0351773120025822	0.0417549933244934	0.0499997872082283	0.0180772481548286	0.0230637243894338	0.0329041992238751	0.067827800726291	0.0606438102340935	0.0999994671287443	0.183249290562271	0.100211805257211	0.0487598859056186	0.0381502913794668	0.0499788259081267	0.0542578384595969	0.0460904017548085	0.0598249252788764	0.0420332256684727	0.0202665553425398	0.0248495542767763	0.0270621993292265	0.0401937250297362	0.0593534148548218	0.0563584680988057	0.0235724201281811
0.0174360351719014	0.0349874720193489	0.0788818049177493	0.043625215022109	0.0434195708840372	0.0288719770662316	0.0208432921268551	0.030084833063268	0.0301520423112129	0.00922113847130462	0.0323836048181766	0.0172100001092409	0.00356893895047876	0.0139574733559444	0.0204520066030761	0.00924842935522378	0.0232627933653422	0.0277487413216705	0.0175396850776193	0.0326626848035432	0.0272012204386307	0.0322273298495052	0.0543491460729647	0.0593970802690924	0.0489088252114427	0.0353583586966572	0.0415353591425896	0.0486782746759713	0.0180666803640744	0.0227360357353508	0.032092760837855	0.0665187413927338	0.0589986888170476	0.0985884690160081	0.180378859949489	0.0980964250734866	0.0473474460103357	0.0373587448394616	0.0512519198968383	0.0537552980232604	0.0445410004394739	0.060295231576848	0.0414698927087121	0.0206328314844516	0.0255841979374807	0.0268549549709656	0.0389727570254042	0.0582559489928119	0.0557235134027569	0.0226004527227888
0.0165615623698161	0.0359364263571694	0.0778820000185711	0.0460192236439192	0.0422861159115354	0.028791110493504	0.0199690252937051	0.0292020898162447	0.0306719633569307	0.00940564702786805	0.0312809184358467	0.0169550264111794	0.00382365122643016	0.0134664592580991	0.0201567580562932	0.00966651460623024	0.0244849813395213	0.0271076709326216	0.0171742882646233	0.0319393060592199	0.0271836417821963	0.0313605016636701	0.0540581198893543	0.0577036512148509	0.0474945395176248	0.0348566738235901	0.0426368889301294	0.0481812478695934	0.0176734698229391	0.0222635588416771	0.0315465787528942	0.0656087072617914	0.0585648390206133	0.097152485287051	0.177331422802515	0.0980913075376342	0.0463778551695807	0.0372575111077917	0.0504464783755866	0.0521957408550421	0.0444143453880662	0.0588883528428166	0.0406796374354932	0.0196548513705267	0.02611833083973	0.0257784187215289	0.0390003330970799	0.0574272884350531	0.0544159592268034	0.0223848428570043
0.0155490983030029	0.0355976866775226	0.0773411731259265	0.0475116270173675	0.0411880083770735	0.0293066745040533	0.0196797736116906	0.0294786268774493	0.0303986188142223	0.00963039082374219	0.0312126555775792	0.0164905664622157	0.00301195141830003	0.0129390045024807	0.0189507703310589	0.0110575971073053	0.0238844551431859	0.0260917846127306	0.0179192145283254	0.0328410618233422	0.0280594137729499	0.0315251738273936	0.053302879335126	0.0568180640121449	0.0465869136388482	0.0364026766514933	0.0414706294437497	0.048987568719761	0.0173702122533283	0.0217969520626576	0.0314537580600406	0.0646249204082692	0.0576685572770391	0.0967763067924835	0.175725340420579	0.096555159531094	0.0449737411724108	0.0358603683668914	0.0496723045230806	0.0515274350352488	0.0443317993763281	0.0584558814538719	0.0410262514659718	0.018859145842406	0.02541245153302	0.0253532116984924	0.0376240724374599	0.0557583379965765	0.0554212777559402	0.0222357055041271
0.0146342714333751	0.0357097179345283	0.0766156871609581	0.0487728302610102	0.0402949349957597	0.0295393877133448	0.0201383951335285	0.0285821550087041	0.0299798047500604	0.00961842085985196	0.0299331290205824	0.0178181471561801	0.0020189434939848	0.012758353902512	0.0188230299818001	0.0105600712223536	0.0240781926924245	0.024918403354321	0.0173364491917134	0.0329873393767725	0.0276484027626807	0.0313900819715233	0.0520253966237174	0.055475637711079	0.0462859930244642	0.0351650093196427	0.0413608559231495	0.0479338078814324	0.0168580625739746	0.0209958913422208	0.0313408157865906	0.0630792027681225	0.0559753341917328	0.094703609709646	0.174904744338823	0.0972283927615687	0.0436721284080507	0.0363093806457122	0.0492692550043465	0.051292725511662	0.043016893693763	0.05805004343263	0.0411346465790823	0.0179457290677964	0.0253107662540689	0.0256988275718233	0.0362436369459603	0.0551520922013472	0.0542025358004853	0.0225349862889113
0.0136457472943424	0.0356077078584102	0.0748359571228516	0.0488275308570803	0.0404336788392895	0.0295990790951534	0.0193154145652529	0.0275904858824679	0.0310972892081991	0.00875600516236032	0.0307109548607479	0.0184912774021872	0.00191014436488591	0.0128989197789304	0.0189945783392077	0.00947329990121191	0.0233763931550086	0.0248228575340165	0.0168247272939944	0.0349606009951823	0.0273275506928712	0.0329153532339065	0.050487331521703	0.054979236733389	0.0455422312774344	0.0352611492811065	0.0404018328731487	0.0467868144123797	0.0162034220008463	0.022097389442232	0.030017172268042	0.0618291139251006	0.0551324776212068	0.0950596032485601	0.17290350263275	0.0973829169942906	0.04404536788435	0.0357108190761437	0.0479142804419953	0.0507632269104555	0.0415907330986404	0.0567135902306861	0.0407525979698606	0.0168097390930147	0.0252528731395026	0.0254022006175508	0.0354119739948763	0.0540855454452696	0.0534242346473923	0.0217247678727385
0.013860343159215	0.0374208207077898	0.0749071273118587	0.0489240748345325	0.0392309945389011	0.0298281640824318	0.0186302509802986	0.0278445168765566	0.0305422108496124	0.00898881343423727	0.0305434466632238	0.0179439387224362	0.00184522454087504	0.0127825552524025	0.0185898493814633	0.00942075405707962	0.022640783024685	0.0242819276569043	0.0160429088252382	0.0341236145393106	0.0261600791585265	0.0327204590898777	0.0504143947529821	0.0535533296384944	0.0451904917892212	0.0352922981216203	0.0393271345003649	0.0457391217357585	0.0153442542750257	0.0212288105204474	0.0288800890735272	0.060148011319445	0.0537684721132335	0.0929656913653929	0.171650134130528	0.0959618897787847	0.0439674007204799	0.0353110888260198	0.046746262297784	0.050219033217908	0.0401610235003259	0.0552448732847902	0.0394183549730293	0.0170488373392986	0.0260463050874534	0.0253644290835808	0.0349096236837107	0.0536702090873603	0.053059637944491	0.0217114195013586
0.0130302883502022	0.0368935164679318	0.0731486120740818	0.0484452604351591	0.0381070458249488	0.0297779472716442	0.0176771455762449	0.0314127464762817	0.0311423488737236	0.00862331363677372	0.0301653748388285	0.0183178040274233	0.00199376775259291	0.0117319710888059	0.0195085738170964	0.00836940939279903	0.0215315294020738	0.0231735533632089	0.0153771221639606	0.0347855907752863	0.027729055444591	0.0314009428719161	0.0492365851624648	0.0522089387106616	0.0438861855849388	0.0344937248721706	0.0389887988367065	0.0442791505477282	0.0142831181644392	0.020775053034234	0.0286502673512112	0.0588918067834229	0.052655320924617	0.0918334642846205	0.169668063379196	0.0938567763542934	0.0444645621988539	0.0358732493472259	0.0454438969546221	0.0494051548921936	0.038812869678484	0.053666818521811	0.0379518403103641	0.0159452557842886	0.0248734862826746	0.0247317162801733	0.034073278900291	0.0530686451244666	0.052486925476295	0.0224212518272488
0.0124019325819632	0.0371808431325901	0.0719010423895755	0.049779931213625	0.0372947677194235	0.0288352195331736	0.0193727610699527	0.0322997833834165	0.0301826762293886	0.00764565832001591	0.0306851295250218	0.017389842677233	0.00292727442027047	0.0133313119490538	0.0185020353181124	0.00786274165587559	0.0209251568567304	0.022291602304398	0.0150598587067536	0.0336318003313707	0.0271520255506371	0.0311823306128064	0.047669367534232	0.0522209482839624	0.0423854325477312	0.0334498901521441	0.0382293676068343	0.0446023158071181	0.0149576347398181	0.0201993460945949	0.0278066027487084	0.0598627918754318	0.0521514179245551	0.0898434241198707	0.172303879530976	0.0929473918176852	0.04310547617968	0.0345996245924119	0.0445404855171358	0.0487077123899462	0.0376090525489517	0.053660710750693	0.0370564299738236	0.0149617065872301	0.0240554806563733	0.0248086060680744	0.0332685741140769	0.0533889505844095	0.0525380136941164	0.0212509363372214
0.0121003623732449	0.036231215434789	0.0704775910781395	0.0482272264734444	0.0388742801087137	0.0279254705899876	0.0184529671802328	0.0315383796048953	0.0296176955181462	0.00706292467093232	0.0316449922945278	0.0177067971810371	0.0041043631195144	0.0122313823817033	0.0174654649639942	0.00846815565348183	0.020241260772916	0.0211441652099464	0.0161287661837043	0.0344487365035852	0.0272626387907425	0.0302008965582751	0.046313006642509	0.0511270235032623	0.041668866622035	0.0320787787159052	0.0372454540031981	0.0444961625866488	0.01630425963841	0.0198221694428798	0.0266119195492658	0.0589078565166073	0.0509732993806349	0.0881758204013553	0.169526879595972	0.0911348968751114	0.0439748552115591	0.0354045353475613	0.044031060965233	0.0479764038416162	0.0371006736854894	0.053208125703034	0.0362359368765352	0.0149047799422829	0.0239281205574566	0.0246931525579909	0.031984777662615	0.0526632903380344	0.0510998989788677	0.0212860065093869
0.0122916282952606	0.0348255566706048	0.0698798850718404	0.0478421279396047	0.038180061812491	0.0266229864185938	0.0175445887226544	0.0306375823885101	0.0285493663385905	0.00691273370773254	0.031444624129951	0.016828957579049	0.00458634627173767	0.0119531975690167	0.017228576922823	0.00776888319646365	0.0193744721964916	0.0201810940781799	0.017758550836957	0.0346388379089286	0.026223573043755	0.0301247831148222	0.0451223477591857	0.0501317419987773	0.0409612048918469	0.0311074688267291	0.0359122487729252	0.043306810813876	0.0168473442674601	0.0186841435443921	0.0253895493717978	0.0571992332924509	0.05029890955537	0.0865076621510912	0.170527033057963	0.0901955359365437	0.0426431155294793	0.0366034884414691	0.0425497719924054	0.0473179766088323	0.0370239185695844	0.0518254879283038	0.0361699238327912	0.0150612133485969	0.0242701715838314	0.0246004031620764	0.0313761473808662	0.0516701873511336	0.0506578579563166	0.020767741137033
0.0112896765660268	0.0356489254111044	0.0689919054607328	0.046802602723454	0.0377496501128987	0.0266763799041135	0.017306726289982	0.0306836402111824	0.0289616052405891	0.00691326447383489	0.03022600892461	0.0171954080023675	0.00638077932306746	0.0112106241043056	0.0175687979944271	0.00824787187724383	0.0204323128041144	0.0209737338379183	0.016731217397396	0.0344225388393992	0.0263457284661159	0.0308151672200966	0.0439039464446621	0.0486597295499176	0.0407088929461793	0.0300206341305305	0.0351272377856727	0.0441949488626261	0.0172560896194417	0.0179217574524874	0.0246714545228516	0.0556819552091314	0.0488673462366384	0.084796440549598	0.168814084486167	0.0910753718528273	0.0413917195759069	0.0363415197214915	0.0423627918086191	0.0479223766055266	0.0370331713279059	0.0519060534695107	0.0359771369094076	0.0155559428091586	0.023672315061772	0.0254444717805675	0.0304135674057914	0.0519440785037086	0.0507316661320712	0.0195967047557323
0.0113846916202289	0.0349947759946678	0.0690293442756535	0.0464989965910297	0.0364101865957473	0.0276860475465367	0.0183264547227034	0.0295595409814697	0.0277738378442412	0.00619077298030958	0.0303409712780018	0.016791756420592	0.00577123010299219	0.0105410745490189	0.0165650796854794	0.00750879988443179	0.0206476691696709	0.0207570624399291	0.0169287574500543	0.0337410906171613	0.0255519637991158	0.0294980513324188	0.0425518316817578	0.0484181200670003	0.0396516464797159	0.0289260439117318	0.0339904714664429	0.0437748831410885	0.0170218078774896	0.0169349206743473	0.0234093877940574	0.0562037220533843	0.0487294817220245	0.0844461666095778	0.166420677927398	0.0898390195534094	0.0415168377821824	0.0359764793931912	0.0421781406581775	0.0468393127252192	0.0357664069230118	0.0507947718450756	0.0346809506343028	0.0153427808049506	0.0235284457605076	0.0251722600670029	0.0296330639694679	0.0526611276642143	0.0491884042753831	0.0195034642031261
0.0113084038953693	0.0340510421771674	0.0680881296166688	0.0473900102829911	0.0351298916161845	0.0274072606708087	0.0190570740672885	0.028576997863441	0.0290675841796516	0.0067956958212241	0.029157339104123	0.016435644053446	0.00597732578834508	0.0101775552220865	0.0155951006725003	0.0073105389405001	0.0195206467654543	0.0203304373999924	0.0168473917987528	0.035173358983402	0.0247467916218563	0.0286438585485724	0.0426412697309443	0.046946131383787	0.0391178938278085	0.0286105866436492	0.0332505993635363	0.0440617820241121	0.0180876099766475	0.0167258938926083	0.0224181860588666	0.055804601788184	0.0504433967634401	0.0833559730353584	0.164631140599221	0.0892985253798141	0.0401305797073212	0.0352757334660979	0.0418681890981714	0.0457697081226415	0.0347705550430138	0.049293258307184	0.0345704562224292	0.0141753330362522	0.0250237881522242	0.0250097664208637	0.0283731599144936	0.0519444983634612	0.0479194930404333	0.0195815026639352
0.0114882464633613	0.0336719246643317	0.067754032159947	0.0465900110947589	0.0351626802862981	0.0268980183221948	0.0186728231748361	0.0289676258710037	0.0284739262551182	0.00681894654525972	0.0279458773583405	0.0157862556881663	0.00567049544989612	0.0121151842147	0.0170401311908437	0.00743372420753721	0.0189605221679542	0.0213764031063104	0.0164693278962397	0.0350567488785283	0.0238240349482218	0.0273324464160242	0.0413898975430182	0.0454924264045172	0.0396965635513622	0.0273421190340983	0.032030819641523	0.0436646343075609	0.0205649330327619	0.0161792206509557	0.0233106256896104	0.0564949621278121	0.0493290176830943	0.0817902130334365	0.161991981413184	0.0874463101202677	0.0398673276424395	0.0344348336004566	0.0417109397379987	0.0449898384368879	0.0342761741452656	0.0480230478835657	0.0339084403770429	0.0140005842384663	0.0251183120497346	0.0259338064394024	0.0281071035033399	0.0513643710135966	0.0478359330277833	0.0205942439966228
0.011389405140093	0.0324681709098564	0.0671051032638305	0.0465867631230879	0.034386977510542	0.027607216897515	0.018569799097806	0.0286941862657098	0.0292698694397026	0.00588497248653681	0.0267919918518395	0.0147834167081345	0.00547380303862509	0.0114131390989382	0.0173401566325477	0.00666223587307142	0.01779066614709	0.0218564770849416	0.0177971779341964	0.0345800733873285	0.0225512261472667	0.0263350418471299	0.040494312925071	0.0450775019844785	0.0397576808719533	0.0267911600542164	0.0308474568116364	0.0426557271658216	0.0219907609088353	0.0167238579689023	0.0230011335987675	0.0576871103249748	0.0485049359732035	0.0807755466833927	0.159917224640994	0.0864464260022683	0.0387142026366224	0.0340509471145819	0.0403860604058387	0.0441558622962235	0.0349787817146582	0.0484910964451318	0.0347644710375422	0.0150188550448768	0.0238932246666978	0.0259107062311271	0.0292053219441515	0.0513868770807125	0.0478172056984408	0.0197230666975014
0.0111004069583065	0.0311092591720893	0.0664429765120944	0.0470513815096941	0.033216875911332	0.0274144695835421	0.0202330616249171	0.0284879400645966	0.0303749086210235	0.00564308573774509	0.0259926818673522	0.0143246684361826	0.00583245040805089	0.010911192803761	0.0173812791226563	0.00587906276247188	0.0172732959474163	0.0206293854657274	0.0171946633454477	0.0333012518778408	0.0218471292640346	0.0258816487674942	0.0398650382185055	0.0438809254552081	0.0387335161852421	0.0267574049144836	0.0296149941563417	0.0425737594514786	0.0214850121102383	0.018303726842888	0.0220575265313812	0.0573120884251975	0.0476060241647639	0.0793694284500452	0.157698131176494	0.0847784895647037	0.038340955238441	0.033182732599375	0.0406299989221007	0.0428856677163695	0.0360766912020671	0.0470394669989787	0.033568417352492	0.0177256908699043	0.0232149848067204	0.0246545096169872	0.0287162803949553	0.0518769247089386	0.0465440641784364	0.018586268690743
0.0108575299742492	0.0297884833748699	0.0650660424924939	0.047637822599612	0.0328055876351884	0.0292443134479687	0.0209612568735721	0.0281779251295335	0.0299138709251376	0.00497889929665664	0.0267556541785341	0.0147009578370998	0.00482567425260315	0.0116063300383102	0.0166350774359322	0.00676430140236441	0.0165284330587712	0.0199491572133367	0.0167272247688052	0.0329101802448791	0.0211730404702905	0.0253913634828043	0.0387757398169661	0.0438262723904306	0.0374668864523441	0.0255970155427583	0.0305881577659349	0.0427692556585489	0.020560235356662	0.0176523896946056	0.0220400429375322	0.057600951934988	0.0463780373728696	0.0794693550711646	0.156825028860017	0.0832588666042754	0.0373343929738107	0.0321339150154922	0.0400415615178874	0.0423968083704621	0.0361827731255972	0.0470306261785277	0.0323021599480539	0.0167412940314584	0.0229066809981963	0.0243070558670034	0.0285097569279677	0.050425770575713	0.0463074692469039	0.0173997925611814
0.00976706705603745	0.0294197910589101	0.0640039399122881	0.0464094397136114	0.0321442293060184	0.0289036329072014	0.0209573909950953	0.027276343646818	0.0296286752467708	0.0044930898753672	0.0273815620851966	0.0143282966581956	0.00400152124577319	0.0121439802562228	0.0165148311871633	0.00640517079812902	0.0163669851010724	0.0197239539482993	0.016478247935512	0.0316946308079204	0.0216131168660747	0.0246094578733447	0.039060943417215	0.043410785516761	0.0368539545886017	0.025110263417496	0.0300819336544104	0.0417076759225633	0.0193492410019249	0.0171580008749752	0.0208532024013929	0.0576735639065418	0.0464412143828131	0.0788237533655404	0.155218502852682	0.0820558178973092	0.0368932233582932	0.0328418698553189	0.0395029685960019	0.0419140171862621	0.0371381441879386	0.0480213684445553	0.031370602063379	0.0158541858273845	0.0227723258773635	0.0242616317949011	0.0277316379781636	0.0497369153936886	0.0485405685989998	0.0169298110603769
0.00998731914474695	0.0298850115085578	0.0628912323490706	0.0450899947925889	0.0330434421459787	0.028141896409631	0.0200391814818003	0.0264072181151668	0.0289429808957142	0.0035454822575079	0.0273192089509941	0.0136412793528241	0.00346406115303154	0.0114841033190102	0.0169702443467407	0.00872990256075985	0.0155908545436816	0.0193952196057759	0.0168490474721169	0.0307918927304147	0.0209206730714479	0.0243688861569857	0.0386195915984086	0.0432769057088557	0.0375458042420691	0.0245019737766785	0.0294969422689213	0.0411909157078132	0.0198119739805854	0.0167760790158674	0.0201063986516273	0.0591062521325351	0.0464610745412994	0.0777395962654998	0.154716461494919	0.0804849562032991	0.0360109633460795	0.032350182397493	0.0382905799900109	0.0441804280526918	0.0361677849246175	0.0493187746895072	0.0308759280559921	0.0181678665644515	0.0218103004340375	0.0239190579243061	0.0274310183953003	0.0490353535127364	0.0487257346717796	0.0158915058140734
0.00931170142775274	0.0300680069856354	0.0613883087161608	0.0440633822443012	0.0320176217859035	0.0281126250551807	0.0194726084722509	0.0259742001163556	0.0296055116634386	0.00318380080722839	0.0272576321612398	0.0142599783467533	0.0030821234501595	0.0127037562909094	0.0173136658587231	0.00821876688231815	0.0162916559239498	0.0183262883631788	0.0170451219765822	0.0305808458687339	0.0209173141934271	0.0253859528373133	0.0389280063132825	0.0421877578230767	0.0386968933241802	0.0254535819450107	0.0285577080804677	0.0398087057147177	0.0198436535872016	0.0158247401915275	0.0194114040109564	0.0581819744575327	0.0450771930310756	0.0785402450480662	0.152242980551635	0.078572091014207	0.0366069582258396	0.0322686345429027	0.0386456070593057	0.0442496336149321	0.0359750217668803	0.0502172904038406	0.0314081200971209	0.0171141849449442	0.0210090812759582	0.0235382134411672	0.0267300981868002	0.0481085883667468	0.0473137225581314	0.0175880323242255
0.00932496265842928	0.0293768544577949	0.0607971937157895	0.0438150708491065	0.0317913490667793	0.0282538405259333	0.018955610601037	0.0248448090693837	0.0288775778368937	0.00233751406174238	0.0268140463716743	0.0147433953596411	0.00219457162068658	0.0122070463598166	0.0165895741450086	0.00741625645745253	0.0163670643198936	0.0171643066931464	0.0171111746297369	0.0296281444806685	0.0217433367644385	0.0270070709515216	0.0374888379877113	0.0423029815985786	0.038047409896315	0.0245858427427314	0.0291612287482462	0.0388051696090589	0.0188754728414648	0.0147363686501966	0.019086551390674	0.0570352661762365	0.0449438756768012	0.0770981139385804	0.149502532180753	0.077299678307358	0.0358558449721982	0.0311886443528596	0.0373162756293918	0.0429782824402878	0.0351892344351796	0.049743680681023	0.030126169444194	0.0176472087836961	0.0201114844999513	0.0235448678221519	0.0268246933812497	0.0477887582197314	0.0472589506651221	0.0172858362868195
0.00912540252582916	0.0280776103361901	0.0606174620541471	0.0429744244836932	0.0331627773783032	0.0279254705899876	0.0178708752036013	0.025154206097641	0.02777592129924	0.00213969674320967	0.0270989885498131	0.0140937614160155	0.00189220130187375	0.0135878383360118	0.0161296534345023	0.00749559410693012	0.015761056181128	0.0161443485258434	0.0183672524156449	0.0285384262193765	0.0223251831627241	0.0266091231248758	0.0379176257014681	0.040970750759807	0.0369381641955859	0.0257490681482573	0.0296721901452811	0.0383457321333621	0.017855530517926	0.0140442892621475	0.0180214543390252	0.0566896186153771	0.0435150454074025	0.0757802137845722	0.147689245049967	0.0762557326809818	0.0352629237827024	0.0323549117611214	0.0366626807447039	0.0418715796637207	0.0350511560297483	0.0497863083287353	0.0297320082772038	0.0173655304209927	0.019926793740099	0.0235089103991884	0.0258335946305265	0.047281520107295	0.0464180507994808	0.0166258801307855
0.00890705961071168	0.0281767289253327	0.0591853125161383	0.041718909151416	0.0329435551342699	0.027005755919089	0.017309974261653	0.0243965097599541	0.0265816183501393	0.00209319529513842	0.0258918283860242	0.0151321379592582	0.00208269087944124	0.0133565906749134	0.0155053219823826	0.0064681576829015	0.0153114259955015	0.0161365296281864	0.019310011841644	0.0277599507848768	0.021241121125269	0.0283851694877945	0.0365548084758135	0.0406970655761673	0.036246734401871	0.02562192986204	0.0284330651871197	0.0380408505779158	0.0176350645383991	0.0139774919520731	0.0189259827618911	0.0560080040336146	0.0434011366643333	0.0752867755907968	0.145834700757076	0.0761178919320142	0.0343796497695768	0.0342722290479676	0.0363999752896888	0.0406723017726459	0.035765400843982	0.0508066150588518	0.0289812435863759	0.0172362136171911	0.0198507199060567	0.0228992423508813	0.0247910115678757	0.0460363032217798	0.0454174695558545	0.0154637558668749
0.00815979639178283	0.028593594206492	0.0583876423612508	0.0413296040981681	0.0332586796833033	0.0265865695264672	0.0170750270816025	0.0253707032142235	0.0252958176624999	0.00198346930583096	0.0248485244321001	0.0143926064972829	0.00256852406637705	0.0125540564844014	0.0146548366393705	0.00683571716971744	0.0161432869936387	0.0150868168716235	0.0181996095461247	0.027352655137324	0.0203193784525465	0.0286080674851336	0.035464099979256	0.0403417137097053	0.036031726599128	0.0254113187038761	0.0281237394558015	0.0366552420973889	0.0176512568654618	0.0131885121018763	0.0184370362752803	0.0556325860397311	0.0431397858511615	0.074182766254152	0.143067523955905	0.0742380134600888	0.0331671106478254	0.034549582063031	0.0351836019769891	0.0400833415242124	0.0347695648077483	0.0501555551764438	0.028962809366672	0.0161303109507186	0.0187123375228735	0.0217017231176381	0.0243568052867457	0.0464439632759103	0.0448120951676589	0.0144223927740713
0.00718790820521171	0.0279845599087548	0.0592798364136487	0.0399031345496426	0.0319537318065688	0.0275548215691431	0.0173320921565448	0.0245252561882427	0.0259398666792277	0.00183258121700422	0.0252216688458139	0.0137473295888258	0.00215518402276321	0.0126758950314773	0.0143678030843509	0.00622051172580522	0.0172412677779866	0.0150708622010246	0.018846740174999	0.0279924184158224	0.0204510797428675	0.0273183613096067	0.0358755070836314	0.0395654722459648	0.0359044536409146	0.0259475984361812	0.027201561079562	0.0354782246950841	0.01834773289809	0.0126645192087464	0.0181030259592619	0.054581336438036	0.0434133125971588	0.0723269227725925	0.140887612120394	0.0732533551995329	0.0324799982798684	0.0368224175758637	0.0357260845429977	0.0398632003418526	0.0355723683422525	0.0491936168738211	0.0292848576406823	0.0162715184995891	0.0194168938752687	0.0214547425986403	0.0249699748069519	0.0455068600737482	0.0452137029038462	0.0139043333706527
0.00627061763024315	0.0285314074318141	0.0583959286499531	0.0390472860924322	0.0317282591975392	0.02712880651413	0.0176284893762357	0.0267524854256842	0.0247683708287637	0.00219392994823449	0.0246970501239961	0.0137054862074438	0.0018533048606421	0.0116479040757	0.0135314424571669	0.00625090798751721	0.0163266864867047	0.0161183647524748	0.0177633594194066	0.0272845190291706	0.0194115624485989	0.0261935411886207	0.0353036026474121	0.0385011673825284	0.0354385122999936	0.0247972698547541	0.0272264991644902	0.0345710186760601	0.0192694676489304	0.0125510620129583	0.0201761191362057	0.0537132724385895	0.0424500592621034	0.0708981796438973	0.139308939450609	0.0729826803311004	0.0316738279454612	0.0377698350685521	0.0347945266583228	0.0393055632153397	0.0342174175455477	0.048179821930811	0.0282206636835956	0.0151137988021398	0.0197937219641704	0.0203602236767808	0.0251502372346966	0.0440710347824336	0.0442706186806801	0.0144559657105152
0.00564116864227095	0.0297094150693845	0.05707644411952	0.0379468812121541	0.0316544430999024	0.0277075475346228	0.0175171710886212	0.0258260767643903	0.0258442654057483	0.00246572972392859	0.0248594328637856	0.0144722372563991	0.00240578484189195	0.0112281076981546	0.013641144680828	0.00568549949464006	0.0152746050873865	0.0155367084793601	0.0177141566095309	0.0267768056038067	0.0203838863386869	0.0254654568463155	0.0342922318003321	0.0377052558854725	0.0358927609428987	0.0236825026021842	0.027378726051396	0.0360142430052791	0.0199033132814818	0.0125666126675688	0.0192888762601356	0.0527283923653341	0.0436678189041749	0.0692107236887777	0.138515420361955	0.0715032530005722	0.0309627281184311	0.0382376618174187	0.0334279782261876	0.0382657448895503	0.0336023230079852	0.0485821267926253	0.0275737311017745	0.0155653460832404	0.0192514691327434	0.0194494290451543	0.0238822211724268	0.0434611211557806	0.0442111174240424	0.0143627964548481
0.00512586605383172	0.0286612153923074	0.0565601592176973	0.0378596137586698	0.0319430531094649	0.0276624086502769	0.0174922963787501	0.0249537111829502	0.0257797416758437	0.00164963327121933	0.024892205690135	0.0138047077810541	0.00173928521122312	0.0108560485822919	0.0128350773308885	0.00478687287395699	0.0149586091313194	0.014685834964124	0.0177931615399592	0.0259989480761127	0.0217481611906523	0.0257458914735254	0.0332721627266793	0.0365789939819399	0.0364051720443625	0.0231132044651839	0.0268485778558553	0.0357170615192578	0.0198062623035736	0.0128371528640051	0.0207943428172074	0.0525638311079603	0.0422335700674031	0.0678632273831521	0.137391511257413	0.0698933522714522	0.030473124115604	0.0368070728901885	0.0330353380605652	0.0376641492391281	0.0328672674094103	0.0474270767694519	0.0272325435605512	0.0143951335776806	0.0193326367369918	0.0185712091928242	0.0236506883235719	0.0429225757651878	0.0432166914828269	0.0134414340324675
0.0054463061857707	0.0277961537861861	0.0554123260291394	0.0379860786849065	0.0313562000816765	0.0270011453836925	0.0171700183701582	0.0240283798976252	0.0262689178970361	0.00173680566211813	0.0262217510108663	0.0142725186861565	0.000868408943622434	0.0111691055200908	0.0117200407343263	0.00430344793918705	0.0150931068460304	0.0145472733238831	0.0181901587407501	0.0259750398358608	0.0216494624612623	0.024619328538472	0.034348754429291	0.0352540750403693	0.0389313968788318	0.0219555560646737	0.0263250127443602	0.0347856224628148	0.0192213263712594	0.0117220925017966	0.0210052074755992	0.0512104646876804	0.0414125620477766	0.0664473969223199	0.134899334672315	0.0690051983789378	0.0305850127787314	0.0355005802464396	0.0317119005109519	0.039451721940538	0.0326942376600454	0.0501778948840351	0.026916856557887	0.0136647598114414	0.0185196694277217	0.0185119772801788	0.0225501566931799	0.0414763252769973	0.043382932179211	0.0125315266516391
0.00510354219000467	0.028068896265853	0.0543638173986594	0.037068978235109	0.0304363982700744	0.0261567123586236	0.0175322305865401	0.023327198267015	0.0267520180346389	0.00248211217616221	0.02551458043737	0.0135011333361583	0.000114681468879933	0.0124777291501311	0.0109165717617236	0.00529331879818095	0.0151834083803684	0.0135385642291969	0.0204322969603501	0.025185877782375	0.024571638808082	0.0238470163282652	0.0340722648993791	0.0349450741062182	0.040001476794337	0.0217479552217171	0.0260418688334637	0.0365238893698813	0.0195367915612241	0.0121307190255463	0.0219577266603758	0.0514900595953851	0.0407080849142026	0.0657083803826828	0.132672034137934	0.069999410429336	0.02988744352637	0.0348270142969157	0.0309152760445049	0.0387503343409926	0.031438841156	0.0503214552318966	0.0256269048040143	0.0137090035231071	0.0174190823441548	0.0185385393509424	0.0215696257332108	0.0411750877873283	0.0424838540112469	0.0116329158747203
0.00461618007981882	0.027019809337978	0.0527116455065227	0.036609841790933	0.0299745921516225	0.0261308394916047	0.0174008382496219	0.0221030931973617	0.0283136348922096	0.00374979551938276	0.0274318185053949	0.0124416291332894	-0.000842329423061237	0.0116010540648152	0.0104633291978483	0.00442082646662684	0.0145283004161947	0.0134355163865205	0.0196056644044152	0.0240875484352136	0.0237573802320257	0.0234670590959243	0.0329486013731833	0.0346824399481422	0.0395271778677746	0.0206072675708356	0.0264427239908492	0.035391036460421	0.0187425436594145	0.0112796157757286	0.0215587173015253	0.0500862307859716	0.0394381992877514	0.0641279173675377	0.130472412659697	0.0693013183327544	0.0289220908925517	0.0335876516822905	0.0319786065164399	0.0379088007247813	0.0325382003478377	0.0501655288260386	0.025075985433543	0.0134549883727827	0.0178632543529975	0.0192239881236533	0.0206863358763209	0.0402396402585302	0.0416172080287007	0.0115748088693365
0.00441132020807736	0.0259837539061978	0.0521219802105802	0.035646041846011	0.0296248489777047	0.0256161864974997	0.0182918123321726	0.0210005256432636	0.0287075346370897	0.00336430881331891	0.0270073323736318	0.0132666139377425	-0.000469018649822858	0.0111818359846649	0.00939902433441191	0.00560063237143951	0.0144767606510922	0.0125256803026311	0.0201502700348332	0.0234068924011882	0.0251648134978058	0.0234746007277069	0.0320302809535385	0.0336362603510068	0.0406961862472515	0.0199273165843192	0.0266897520411397	0.0353142496569875	0.0197019073503466	0.011396019911667	0.0223129755423701	0.0485935263810026	0.039672639467346	0.0632475902945624	0.128066188495651	0.0686969737892349	0.0280537971585236	0.0338097099601244	0.032369511789877	0.0366098893222257	0.0351549960606372	0.0506282221952885	0.0249784749864716	0.0143524504767934	0.0173237187271392	0.01817845019897	0.0198565504113004	0.0388692497135646	0.0402722308815907	0.0118576675924765
0.00416647859725318	0.0254496685352412	0.0526029097524809	0.0364379607144761	0.0294070368286895	0.0253418517195258	0.0174917656126477	0.0201030397736065	0.0285436546615787	0.00247325551194694	0.0263329425483668	0.0175050347652064	-0.00144005127312452	0.0102787255786994	0.00866692359786949	0.00525595128019933	0.0135327258020711	0.0114782886575307	0.0191357542005498	0.0232025316080206	0.0260444038357435	0.022737762705654	0.0306980738804133	0.0331559645596761	0.0395540330481769	0.0187667212436586	0.0254876777256749	0.0346004643119171	0.0201389892746878	0.01125579467618	0.0234831722041657	0.0491820746915656	0.0392024282319599	0.0631650125952958	0.126306532506848	0.066909274337711	0.026877302600439	0.0328594326679891	0.0343504497120656	0.0352633198768087	0.0341667412655968	0.0508087302013791	0.0253712815116186	0.0148559811483955	0.0170673349340595	0.017741320743336	0.0187393590628004	0.0375584079565293	0.0391140834025066	0.0109248976598365
0.00390340873566036	0.0245181740256233	0.0521209266002576	0.0365182885992193	0.0294683838838622	0.024199048926117	0.016531538436564	0.0194293549958507	0.0294237995312651	0.00206109582876965	0.0250502393166381	0.0175653678194671	-0.0022076341197029	0.0113219661575665	0.00826288384386989	0.00502188342906458	0.0145142707629521	0.01093300174525	0.018218899329098	0.022320216142632	0.0261262527218546	0.0230308089692062	0.031934220210896	0.0331069439530893	0.0382984781064891	0.0193004818174481	0.0250873374906275	0.0342357883901945	0.0189970262007842	0.0102029131667672	0.0223847240287724	0.0489765018504329	0.0381000983343255	0.0619989273903229	0.124271036582467	0.0675892886992844	0.0264597085061243	0.0317933691467211	0.0332233322452635	0.0354645673703013	0.0361253474020762	0.0503490313035722	0.0246959410604987	0.0162463982113721	0.0161336460630931	0.0176073379509631	0.0183165286044013	0.0368167375863804	0.0376938721408595	0.0112158367027436
0.00477066470313011	0.0240660959784203	0.0505391406307977	0.0360872510709391	0.0282743185912253	0.0236233340645958	0.0160298139540863	0.0187215031404916	0.0285280010225005	0.00159026668657778	0.0238685242382334	0.0185393553048013	-0.00228518934570247	0.0104809157761648	0.00758742456451817	0.00462060049004433	0.0139950706085076	0.0110111827999374	0.017930122960011	0.0214701348156083	0.0268025041894188	0.021810395496623	0.0316877229267077	0.0329734681611723	0.036973464102333	0.0188919424344018	0.0241178179468116	0.0334503337775431	0.0178267186326389	0.00958841277036408	0.0229373386820184	0.0483481777697224	0.0369264002006309	0.0616341405622506	0.121771730303457	0.0668148138152576	0.0268128422455914	0.0318888595138507	0.0328970299205523	0.0356207868857979	0.0396757765326673	0.0494697419971552	0.0243054477249321	0.0158970669753248	0.015636856913179	0.0168370616644624	0.0182179249375967	0.0363394679540213	0.0363125731642084	0.0107163382691429
0.00388339806141369	0.0232155868697619	0.0499764731091357	0.0367886307486024	0.0289026268281716	0.0233099602515119	0.0163211253254532	0.0180224524961729	0.0293232787689864	0.00174197072926335	0.0227227586609101	0.0179914224838909	-0.00246811352584099	0.010160673691279	0.00670769955458434	0.00384152299250319	0.0132696717842425	0.0115774943873767	0.0170282483676568	0.0219915768626941	0.0255139704524464	0.0211154959185376	0.030763809658283	0.0321824365435052	0.0361114761864761	0.0181695063940513	0.0230114874987044	0.0335039807632907	0.0173088968856841	0.0101511278233189	0.0224836208052156	0.0468770604935428	0.0364690303361687	0.0601468388808905	0.120175344305242	0.0660074314328854	0.0256092390068765	0.0317917847702961	0.0323621206738548	0.0357750576182918	0.0393543778529913	0.0480484850470677	0.0241962445798449	0.0166791310224269	0.0151675091629444	0.0159487651780698	0.0184820563313942	0.035527886974123	0.0350122279009882	0.0113713670144954
0.0034962556819858	0.0242044437278438	0.0485701805943815	0.035737547506432	0.0292892146758508	0.0238085476686683	0.0156306223919469	0.0172044864792822	0.0293218686739683	0.00206191970451061	0.0225481603788845	0.0193854202375878	-0.00128780062057235	0.0100145308098449	0.00626420882760437	0.00332731362379716	0.0132550242241942	0.0108821194963639	0.0184342160852439	0.0218260570575833	0.0245604135011115	0.0200464616914728	0.0300002194402954	0.0324219546495417	0.0376631510819804	0.0171583335940245	0.0234925200250727	0.0333443073071878	0.0163934758748969	0.00928208943237109	0.021418856472616	0.0455730711645454	0.0358046933793199	0.0591458456993937	0.117811961679725	0.0643382116504166	0.0254413109495998	0.0327166407426937	0.0320252505583894	0.0350980773375722	0.0410996952351487	0.0469638605559818	0.0234291845774867	0.0155801441590491	0.0144275419974523	0.0172830794718401	0.0191044152348649	0.0343010805426653	0.03372803535542	0.0118906701534075
0.00268861979938558	0.0229694460702693	0.0474365434185908	0.0344443477808882	0.0287991274382141	0.0237055235916382	0.0154165335275303	0.016162766901783	0.0291078194189623	0.00154854213342765	0.0229498869433037	0.0196137843335929	-0.000611240199605317	0.0112736981297815	0.00661304098507782	0.00262809661995384	0.0134319515395644	0.0102379199638757	0.0174835426990024	0.0210884426910821	0.0244693118566789	0.0191820892890964	0.0304795012307142	0.0328073542149021	0.0371541067804196	0.0161171843920382	0.0246693314584423	0.033122827326749	0.0158083973487045	0.00925319040638065	0.0233869688676449	0.0448169037501085	0.0355739131092668	0.0578170291918178	0.115626805558247	0.0637529746865817	0.0248714345152044	0.0335662071473792	0.0306930989384391	0.0342593876770436	0.04158994883231	0.0461691531850089	0.0248619599441834	0.0159195730424407	0.0139732062138438	0.0164743028382139	0.0200805495502548	0.035322353742401	0.0323959946418194	0.0112339382033983
0.00267783019593191	0.0229619044384867	0.0466784985180904	0.0336137701276552	0.0281662720409283	0.0236888321860017	0.0145671414042515	0.0158782762709253	0.0291303492517246	0.00359337003495094	0.0237719248076064	0.0202433442279148	-0.00134658890781881	0.01111373156404	0.00561783077753196	0.00431926793778982	0.0132451773247134	0.0115368472101956	0.0169699908465127	0.020041003514689	0.0241454257060158	0.0179669517900081	0.0298470340056526	0.0324649467038317	0.0359708944662934	0.0161522307985573	0.0255125365917818	0.0324149992370363	0.0172082493732914	0.00869301827758784	0.0224173067299508	0.0436448296022494	0.0350908208935461	0.0574829317350961	0.113511330311937	0.0629836331821716	0.0237557404024259	0.034724204110703	0.0294412910469962	0.03413285937575	0.0421804380039936	0.0446825723949221	0.0262981971733685	0.0157444202286664	0.0130566919833234	0.016547437653988	0.0208319083822421	0.0344596132477422	0.0316971895758466	0.0123078443879696
0.00205048050672272	0.0226142130320392	0.0457384800633065	0.0340268962804517	0.0279878474898365	0.0233321098339322	0.015982417333335	0.0159588180464859	0.0281531375603657	0.00359260161238486	0.0237544174481111	0.0204823157240847	-0.00190268126731746	0.0104453861348361	0.00486890396335695	0.00573425075723468	0.0134647560534423	0.0105017344823882	0.0169093805263776	0.019942249332124	0.0246548977892113	0.0175749849843664	0.0299667098789085	0.0312123941554691	0.0348023851653904	0.0164632914220608	0.0277275106775767	0.0311205399322347	0.0166343169352482	0.00786335164079918	0.021672340856838	0.0447839487204703	0.0336993185327185	0.0571955100078523	0.112208925359364	0.0626066149680989	0.0232493340876125	0.0369098038575799	0.0286090735641634	0.0327745259353779	0.0419555120048306	0.0442777087651816	0.0254199614772741	0.0160818052664699	0.0124280034960352	0.0165133418733238	0.0215101323984553	0.0345645148108358	0.0305392401438156	0.0126241255317932
0.00211140770214282	0.0213989646266012	0.0453205057186497	0.0327336807111436	0.0271524137228612	0.0224694564799768	0.0159766026718555	0.0158044443295243	0.0269116201938027	0.00278376952558383	0.0228652495546848	0.0200591050153436	-0.00274957799772707	0.0100405225050956	0.00387408984991731	0.0077058091709878	0.0133200945639655	0.0100536411418939	0.0168707930385488	0.0207591142073994	0.0246051562913511	0.0168051047919719	0.0292980792619482	0.0306133572729731	0.0335633235822859	0.0156221618218379	0.0277459211316342	0.0316496899706277	0.0160675141911171	0.00695894204616517	0.0208303002401708	0.044377833433354	0.0330693942318188	0.0565714241340785	0.11034855056123	0.0617451736621086	0.022749209825324	0.036771622467681	0.028361356310128	0.0316882536928101	0.0404787464266962	0.0444733079567194	0.0246376993831188	0.0154155432922648	0.0113818238988998	0.0164796738742944	0.0216270435348497	0.0337537180972679	0.0299485608469611	0.0121709384210928
0.00206525481688505	0.0214321969221137	0.04390826387042	0.0313927278801529	0.027815926803969	0.0215749888474092	0.0168640039855681	0.0163112071290332	0.0273867350742239	0.00387758339993425	0.0220083950184446	0.0193434342623276	-0.00343709438167239	0.0100447290245037	0.00299796929635016	0.00848330229210402	0.0130921740933594	0.0095685922212884	0.0168964757803967	0.0207790298190606	0.0243646400281669	0.0171293236616843	0.028765356454717	0.0316166478002861	0.0323183918845271	0.0155357736972694	0.0277641018511101	0.0304072695095024	0.0162733009230672	0.00623588017712689	0.0201901091800377	0.0435301920460247	0.032021978821072	0.0573585740295045	0.108341161474627	0.0613835397431219	0.0233185634154992	0.035678220531201	0.0285632771636013	0.0306580050006272	0.0399134488401688	0.0437733304521921	0.0239076821015752	0.0146299619294994	0.010731413610826	0.0162763033163924	0.0212108753793174	0.0333782921815023	0.0300244445558324	0.0115107208429487
0.001147805804274	0.021847786780251	0.0440233846614543	0.0307914491050157	0.0280246208666588	0.0209893399457037	0.0164219391973705	0.0152805861083905	0.027409375813336	0.004107199153315	0.0209495324880278	0.0192533386969248	-0.00437125064368416	0.00917701358787075	0.00247297032419045	0.00795395420665792	0.0138665459929185	0.00985510293208783	0.0158160498868368	0.0233717826196121	0.0240207907345498	0.0169391430375196	0.0275800289980635	0.0325436743683857	0.0313441112895544	0.0146636378504109	0.0288027873477556	0.0296693778771269	0.0152644096250922	0.00624481606016341	0.0194728144411861	0.0424378991730422	0.0311577094031632	0.0563071501464027	0.106656430646958	0.0602183259451827	0.022753788673192	0.035682926129183	0.0296770937903162	0.0303422942323166	0.0408862718088306	0.0425291671769994	0.0238034222109337	0.0141731228311395	0.0111523428175152	0.0170323835901259	0.0209061997928063	0.0331563844194287	0.0312477019840983	0.0104546705806861
0.00022048612653573	0.0215989921502466	0.0431801399187041	0.0294746263269764	0.0269122935537833	0.0199218742512996	0.0165169938609833	0.0145392167697624	0.0278995739573224	0.00331323643926179	0.0206268346196833	0.0188453934550378	-0.00297590617002612	0.00872411166492679	0.00272003798389164	0.00796281879275532	0.0128025025515922	0.0102869168048162	0.015812310758474	0.0228063424392064	0.0228093369106495	0.0163898159653554	0.0273025571547682	0.0311838199266458	0.0315940466705847	0.0140149862201687	0.0281911467507995	0.0295573386982391	0.0143956485000187	0.00540303686560628	0.0198276830728385	0.0428264674912525	0.0321754969747641	0.054715897527804	0.104460991922483	0.0594078381850176	0.0230678992213135	0.0349220293511178	0.0290120676297226	0.0300305127175398	0.0414642364848752	0.0410877965681976	0.0229349145860882	0.0131903262128828	0.0106749068256314	0.01886359794016	0.0207541630310715	0.0322992843048427	0.0299464773919623	0.00943300920872633
0.000516804127405385	0.0203963633030331	0.0417094266585129	0.0290885613235175	0.0271322129234435	0.0191441117861912	0.0158027886561603	0.0136156679079154	0.0303613384369441	0.00316709355782767	0.0204570053106967	0.0191442543800694	-0.00308645603507454	0.00783026986104696	0.00366578395945166	0.00701463287750092	0.0117516728096497	0.0103093278093466	0.0160425285748962	0.0234175156451172	0.021570402077659	0.0154007531383382	0.0267946219167048	0.0301598374432235	0.0309052073323245	0.0137359062348022	0.02818253566493	0.0285110244291076	0.0139417167323986	0.00552864622857351	0.0197103124672808	0.0413814052853807	0.0314794328800063	0.0543352669354825	0.102548015827041	0.0614569280591239	0.023080399951306	0.0337452812928052	0.0301628398365487	0.0293823601658715	0.041184419764471	0.0397919271683778	0.0231191854861879	0.0120921473814818	0.00969303706758331	0.0181627807161276	0.0207741340959076	0.0316654782817019	0.0297459349459788	0.00874301327567602
0.000851963116331821	0.0198253540394938	0.0434254806081021	0.0278566848875	0.0284764612573981	0.0195668551038869	0.0153739138017001	0.0127035899313848	0.0291987150944596	0.00249114312178422	0.0198639811367333	0.0211193617970143	-0.00342955274988979	0.0111154981437538	0.0034939979455803	0.00624834921959097	0.0107564229926933	0.0107142310484978	0.0168227785109918	0.0231279550096998	0.0209635462975061	0.015912530489232	0.0254849129888134	0.0297865266699851	0.0297570889560102	0.0138855981194281	0.0276636682295348	0.0276478323871677	0.0141739070974698	0.00533372039701627	0.0190840322321584	0.0406560460705263	0.0311109940642746	0.0527472385229085	0.101509393705452	0.0608436951638607	0.0228162923231549	0.0334550235317609	0.0296618996204013	0.0285296091645718	0.0406528931614407	0.0392351693707807	0.0230034547102301	0.0115605019502195	0.0095527009257465	0.0173430718851695	0.0207938595823978	0.0318688884490146	0.0292927082258677	0.0101030340769406
0.00160826520276481	0.0188786732818431	0.0419304471697884	0.0277671676194923	0.0278050817473405	0.0198780266337401	0.0146313799463997	0.012313207502168	0.0278591406709586	0.00252532604315176	0.0194484467317709	0.0209646791266499	-0.00257753056174559	0.0119569525411438	0.00542959101448785	0.00906413468947771	0.0102201036509775	0.00973187013375797	0.0174657501517506	0.0238414630888959	0.0200877901505167	0.0156098749826627	0.0247656377794307	0.029651767533164	0.0290272697215196	0.0137569784412535	0.0284696801262994	0.0275821758281193	0.0140417067285749	0.0047584412390119	0.0188908412927865	0.0404500612915231	0.0320443106067812	0.0525611772774486	0.100015849580978	0.0609610974569469	0.0224704150277139	0.0320838487204649	0.0295924801673437	0.0272408853024284	0.0395750735670998	0.0381536977887804	0.0230592802135619	0.0106952185313988	0.00856350342673319	0.0170439099286171	0.0208346097440466	0.031134102194432	0.0283985337029386	0.00921332749552979
0.00184481260300456	0.0181351333475128	0.0424954437247951	0.0274448420796077	0.0273546989829122	0.0206744292874877	0.0141957873358979	0.012225385516935	0.0272592323814289	0.00162342768515124	0.0183363253878306	0.0206417911331345	-0.00275682651987105	0.0129368180630144	0.00525715540628227	0.00865516752479663	0.0104772637885054	0.009399666006864	0.0168886251952112	0.0252265804127311	0.0191378455774306	0.0152471874533533	0.0243530107052081	0.0292635002464744	0.03013532713993	0.0151610449071307	0.0273305530861965	0.026900640465178	0.0130818122715404	0.00442422495405829	0.0178707009221946	0.0415225415373121	0.0308607814173699	0.0531855008076862	0.0980730238336907	0.0600137829487262	0.0216397264681312	0.0313038602064794	0.029268752454323	0.0267975054817982	0.0384255847051778	0.0370643914653588	0.022263812341905	0.0101596676122492	0.00933033369450974	0.0158553345002926	0.0203006907326146	0.0308124896239385	0.0271114417485129	0.00890883411230758
0.00386468657583544	0.0169542659104955	0.041054500897628	0.0267650178432053	0.0272076213193873	0.0198660566698499	0.0140207850378839	0.0117346169974355	0.0259862809865955	0.00196611246209602	0.0182162138110578	0.0194510530309899	-0.00225340675461868	0.0120757015541911	0.00525698904675765	0.00922947229129967	0.00964670197903669	0.00911412176568377	0.0177859526272259	0.0248507584028592	0.0181146394384565	0.0152292443903412	0.0234776744179712	0.0297944643958739	0.0288479183102193	0.0147401315442058	0.0280769132105631	0.0259936562588535	0.0140264333398388	0.00373264464458306	0.0170120956500048	0.0407103743381366	0.0305212891589214	0.0520370576342047	0.0980681914855947	0.0595885838475719	0.0226481662188251	0.0302145934924685	0.0292254831341586	0.0257854771185019	0.0386088178387192	0.0359460910533614	0.0214569607256351	0.00971582040057359	0.00881173560310669	0.0171057481404815	0.019667082756527	0.029601725003783	0.0283283537491971	0.00803396521611611
0.00345651159936682	0.0175318028049053	0.0396527159338027	0.0268804475876425	0.029401531120613	0.0189401312433655	0.0139755431690705	0.0107395810712964	0.024941804594117	0.00107115367283663	0.0173320525471342	0.0184664898330195	-0.000905633183118701	0.0123948662631081	0.00470392284623059	0.01137026587288	0.00948568180297261	0.00987411544918681	0.0177790051366026	0.0237778503754356	0.0187628236776534	0.0141057393017879	0.0238465885466305	0.0303826245342128	0.0275127088437689	0.0146008965439843	0.0273679681354708	0.0248640275554179	0.0140023904275907	0.00411292667409106	0.0172061421526463	0.0409290103628927	0.0291865550053984	0.0522851234510536	0.0971702936780671	0.0586370548980609	0.024664800141867	0.0298193311838629	0.0286511308363628	0.0248923482840132	0.0377052479635904	0.0350330703728579	0.0215107344614968	0.00866080790486932	0.00849096275211848	0.0179791198009515	0.0194241107098842	0.0284910692080358	0.0282754989516619	0.00772284913943775
0.00315973412933394	0.0168687967242534	0.0391189474381311	0.026037503876413	0.0286123373795987	0.019195295066598	0.013505561668266	0.00999082061664601	0.0252499974962913	0.000463767126581368	0.0163100109248324	0.0174090928507957	0.00112714553569311	0.0144538109585773	0.00473189501201245	0.0109539155140589	0.0086036436034584	0.00885966298996036	0.017516965119686	0.0244620158032422	0.0183184377779933	0.0135278142351539	0.0242321861590441	0.0333664331239618	0.0265981196306048	0.0162921946119343	0.0268166843584218	0.0248542123434655	0.013213101623991	0.00412696424921581	0.0162494639797543	0.0402518003475914	0.0279109339362891	0.0511691283067544	0.0953266023636867	0.0596962739131733	0.0234453452170209	0.0289398913616856	0.0274884837282319	0.0240528426696259	0.0364088636414325	0.0345992284983057	0.0207557632512607	0.00840570745669382	0.00893972153071129	0.0182674842321681	0.0187801250682134	0.0281597523319398	0.0278405400917301	0.00839380086786059
0.00286664033448899	0.0163203410591229	0.0380601878921819	0.0248222713147393	0.0280243356789023	0.0188518577108514	0.0126373867624697	0.00961287554236476	0.0241934006241622	0.000353019214479837	0.0158960925838235	0.01783212927813	0.00173117320392756	0.0160831440645489	0.00399397169210848	0.0111169003168898	0.00830671561766516	0.00938890016905671	0.0164500935664413	0.0245635188789043	0.01819854801392	0.0140203255687207	0.0236773296131569	0.0365683628161287	0.0272047219105297	0.0156445807482504	0.0268251449285308	0.0258652425496142	0.0129227171128326	0.00590584664593506	0.0156874460524265	0.039178971538989	0.0266298942998065	0.0502158644650581	0.0942926383087874	0.0590623807493292	0.0258348542097843	0.0286667923973231	0.0282116168942093	0.0239893091749868	0.0352349120075099	0.0345110104189665	0.0214774704784557	0.00913196976611043	0.0089363388870441	0.0179143108832903	0.0199516763718523	0.0297251479272839	0.0271770586981507	0.00860985435904407
0.00206682334954572	0.0164591958090024	0.0391410890986693	0.0237071871868844	0.0280177922042674	0.018193715665824	0.011567338534493	0.00974997955629475	0.0230010702237106	0.000307444626617168	0.0148706287084439	0.016718819651871	0.0010305223394197	0.0171393369206897	0.00392443341081897	0.0108525550322749	0.00897041882394401	0.0092736130184978	0.0175655262571096	0.023451651035192	0.0214187772537947	0.01314575770405	0.0237673142722099	0.0359027900456684	0.027421013058177	0.0172165911151686	0.0277691639337877	0.0255240153989803	0.0124232820542889	0.00793906899014585	0.0145369827990032	0.0381619919993648	0.0272148302321207	0.0495508779138751	0.0933353105415613	0.0578621997636921	0.0246008626312396	0.0286735339190111	0.0282878095564835	0.0236713882015634	0.034522108975823	0.0332755691359929	0.021148213291712	0.00957275913128592	0.00901805310115907	0.0178632305873511	0.0197051711657819	0.0302503766340252	0.0275425505737322	0.0105031604211707
0.0013194729899135	0.0170216177523186	0.0382734449589754	0.0232651778518617	0.0279900656168314	0.0174586838328955	0.0107657708136002	0.0105233453768241	0.0220149384930795	0.000219907829140636	0.0154953166452592	0.0166187979681662	0.00104032962948992	0.0162685477937924	0.00323906385692941	0.0105489568217328	0.00849882125918605	0.010265535644962	0.0171572799837019	0.0222260091204066	0.0205373569610862	0.0136430142450094	0.0236647971956358	0.0352454877201462	0.0274432260156543	0.0176420199509045	0.0275744123836372	0.0251657641236608	0.011887525166204	0.00790558319440528	0.0136347279563071	0.0368174030244789	0.0269844302124096	0.0487878343057541	0.0917731787616524	0.0579528419389615	0.0233396752313612	0.0297221851433693	0.0291711311009019	0.0224217429839405	0.0341796697772241	0.0319916855438276	0.0209506415515252	0.00888102830605033	0.00814182164124217	0.0176426774671209	0.0191640194759702	0.0325553433007552	0.0266488592856127	0.012351684083647
0.00143201916925731	0.0172155533486102	0.0389689228344559	0.0227861257960245	0.0268781660855906	0.0184765268576713	0.0116540989875214	0.00960714802158869	0.0214450937462125	-0.000717155763610859	0.0148150725491043	0.015669415848711	0.00134772242156973	0.01577008712675	0.0036892644180689	0.00980256500983766	0.00822446271556572	0.012712438673718	0.0164989240478571	0.0220150493994292	0.0201347273021048	0.0139214446360418	0.023202048373211	0.0362125039492108	0.0266145654578954	0.0174454701335117	0.0274458640024017	0.0245142447720895	0.0129107788364709	0.00921221843203235	0.012998862243814	0.0354682589673714	0.0269482747423931	0.0482894449356508	0.0908046177655737	0.0563411350207171	0.0231148839041943	0.0290778667826493	0.0280020276588395	0.0223997359953985	0.0328845529562061	0.0310214609525027	0.0204152886794287	0.00781511530054265	0.00833973402236038	0.0172334647240939	0.0192675426315742	0.0319396229345049	0.026042716474851	0.0141985124633487
0.00167074508708132	0.0186191841109706	0.0406552301166674	0.0233762822486588	0.0261203113102612	0.0175253385490917	0.0112342233911547	0.00910637416496593	0.0215415426610792	-0.00136612426913801	0.014717443273801	0.0153910488327356	0.00224672137071265	0.0152778134496469	0.00487815672167845	0.00942695689078316	0.00837882058876302	0.012300683006529	0.0156998834073621	0.0211687547320611	0.0197370884288618	0.0136647914989699	0.0221921509962062	0.0351898444201032	0.0255197455045152	0.0183358896843137	0.0271913260078571	0.0234880520835544	0.012539092049068	0.00833357871994959	0.0119030599770503	0.0361773228706955	0.0264660064024133	0.0472230883047442	0.0906348835191726	0.0564506788067357	0.0222974565752881	0.0281650996023739	0.0278469013630761	0.0214636071847377	0.0339872234947718	0.0300420232122668	0.0202055568501806	0.00812341118718466	0.00993869463226632	0.0165528958307718	0.0191783897701442	0.0330540337023792	0.0275280852169727	0.013470586558686
0.00107717430325131	0.0175811561305414	0.0399388939255529	0.0221303048624596	0.0258822429086535	0.0173302384361277	0.0104793234778578	0.00837790165043657	0.0219132452922463	-0.00139034146279283	0.0156630070460722	0.014499448921497	0.00136954720682292	0.0150893677176676	0.00435106637263786	0.0110761976865338	0.00799963177898821	0.0123406092924369	0.0155274636429207	0.0216726735758873	0.0192593355616931	0.0149424168042568	0.0223431183038541	0.0344988661736695	0.0250126895953676	0.0174927637697954	0.026450851841909	0.0223044832847326	0.0122783432989377	0.00780609227680276	0.0111185797559002	0.0348786570464858	0.0261811117555673	0.0461274523975051	0.0919558415196809	0.0549214386814081	0.0218942248532652	0.0269659643051772	0.0272684059209292	0.0214534988631467	0.0338853401687677	0.0290747455610922	0.0195305966494027	0.00725829412788854	0.00900849931131683	0.0165612613382954	0.0191966734740877	0.0320493410019303	0.0271024028810088	0.0139212782765172
0.00193700746717034	0.0169600647282106	0.0418257991069228	0.0218780008386741	0.0270506254594425	0.0163932857497259	0.0112861513284813	0.00955108486179309	0.023790153058375	-0.00105275045605415	0.0147467700814262	0.013640186133091	0.000588330801108155	0.0154136341186727	0.00474492650810738	0.0108123594023749	0.00783780357094743	0.0118909394973997	0.0146554307805299	0.0205967156238456	0.0181495590948617	0.0140138613129071	0.0213438996239532	0.0356027487602002	0.0241504244136364	0.017574517593321	0.0254431329824884	0.0211143472456295	0.0125311939325898	0.00730642748367745	0.0100674093730264	0.0340001599282812	0.0260911429402785	0.0452368110340036	0.0904108526926896	0.0549422732313958	0.0216448519258658	0.0263133517338728	0.0263355884569965	0.0210182231279299	0.0332105700931608	0.0282470831604811	0.021394567982022	0.00929598441361759	0.00832377142987936	0.0155488051933643	0.0188744905280813	0.0334813637898251	0.0290637103792927	0.0145364995641936
0.00153151008685982	0.016176566820444	0.0436042061907146	0.0212885969648416	0.026205574527568	0.0153191102211623	0.0102541598222311	0.010263119470914	0.023283318961927	-0.00167628971996141	0.0152241347763708	0.0132169041274108	-1.30668022609321e-05	0.0142665693526809	0.00404936941380562	0.0105943254406602	0.0068699080129671	0.01110660979201	0.0137942350528854	0.0196617196423287	0.0169685173764376	0.0147555158392917	0.0207398561119546	0.0343962778001563	0.0234902543667851	0.017676519747557	0.0249370276991958	0.02149135753782	0.0131849472549202	0.00638766343863371	0.0106879700092548	0.0331963661585114	0.0255344564396205	0.0444635640417062	0.0901822271745745	0.0540909957001713	0.0215474365413799	0.0265194474192257	0.025520688208488	0.0222682961271875	0.0329056885377145	0.0296412710393489	0.0215554455642078	0.00830997943310048	0.00747742923121848	0.0153144600763552	0.0177907612096755	0.0323012489316096	0.0294057614056675	0.0144635865611191
0.000833346693339074	0.0155091244858023	0.0430851486301483	0.021025479571956	0.0251796353392609	0.0143433482342323	0.0116592086014917	0.00924383466359152	0.0222511452523878	-0.00176045179565288	0.0156955818253684	0.01347936400408	0.000392478109342335	0.013920565307126	0.00357510217477168	0.0101663457588802	0.0058289727017982	0.0107785963407599	0.0147938022955998	0.0204182752289896	0.0178010596564374	0.0136378967091569	0.0199732001255847	0.0332898602113456	0.0238164853945571	0.0168415929810377	0.0240331726363106	0.0217998910809258	0.0125971990544518	0.0053739952457376	0.0111732248987955	0.0328916588844719	0.0258352899133012	0.0454011267130315	0.0887443263501432	0.052824983874079	0.0218552729588587	0.026276419919408	0.0242480695327038	0.0212699963856131	0.0331149529759172	0.0284237965850339	0.020523477823604	0.00763393393447154	0.00685425437388894	0.0151468251287171	0.0170394736746274	0.03185880389307	0.0287653722984813	0.0139450201572445
0.00114330617522724	0.0149137712784943	0.0435507414082559	0.0201914796656452	0.0245492119597874	0.0134860263069468	0.0119197513826868	0.0097470326161444	0.0221887287431283	-0.00212001810340512	0.0152680299252231	0.0127391037289493	-0.000504191806455962	0.0134087404249394	0.00285154914904167	0.00993507433213539	0.00618320758288061	0.0108374321592991	0.0150579416112794	0.0201659791270862	0.0172410301215229	0.0137675383101256	0.0226184829265043	0.0323035066680151	0.0231817287455614	0.0176119167988311	0.022885363213399	0.0214666333437093	0.0122719344962989	0.00503212642265165	0.0106742651531793	0.0317613964304663	0.0267490790163707	0.0458592095468849	0.088238688457896	0.0516172216472487	0.0212661463509006	0.0265042453274286	0.0238418750267664	0.0213898940715685	0.0333216269586652	0.0284760889289382	0.0201848094408963	0.00924165614600727	0.0072808160387687	0.0147048316374587	0.0162762478632175	0.030571252469481	0.0300680624388103	0.0139432535775307
0.00108791637541223	0.0157080429459504	0.0439254860421588	0.0202822406691465	0.0244795152408554	0.0136388156474834	0.0119644149541051	0.0098399404497014	0.0217230488243174	-0.00260270630313748	0.0146969335209805	0.0118166480868355	0.000736786872122653	0.0128182116438453	0.002455962043269	0.00955781846159898	0.00538472939601639	0.0105978189906772	0.0152337360975058	0.0189598804955021	0.0161137938264889	0.0132150820945221	0.022381388916398	0.0313081380228267	0.0223422072874098	0.0177772544006531	0.0237719961045455	0.0223708924225829	0.0111851631751573	0.00563018099176416	0.0109257769887524	0.0310492192274672	0.0271198864748577	0.0445253309566315	0.08648468869293	0.0504670039721714	0.0208119214736418	0.0253257386112844	0.02365336591973	0.0224226936097955	0.0337171110799702	0.0286978540971335	0.0199141424943461	0.00940464094883823	0.00761701279425346	0.0147148924277569	0.0155437747982152	0.0295761373245207	0.0287814933286048	0.013771380422956
0.000905618023961554	0.014599858777426	0.0427644866855099	0.0198189769243836	0.0239215850047038	0.0126201249813203	0.0112217068173979	0.00954893010985521	0.0205826701268388	-0.00346216713859666	0.0154088413799874	0.0120965044166503	0.000771508481474657	0.0128942379465948	0.00251185092165786	0.00856855758752867	0.00512779107118799	0.0110204038707304	0.0141952328041492	0.0182365968137643	0.015043096004178	0.0122229218115942	0.0215092768351858	0.0306653802728852	0.0212154066958927	0.017153723058628	0.0238608083250441	0.0219667417622336	0.0101118907411559	0.00573169991119057	0.0104936858501497	0.0307924472621634	0.0271883711458246	0.0432080249437826	0.0848588016056826	0.049033357198441	0.0206185324872167	0.0250124757045503	0.0225953351869363	0.0230386357887453	0.0324702702086194	0.0290444522838478	0.021262993441815	0.00850234649673149	0.00688578346474474	0.0136190347078183	0.0146928062203936	0.0294227300771783	0.0285954241612628	0.0141545460175574
0.000555470834055425	0.0166952045212577	0.0434041786670691	0.0196379223084264	0.0228602191595356	0.0136768089941529	0.0105520146682329	0.0087511648923822	0.0205197149295948	0.000112193997892817	0.0145382899095538	0.011075706529842	0.000805794387309809	0.0135434757961142	0.00254578826467953	0.00997328156962221	0.00481025034810661	0.012182021134185	0.0144030079285125	0.0174797718831111	0.0145385909410745	0.0116258574777473	0.0211583612227136	0.0297116331963794	0.0200600635630807	0.0165166769856983	0.0235019470648009	0.0218228011640301	0.0103491273451405	0.00553424699923559	0.0103434077462465	0.031240619821479	0.0273623356772802	0.0439485387191413	0.0829766733192338	0.0491911373247161	0.0220011623400648	0.0246393075251901	0.0223797886962088	0.0224135359140595	0.031706751287571	0.0285361447173246	0.0210214631777189	0.00812162084182451	0.00671652453127111	0.0134937263763718	0.0140437981054558	0.0285056850805556	0.0280714233462508	0.0142139759772559
1.82800853060034e-05	0.0186369291269296	0.0422283891564936	0.0192039299181138	0.0222160830021045	0.0139973521105594	0.0117407168466715	0.00830355478669745	0.0202661592484336	-0.00065340837815442	0.0139762561384617	0.0103653038284388	0.00164772409762731	0.0144823693436364	0.00474834083930307	0.00927657580241239	0.00464551480932611	0.0115854638007941	0.0134811543494401	0.0167536125581621	0.0135937876694873	0.0118230172800636	0.0223428964911547	0.0294289487546461	0.0216197554032951	0.015887536951129	0.0224883264031976	0.0210426858999306	0.00971154258422632	0.00482889053674573	0.010747883203763	0.0301521294519163	0.0275554077884203	0.0440631604316017	0.0811604550920614	0.0500912453373565	0.0215378114545985	0.0237178896496347	0.0213588402936402	0.0225617543286102	0.0319096465325455	0.0283956501378453	0.0218036618968171	0.0083197867231707	0.00778274649018165	0.0127107592347075	0.0130413472976481	0.0279828012509232	0.0272136894810948	0.0133582621920416
4.06594023079222e-05	0.0182579066766794	0.0414287147654286	0.0203702131701398	0.0224943391117301	0.0135271012657627	0.0110220516222123	0.0077126457552613	0.0201646007195966	0.00222684536846209	0.0149735656447706	0.00938728410510329	0.00124582325180134	0.0140060899465429	0.00422286655421589	0.00937532998497731	0.0041638406105057	0.0120595805240676	0.012740870308663	0.0159939436718262	0.012681979036949	0.011401042384934	0.0211735553926286	0.0310636370529339	0.0206720448009682	0.0170950219120849	0.0214447689490454	0.0208464291921764	0.0090606173738144	0.00532313676249784	0.00968004518089901	0.0304381331622597	0.0269380000612775	0.0429004499484139	0.0814933008914075	0.0489812391359434	0.0213141371128112	0.0247855692348561	0.0229661901767161	0.0217086706082613	0.0306852562751358	0.0281293164608172	0.0207048097054354	0.00762235214280542	0.00847422381518925	0.0128306489987808	0.0134761081105268	0.0269773084403796	0.0285781940676418	0.0131936613252573
0.0011260127065493	0.017075510316412	0.0408728838280401	0.0197782663721454	0.0214932350238836	0.0137006459374657	0.0119284654530238	0.00712908030855463	0.0200643096918995	0.00568800280939142	0.0171918589991757	0.00859152312380781	0.00110410078059273	0.0140886280363988	0.00417174664886602	0.00836707243757228	0.00536810136543692	0.0128255156191641	0.0116908089892866	0.0155414219992242	0.0123981934536004	0.0105164771050221	0.0211245268641596	0.0298072344698587	0.0203527929513479	0.0166713517341806	0.0207969491164263	0.0205888095854853	0.00843904273667403	0.00470545969136275	0.00881686106084129	0.0301889582819134	0.0272426677259064	0.0416458535544632	0.0797167712936793	0.0482252697685597	0.0210932354297675	0.0246066059957799	0.0222782064017254	0.0214403406169378	0.0293697564514113	0.0273984594597683	0.0201937690895792	0.00825201502159498	0.00754095480397543	0.012268567696396	0.0143733008705453	0.0270263052813201	0.0282032593085679	0.0138179214804379
0.000709329628678883	0.0172262399675963	0.0401538462751211	0.0188109015802674	0.021908072303219	0.0132978816064881	0.0108034314412205	0.00738210522361349	0.0199865247313183	0.00557615375567458	0.0166181325300677	0.00776312398815908	0.00130437388258406	0.0136810392792074	0.00331318890796904	0.0092001454836745	0.00462227200717261	0.0121359078583379	0.0110365565883824	0.0157537363620449	0.0123093178580448	0.0102808565649909	0.02160772998623	0.0288003474080612	0.0191443811301834	0.0167420386883781	0.0202209649109129	0.0193774587460526	0.00952640027709292	0.0047546704231206	0.00798565757892046	0.0304745025230936	0.0272245662252518	0.0410235342604031	0.0806417144067802	0.0470959183309984	0.0222360540669405	0.0235154697175876	0.0227896114241593	0.0208351009007383	0.0287723435547509	0.0266341404286252	0.0192850420691873	0.00895892417298126	0.00647042334118913	0.0114582859051662	0.0134730819515552	0.0258625807972203	0.027067443615193	0.0132861017677689
0.00104210413108582	0.0171199203876024	0.0386994520921065	0.0176429072017025	0.0210418382585433	0.012517338560754	0.0122016594799719	0.00644113614297458	0.020101098912486	0.00474268461546612	0.0162429205051194	0.00834851146775441	0.00158722468384194	0.0135549625251948	0.00299692360790971	0.00942744012559275	0.00662891643685546	0.0110720862297111	0.0105392921255408	0.0152616686538771	0.0126681078213488	0.0107711735372092	0.0208302923182887	0.0281887384986336	0.0179509733537629	0.0157060703973014	0.0196308718333356	0.0187553137333993	0.0096858439986142	0.00544122825932885	0.00790906882254009	0.029948426174965	0.0267813923735568	0.0399836446376746	0.081363793962435	0.0469800528830444	0.0212806830045992	0.0257127146311877	0.0230820160152594	0.0217472105647974	0.0282674107100127	0.0265172847454057	0.0210032111613039	0.00916795095472024	0.00702933589072413	0.0124018137537313	0.0139024796502356	0.0252662056671182	0.0257756143752568	0.0125907744080488
0.00098796598864649	0.0167384738414221	0.0374119878092209	0.0178291189629227	0.020781794555922	0.0128948162439899	0.0127106483283578	0.00540553225847552	0.0201291899064997	0.00494028804318147	0.0151493522091149	0.00813982532694678	0.00139873142056985	0.0146212953904551	0.00491743341325208	0.00892890023972912	0.00688815210749999	0.0108933606470986	0.00951657714325845	0.0141377595493354	0.0120017190970298	0.0104260646643343	0.021338417681523	0.0280525692667943	0.0195155926046588	0.0148318194079156	0.0186015500013613	0.0178431882255759	0.00946053774910922	0.00484334797162307	0.00685522876539026	0.0309812415569562	0.0268753538174364	0.0393607074368088	0.0798227819202703	0.046270212635272	0.0209751439329365	0.0247992265596389	0.0235834315443343	0.0209042430879216	0.026960672487918	0.026146691177736	0.0213178049442349	0.0087364301916305	0.00704968720590216	0.0119939160431371	0.0141351532501164	0.0246347049116758	0.0261797808793704	0.0123081137319619
0.00146613079368572	0.0160215197435019	0.0373951538097061	0.0180555501196894	0.0234383026638121	0.011821575497517	0.0126391533421835	0.00480809559616872	0.0201569244158178	0.00411471701945122	0.0164297977044381	0.00872053097420648	0.000489560774778978	0.0135691347723157	0.00515539883039213	0.00939347901692471	0.00599584714875233	0.00980244618160579	0.00891060069202136	0.0133680536383476	0.0113010840762861	0.00946854677193716	0.0207131831348411	0.0269398854692231	0.0195722182180852	0.0146914515785503	0.0185632001699962	0.0171763083445651	0.00847248892300397	0.00425289048746802	0.00645243274688422	0.0305339324827922	0.0256497039807688	0.0405530536810247	0.0794704958221905	0.0456329764371714	0.0198653199348123	0.0236206327027913	0.022781451885571	0.0208798199253315	0.0259891487079246	0.0262485348943295	0.0234360290836424	0.00809761753898705	0.0067720648468465	0.012696864253461	0.0133229543634124	0.0242237018232887	0.0250265687328499	0.0115611357007895
0.00144925718476038	0.0154410675964701	0.0375061235345071	0.0175348923389339	0.0243818621999058	0.0109955846140341	0.0131852403645588	0.00485603882678664	0.0194613039464591	0.00429886116943692	0.0159931277179674	0.00859228362449177	-6.80763517339672e-05	0.0129766175988082	0.00526281955200134	0.00840626198844254	0.00622041666321973	0.00968201772954803	0.0102898082917917	0.0129906868614615	0.0116298738719844	0.0090545571339891	0.0200319171158921	0.026351392611835	0.0196068764523802	0.0146378758897418	0.0191420204093103	0.0164113872503806	0.00870882243242636	0.00330826941916968	0.00539542393688457	0.0291990398916268	0.0256939318486703	0.0395402727389265	0.0780806016034342	0.0473002949679303	0.0194923022712125	0.0236262651609819	0.02260612479039	0.0218338997208866	0.0247532479557879	0.0267744131954051	0.0232738285471417	0.00921047561796495	0.0062427167614004	0.0116048169588244	0.0127334871145229	0.0245833473498621	0.0238664170175883	0.0117378412034602
0.00266597906027355	0.0146126367732929	0.0370628229326982	0.0167017163083641	0.0258665971914575	0.0116684059066383	0.0123635669068339	0.00430795549011593	0.0195398652514885	0.00397035656149512	0.0156469414691235	0.00852941556795116	0.000487002006852741	0.0133483836050323	0.00453955963590995	0.00781407753398434	0.00537894642206546	0.00884007217546629	0.00984435293804478	0.0122990194112829	0.0127626475626235	0.00968769771903135	0.0208264105960476	0.0268547331582661	0.0185140528132954	0.0152229306502879	0.018948108578665	0.0168680837548622	0.00932499434595778	0.00235411040479336	0.00441534452419664	0.0280721204718777	0.0264818818541909	0.0382423594935186	0.0772821392603342	0.0476071966033184	0.0207825946660166	0.0232277865682337	0.0218375437866639	0.0237330600539032	0.0244258365675793	0.0257201453566205	0.0248999216033243	0.00826806475477937	0.00654927775585713	0.011164289015759	0.0125553873605983	0.0245344931027999	0.022593093294295	0.0109554127497804
0.00254913922081822	0.0138370369820045	0.0369227402910893	0.0171122757713522	0.025291436861685	0.011142028526989	0.0133809108530358	0.00340517780319959	0.0192984775812706	0.00407122588658731	0.0147096322980262	0.00936046853411161	0.00146049041361302	0.0135241543256123	0.0040166758062775	0.01044029236463	0.00463298239180504	0.00781719875554142	0.00912797713751964	0.0115946848715871	0.0127117732356195	0.0114612962203735	0.0212282559886987	0.0271391683359489	0.0175836594452928	0.0146311264461717	0.020223896007299	0.0163409062651183	0.00833863288074506	0.00256012687132501	0.00470207704769556	0.0279586632760896	0.0259841341565398	0.0368755100298626	0.075430320094894	0.0468257663067862	0.0201642600786652	0.0219836549805695	0.0213974990784081	0.0257574891089557	0.023166819763403	0.024423784800109	0.0273351556997108	0.00888971068885886	0.00874462933962943	0.0130684005251035	0.0125070876452848	0.024528773503906	0.023398297159083	0.0109269890367174
0.00198718466854739	0.0152613755442384	0.0357424036201743	0.0162843519486309	0.0243831772323384	0.0108561040354668	0.0134074174706246	0.00425735050710416	0.0195917218918759	0.00602091990567661	0.0153575868026414	0.00882022786074423	0.00180519527049957	0.0132086416043548	0.00318131333624128	0.0100354921099465	0.00702226164998689	0.00814673320815941	0.00844176786412488	0.0109628989283881	0.0118534610730684	0.0131915937140228	0.0215825859323666	0.0270798255169537	0.0167711436833038	0.0136851745016764	0.0195061734868127	0.015799017840269	0.00957608632177824	0.00214688981217878	0.00432602530324208	0.0281443205055611	0.0257264907842023	0.0359296769135992	0.074090618921279	0.0459902453991075	0.0216801201450844	0.0220096229101739	0.0205376104613142	0.0256089855066485	0.0223700130936671	0.0242705835217019	0.0266566861051518	0.00782369469888357	0.0100195770487582	0.0127372816960606	0.0129272167418794	0.0238639057809548	0.0223646975107615	0.0100908423003509
0.00289950822342384	0.0146903583588171	0.0345554600995674	0.0165512401574078	0.0241879503692605	0.0101696967150189	0.0132422066189166	0.00433340057550006	0.0209445733898178	0.00560722337736715	0.0153808058391485	0.0098603155305258	0.00303875114552746	0.0126631249574925	0.00229252569315693	0.0093592723299108	0.00863758094648008	0.00751524829648119	0.00787041003777217	0.0113171575751169	0.0111546560070955	0.0124761685393526	0.0205715398824537	0.0260217630966315	0.018924580588755	0.0128785605418702	0.0196267128452202	0.0161569918497142	0.00926708538762715	0.00116463188190659	0.00414604014137178	0.0277109856314648	0.0244300589307517	0.0366542677058876	0.0724485711944975	0.045271429658888	0.022028833474326	0.0207593597857452	0.0209643067981901	0.025504852366121	0.0221572630273295	0.0234813343275128	0.0259015881448017	0.00711115308930672	0.0110660339117679	0.0124740692405896	0.0136611078237819	0.0238665120801738	0.0226411157437342	0.0103496105799501
0.00552296623909019	0.0150195759361501	0.0333832671234765	0.0155176405090863	0.0245480474431151	0.00959813291973093	0.0125899505323078	0.00455735218316174	0.020983446065403	0.00485842331330614	0.0159778939386418	0.00942019160344877	0.00227932783753739	0.0130600587832263	0.00317979233487336	0.0104564609260463	0.00765975134831553	0.00646630396248435	0.00717856038430471	0.0106675473971377	0.0101455666620674	0.0114293948010579	0.0199133027748408	0.025572259661119	0.0189672795334065	0.0133366116881952	0.0190865355469098	0.0156386472585391	0.00979126840592802	0.00098138290460097	0.0037981665316354	0.0282186990568287	0.0239578038497774	0.0378802344178401	0.0724218110766807	0.0454121460510668	0.0221605664521755	0.0197372785540328	0.0204713122298136	0.0273796766772509	0.021755774119374	0.0230208590852577	0.0271122656242538	0.00717301506681751	0.0146087788166982	0.0117037612665603	0.0141519714058669	0.0242943966993683	0.0224675314626206	0.0101585902362802
0.00452003219647287	0.0142176517305617	0.0332250988249773	0.0147945865619301	0.0238616718101957	0.00892735547271483	0.0133492946214766	0.0042681638762042	0.0198309944195665	0.00382121920861791	0.0154405051428393	0.00947463869929096	0.00286904858665486	0.0132181399410222	0.00356693471430124	0.0106681573820613	0.00782112008719308	0.006748822044693	0.0069631406436912	0.0101110668654149	0.00989327848204615	0.0130962934720641	0.0203477625561988	0.0265318451647506	0.0190732505505869	0.0122791434090323	0.0195525244191235	0.0148928337440391	0.00935200004212045	0.00260794335182893	0.00353966759602846	0.0283798697486532	0.0232574936262009	0.0370920388339736	0.070630372496794	0.044743040121179	0.0220142176018061	0.0191319358533657	0.0214091996983061	0.0275725269756915	0.0209126957361485	0.0217580318557795	0.0258198818525689	0.00617084944676627	0.0178523379994298	0.0109430308480197	0.013318288374841	0.0236536986387793	0.022253569348318	0.00920439161249328
0.00367841936144036	0.013850995338308	0.0350465454943518	0.0149523904538516	0.023268885292696	0.00856261617593524	0.0126106504102993	0.00391877718698203	0.0187779148631007	0.00358370533875896	0.0145057626615503	0.00882665250714726	0.00213299483093228	0.0130978065515499	0.00316245925678479	0.0103243239322084	0.00889489159976833	0.00579445706138144	0.00711189774622643	0.0113690459030329	0.00928262812035556	0.0137004874998232	0.0214147767033218	0.0254167927244242	0.0179445249417135	0.0115325218625555	0.0194385760666437	0.0142200679046097	0.00927969702396947	0.00332117416515061	0.00383728478556655	0.0276458915260472	0.0229699293050789	0.0369303294541647	0.0699669940876822	0.0436994826670268	0.0207638911023205	0.0180237437629592	0.0209957329045783	0.0264658162772423	0.0208243746723416	0.0206810202934153	0.0251815049034423	0.00513860444028803	0.0179508862130595	0.0113613299898435	0.0128352120028846	0.0229997076599851	0.0212554518100324	0.00828332229975129
0.00333635249130129	0.0129147318556511	0.0340596374192725	0.0146403950482574	0.0228110559590705	0.00828746544410244	0.0125616694131231	0.00391396860453241	0.0203535296863855	0.00277497623642555	0.0142205828269478	0.00776141286162017	0.00157621326768879	0.0140634998262996	0.00272047368740849	0.0105589225494455	0.00825410639847587	0.00506459821748027	0.00670591713110631	0.0129516319825873	0.00838184674773461	0.0136805005912229	0.0212138936164069	0.0249322824918032	0.0173189180665717	0.010433677593056	0.0183478358825576	0.0131091031554596	0.00825136542726077	0.00357896805324847	0.00311046794440122	0.026984834228398	0.0235152716705345	0.0363453222249113	0.0683761692507182	0.0428815324939004	0.0212515780096735	0.0193748049155409	0.0215230688319647	0.0263085114638947	0.0200141404124045	0.0209783443733148	0.0239769035075797	0.00428929945771256	0.0182821317922164	0.0140072703069794	0.0126133121626932	0.0247993216222244	0.0204611246894014	0.00726736468292118
0.00482733784784931	0.0129257591155685	0.0338718016722168	0.0135029395252827	0.0216784248623097	0.00795194204859828	0.0115138262207416	0.00473855731487922	0.0192088969382059	0.00221021733788261	0.013938944073655	0.00677320559787243	0.00126025692103231	0.0131883932736444	0.0020713309004746	0.0100463213228108	0.00885466428233975	0.00491796417935443	0.00634750741814425	0.0120052760221037	0.00832159291229511	0.0127038196659664	0.0204413437497364	0.0240284828820928	0.016382100052166	0.0102628738925681	0.0185252939640302	0.0132027794115827	0.00812893273902549	0.00338698916184157	0.00256281238936524	0.027033736006753	0.0232882939039012	0.036341741534191	0.0676344434273945	0.0414357810842837	0.0204998310054621	0.0196245660151644	0.0209380695245935	0.0253876164325594	0.0190651147776449	0.0204851755235317	0.0227872586251683	0.00383332384450426	0.0186092659145506	0.0130052631245707	0.012224054640738	0.0235994654337544	0.0194002183133965	0.00707209821043257
0.00391810382700144	0.0120647852006235	0.0324954459500113	0.0131238933093862	0.0215167947013221	0.00870510706970994	0.010542801519322	0.00536151828139139	0.0181210086316847	0.00209904164414636	0.0138096668792641	0.00609498158165924	0.0018838991694072	0.0127707199605084	0.00121759758579149	0.00985907179503224	0.00910751491599187	0.00424152258661926	0.00726945605980206	0.013112121392549	0.0081770344072859	0.0120795199013752	0.0208905065443176	0.022923261497483	0.0162437364589783	0.0103493808453684	0.0180625926728981	0.0126148093984147	0.007136162471174	0.00309107517696026	0.00172424155706856	0.0260400388786929	0.0248078772549189	0.0362318808728875	0.066859414011619	0.0414327628471943	0.0200126035672724	0.0197861644886236	0.0219977559307513	0.026604678949004	0.0187445637393562	0.0199768600351263	0.0220589603920457	0.00289390745276177	0.0185070261038509	0.0120369793943662	0.0116269744631268	0.0236904165624266	0.0193094256223668	0.00745342592838102
0.00552945426055022	0.0125967395852886	0.031625290573684	0.0126432251895956	0.0209531369443944	0.00774770800554466	0.0110298625979871	0.00557269981506826	0.0173018226449469	0.00143635243877945	0.0127250582319424	0.00523380169777903	0.000989962302941883	0.0126559477322876	0.000395741924777659	0.00946148837496417	0.00901698364707225	0.00506204737143616	0.00686151873979717	0.0143328200528887	0.00790667641413847	0.011633090156127	0.0214191575041367	0.0240646066645809	0.0166599838333318	0.0115405942604405	0.0183499193375564	0.01152377610469	0.00849488408377014	0.00294769703238762	0.00217199425663155	0.0262495330514772	0.0249901518407232	0.0362934972720524	0.0662428697696277	0.0403452627128971	0.0197228131972734	0.019456653801652	0.0210028150671976	0.0270623419231048	0.0181302772337704	0.019240948873282	0.0223391732065561	0.00324206625025463	0.018129611795672	0.0121014397492139	0.0106758099201936	0.0228658436958441	0.0203468040084617	0.00640524209506814
0.00726964618497305	0.0122076801103865	0.0309785956483266	0.0124449800894281	0.0210344392206389	0.00673839684781706	0.00997978543484648	0.00633415904676435	0.0162588989413647	0.000760631737317618	0.0136103206374813	0.00631844203262919	8.58695835928606e-05	0.0126064042814805	-0.000394648020437366	0.0107700644737118	0.00865113528679522	0.00442634801846767	0.00711786292346623	0.0134331002124725	0.00887305889263301	0.0119152279879937	0.0221538803836623	0.0228313438991916	0.0169009358000328	0.010420384674851	0.0181020515677606	0.0134872145892654	0.00849702299194378	0.00208307905166534	0.00169978670695	0.0266052810120454	0.0265098619418549	0.0362692959221618	0.0663144677402696	0.0407172980631135	0.0192027020263845	0.0183656997267485	0.0222743484451307	0.0264935903959711	0.0189483937664215	0.0196412257332724	0.0238918145716797	0.0033519902866152	0.0191178586688303	0.0119099282488523	0.0105232661580028	0.0218601211507189	0.0194999706531091	0.00651840618121767
0.00769104278270759	0.0120148456557102	0.0301485408393138	0.011377324269853	0.0206894254103495	0.00591175636999999	0.00970830253443737	0.0053636809552114	0.0153139847634277	0.00192210640689402	0.0125707162025093	0.00662406824499522	-0.000870784823652704	0.0121321687299751	-0.000813707662945155	0.0101272512705954	0.00777946683098207	0.00437270103272006	0.0068819334300322	0.0136290796543523	0.00850899295583401	0.0111518675045877	0.0210719493324988	0.0229743734809507	0.0163095593775513	0.00971811774638971	0.0170066533169853	0.0133422837557964	0.00839281063259502	0.00290914915396944	0.0024030280269126	0.0261272667227666	0.0262031504316378	0.0351183415120468	0.0658110162874887	0.0404892825299219	0.0190930948653089	0.0174158819037765	0.0242530999278529	0.0257617827690673	0.0178637455096892	0.0195474385707996	0.0240642026485925	0.00352434667599954	0.0179673082747037	0.0124225373973692	0.0112444901503882	0.0225681076780741	0.0182808801348407	0.00594967049784819
0.00863883260385576	0.0122709759485619	0.0299880197418236	0.0108332969368301	0.0203699596699119	0.00571206948728588	0.0110563375280475	0.00578748580511181	0.0144446136534307	0.00232487073787156	0.0116928845224033	0.00586264070082764	-0.000327003068975637	0.0118552038871358	-0.00163159446101457	0.0106832723331549	0.00796060858764256	0.00406453981807417	0.00622362502548018	0.0140565364919121	0.00800059032672528	0.0103341866754535	0.0202798957920376	0.022583998973616	0.0155341338676696	0.00879066339665532	0.0177536630356861	0.0133054707695635	0.00816230762841632	0.00268296357554864	0.00167276516702308	0.0251235642575832	0.025538750099732	0.0351300025225342	0.0647609074368196	0.0405618152826545	0.0195164798554567	0.0169456944340367	0.023719244291478	0.0254856338800868	0.0174730620489516	0.0185829415002507	0.0254465552355662	0.00414112065257242	0.0168523192094343	0.0131627026099144	0.0134665780863309	0.0222253119947796	0.0186080301009392	0.00560065613708588
0.0104254626012928	0.0115244573865527	0.0291915457911369	0.0109339761367513	0.019756750540295	0.00619534390629545	0.0111755143227295	0.00803483662314981	0.0142027189827569	0.00195708943835613	0.0107196337721067	0.00570608846628182	0.000146234325382107	0.0107310808917767	-0.00226921090945721	0.0108496160140067	0.00728890428041789	0.00407918737812251	0.006551686008023	0.0141597110847026	0.00751977961305645	0.0106749860444526	0.019327566732432	0.0219858176543895	0.0159591982968278	0.00868280697152926	0.0179385043112988	0.0135668295046174	0.00740303483618661	0.00322512926627229	0.00350339329778004	0.0255783595103549	0.0261372482942435	0.0352478484410194	0.063936524695408	0.0399104306030793	0.0186799528687482	0.0165664105616764	0.0238299763598153	0.0258721425089447	0.017236078945195	0.0186936814904701	0.0243237155851114	0.00387836766626458	0.0158362427643723	0.0137235480986878	0.0144702171764573	0.0214401980230596	0.0179316439613789	0.00457549329322701
0.00955300987914936	0.0116378195197554	0.0292130299354587	0.0123093178580448	0.0202569540214048	0.00524785511666802	0.0105064004709596	0.00776624520971616	0.0134960078784237	0.00116857697920463	0.00988606164743066	0.00638082685436021	0.000719921185079437	0.0139377478694542	-0.00289889755389314	0.0105460574128752	0.00649795188157202	0.00394479264787913	0.00553597396953874	0.0141127501674681	0.00727885141200181	0.00975691120315375	0.018408335296343	0.0215864518108434	0.0152731949923683	0.00836363434073021	0.0176532135703465	0.0144841676108787	0.00746126859168435	0.00246339276870184	0.00248301527072441	0.024751600204306	0.025175951664073	0.0358320555601781	0.0623568221809469	0.0400114187564034	0.0181940642286375	0.0156176780365554	0.0230674635177966	0.0252969108822331	0.0176187375393404	0.0175058744847116	0.0238527834584519	0.0044694905885181	0.015428210381782	0.014617667168442	0.0159930168116176	0.0215367103129832	0.0174125230257556	0.00500909751131551
0.0101799634742523	0.0112606745555687	0.0291491954092989	0.0126255831581041	0.0219205175800367	0.00422707307362404	0.00956915467491924	0.00673544198578459	0.0135848755520972	0.000304790796105436	0.00982839034556377	0.00581380229752964	-0.000265877826502431	0.0141699857658181	-0.0036483551341705	0.0100974174625143	0.0066950166213029	0.00355688976776728	0.00593637757964316	0.01338588579501	0.0067219351767622	0.00895656345210813	0.0173941917905194	0.0213196428208878	0.0147870924614403	0.00972837658374104	0.0167973017380792	0.014922271458014	0.00647678461253516	0.0022002199226414	0.00230465409468965	0.0254449312497307	0.0250559351498857	0.0351118376468226	0.0617111412565014	0.0387927164103591	0.0172889099770838	0.0148933882757878	0.0246961153419054	0.0240483430405791	0.0171247685794626	0.0189909659609589	0.023472762851054	0.00347964349517057	0.0154505500893733	0.0158621869283303	0.015923280483275	0.0210578721479634	0.016963645418931	0.00467176792668695
0.0104163524368496	0.0101652050078542	0.02921374290485	0.0116620129477638	0.0213731076033465	0.00494144463797166	0.00928150321309387	0.00616401286249277	0.015522710513646	0.000600063108534647	0.0107283716080901	0.00489232104691718	1.52063950416691e-05	0.0143993400970888	-0.00309133591446327	0.00961181401016007	0.00574132499797192	0.0028760911398636	0.00605536424915425	0.0139226883715354	0.00595928766274743	0.00952712909024838	0.0170731337517747	0.0207584329255367	0.0142857719949509	0.0108422407417488	0.0156968493265084	0.014036494130137	0.00620628402550949	0.00145121388964515	0.00155434887302496	0.0265336909632857	0.0258730772910354	0.0350385206277596	0.0608182976097693	0.0376316853661816	0.0169478967172673	0.0142418847679808	0.0244757365030819	0.0230066630724905	0.0171472904903428	0.0187138664461235	0.0243520996887637	0.00267221358150559	0.015834119699963	0.0147946103275765	0.0165561596462072	0.0200958704702838	0.0184554704949842	0.00642260686068521
0.00994805829693757	0.0094661068322428	0.0290435650330499	0.0109655923683105	0.0213215995257726	0.00592339361484099	0.00848706518611319	0.00564222225259352	0.0157140002013081	-0.000171599507337888	0.0119786743419294	0.00540704533796132	0.000186485408457063	0.0160080842314186	-0.00381713875471665	0.00894086228173723	0.00567134309128345	0.00254398999743725	0.00585389494296211	0.0146442133954415	0.00526991755838496	0.00917620555589405	0.0168411176681102	0.0199702769510808	0.0154493538851724	0.0119210109619446	0.0166089906780959	0.0133318427151562	0.00534371781225748	0.000924163150015179	0.00185536454999449	0.0256099995075604	0.0246386183214453	0.0344770176227699	0.06006413443151	0.0390156223295803	0.0171852759151301	0.0135984774237051	0.0235776089609727	0.0224457700524244	0.016170078798984	0.017632133442013	0.0232003293247899	0.00249149960647983	0.0146818344136511	0.0143782520468732	0.0161604537122026	0.0189544460843647	0.0188442447821297	0.00672694180626493
0.0090815390645054	0.00858431421107445	0.0280461683860376	0.010107700065512	0.021717297537895	0.0067655530597401	0.00768122757075524	0.00761492141737257	0.0160092329043266	-0.00103999622583358	0.0115547665075613	0.00563893467151182	0.000929787686323626	0.0155341180239054	-0.00408735415398584	0.00849089937706148	0.00468783350363558	0.00274764574309577	0.00569745361476604	0.0145274369310431	0.00548223984308776	0.00889343397345741	0.016229223570926	0.020318966514676	0.0153438344152731	0.0123696905217162	0.0166591916451194	0.0126572073115454	0.00519361398976107	0.0017220947270128	0.00098304649984713	0.024931696272526	0.0238235279477658	0.034517910378297	0.0586601392625719	0.0383196532974081	0.0180576573403345	0.0144090919339841	0.0224141934302758	0.0237631632059766	0.0172677268642827	0.0169678757039855	0.0226157577990534	0.00250442019622501	0.0139691660539602	0.0137331494198228	0.015110439924119	0.0190180429540607	0.0189730070541825	0.00617687799906307
0.00814072842150898	0.00911697364324861	0.0281031504841597	0.00915413519229498	0.0215551920639799	0.00576844952236646	0.00733196763164707	0.00750040268937974	0.0151950139376809	-0.00021766525189228	0.0111786513880509	0.00614438243858808	0.000175291789015041	0.0149809884483213	-0.00499217568649032	0.00742983456341404	0.00486485588159129	0.00286370923810289	0.00649989274269254	0.0149437397585716	0.00766958240403212	0.00852912245831255	0.0157737787238201	0.0201104308896287	0.0145378858935654	0.011366764400981	0.016283464697833	0.0119271583424733	0.00462007764582411	0.0012554800261112	0.000631932840321804	0.0238577900879546	0.0247835729205607	0.0334099717881184	0.0584006184041709	0.0376323270386337	0.0172605258734315	0.0140613133868333	0.0237745152630611	0.0237457588309489	0.0166292627744527	0.0172262637332427	0.0213579609647244	0.00289995184882282	0.013073961686355	0.0141805852441008	0.0152217819773798	0.0183790956294212	0.0180156396775458	0.00556986378126767
0.00935938323626055	0.00998325521921705	0.0270111111114052	0.00872278871061198	0.0217353356634926	0.00491132564213403	0.00637035412619152	0.00657923039217014	0.0163047745607481	-0.00083031192787826	0.0106370956822508	0.0057078867335241	-0.000633619516607236	0.0148812915617836	-0.00524779897888605	0.00759405517985644	0.00784667607892695	0.0020851941941926	0.00599518171065387	0.0139726358383308	0.00693769555830707	0.00957282250634292	0.0155153748507986	0.0194791836344142	0.0143798997983551	0.0116947382428204	0.016018731240994	0.0118441290959256	0.00392607324041876	0.000667058465662161	0.000221389221097931	0.0227121512607453	0.023647701774011	0.0335066504375667	0.0572937255024328	0.0363581160645425	0.0169411235080508	0.0130799110198305	0.0231828140434125	0.0233457988462435	0.0168068000747465	0.0164181921471256	0.0216468878495718	0.00271641768376071	0.0128278367306266	0.014282215069877	0.0158846375422714	0.0175779715339273	0.0170063760511109	0.00531062811062314
0.00907433807365416	0.00894618578652494	0.0261878136678447	0.00802034750074397	0.0215092055382467	0.00506430510784166	0.00652647857910261	0.00622239713375087	0.0176346605224108	-0.00145660800676488	0.0108465423237424	0.00542566968283619	-0.00156007570919393	0.0149742152391048	-0.00567036801517502	0.00964884088721032	0.00741029920209485	0.00291124053085033	0.00707037124012942	0.0134388990301877	0.00595971544438215	0.0100719406896016	0.0144308454222982	0.0190259014611283	0.013500856070284	0.0113594208162515	0.0159912027006111	0.0109115334446924	0.00370852251351374	-0.000105428025951329	-0.000503035211665774	0.0214744284757198	0.0226110046697787	0.0330917656269386	0.0566258791518028	0.0360353944305517	0.0163492480069954	0.0128549691769033	0.0248525645919836	0.0227594211313826	0.0158338186684422	0.0158540749210348	0.0204649192709391	0.00236503468024315	0.0123933769492686	0.0137871608121482	0.0150932335961444	0.0173609515731247	0.0168602569353231	0.00599027806561876
0.00817613923460582	0.00909157608915723	0.0265868547142237	0.00870886996371911	0.0210094377606538	0.00434351681897314	0.00693584183788992	0.00708211146943803	0.0175020006843527	-0.000225064289796631	0.0120103143391349	0.00565732928180508	-0.00247502140705362	0.0158527994980127	-0.002217433487891	0.00927514194174784	0.00640518664189327	0.00457762427951852	0.00604821078959576	0.0140601092607503	0.00512147733113471	0.011862024627645	0.0134661106952856	0.0178339671547829	0.0129304488697862	0.0104541081270553	0.0163255298919145	0.00984165949812243	0.00391897523403514	0.000173667803179504	-0.000516716302094912	0.0203371393122698	0.0227355049692485	0.0334901095476906	0.0558812697633857	0.0351425270181732	0.0155520690087997	0.0120799397611278	0.0236733132189197	0.0217124968773275	0.0171908291544995	0.0150205186401229	0.019701677615765	0.00199675430215387	0.0133465536502615	0.0134045893587061	0.0143329230373564	0.0171678953057488	0.0163757070932915	0.00651263112914885
0.00779946958334662	0.00908630011566227	0.0261941353297801	0.0107498002992371	0.0199204562343993	0.00441849743328222	0.00627686799523944	0.00635752067714971	0.0181790681057757	-0.000986468068317844	0.0122027051684123	0.0049291736425607	-0.00339986153568689	0.0155296263167407	-0.00165692071816683	0.00973541913694978	0.00692239048204239	0.00703138765819439	0.00699514504747447	0.0137804668217529	0.00537817799949937	0.0137361993444408	0.0128536066131778	0.0188684144444918	0.013706832927405	0.0104531733449646	0.015188407087989	0.00952935513912539	0.00427567382045829	-0.000592695073551692	-0.000636542691111204	0.0196605472037742	0.0226883380830788	0.0323524163682522	0.0550183232997917	0.0340481031588992	0.0155090769545096	0.0115484448456259	0.024592687248887	0.0209762846839624	0.0165107831053976	0.0141122590107764	0.0214997309672257	0.00227100193942446	0.013479807629479	0.0140474897025259	0.0161551460511792	0.0165519372830348	0.015599465629551	0.00668825133396851
0.00740621151091857	0.00993169961035033	0.0259338856582236	0.0104474854335992	0.019780658780547	0.00430115059337092	0.00760373571981267	0.00559939655782807	0.0181034378971324	-0.000101007615725817	0.0135622823442779	0.00438017928944566	-0.0039517156882489	0.0164013106163181	-0.000571733773450072	0.0102963121570159	0.00688026983478604	0.00715803478771994	0.00605898454928518	0.0132916470852561	0.0047385493929971	0.0149704048138029	0.0125889523751601	0.0176784368430312	0.0138568812967265	0.00975050240051497	0.0151286602530055	0.00885942533349662	0.00411756889701606	-0.00013742450785248	-0.000393380519297434	0.019268802210832	0.0218549481616916	0.0319518701642695	0.0556333940717078	0.0331373956679761	0.015317755579319	0.0120655457013074	0.0252667285113384	0.0204618772682033	0.0162644917901446	0.0139170321476984	0.0212127370216167	0.00145732166076319	0.0128671292659645	0.0136829405309173	0.0152965803884001	0.0171132105534429	0.0155133547708569	0.0056708440127096
0.00674139131926015	0.00904412401523104	0.026165957195063	0.0101276632084659	0.0192811048937714	0.00378122954765307	0.00740429441544442	0.00476563430798101	0.0172844658012119	-0.000417383822134891	0.012502017640725	0.00394434110059803	-0.00366736765126948	0.0156247522772926	0.00124423887537643	0.0104461941668128	0.00658348444287103	0.0072831054627027	0.00528331346105761	0.0127876331788444	0.00440457868638935	0.0150834976030133	0.0128166827205952	0.0173751079764813	0.0136222906013715	0.00882264403479223	0.0141552589869486	0.0091547530991007	0.00527987536421554	0.000843819421507759	-0.000365891588325166	0.0194986160112658	0.02075546221974	0.0315775612338834	0.0558155022979875	0.0323017955414761	0.015235146192524	0.0114066431555961	0.0256984790090098	0.0196136100521861	0.0152982519055283	0.0128098223706753	0.0213546020867035	0.00252508046480589	0.012751168755425	0.0127700307567636	0.0148527252548423	0.0159662963032115	0.0144501114396252	0.00594197835030524
0.00708428998702229	0.00980498910576778	0.0249703946667045	0.0091951150885254	0.0197446775919372	0.00314017500236837	0.00780275716442832	0.00406982371345126	0.0169009754094435	-0.000304536611270348	0.0114336488517588	0.00321619338323577	-0.00440727936358672	0.0149641623706887	0.000528377997189386	0.010083855200317	0.00618407106803219	0.00625830702542156	0.00470866013174108	0.0127789745616822	0.00426614379626243	0.0148549354599551	0.0121059156126143	0.0163525355880771	0.0125825435725213	0.00828908942993798	0.0142784759415142	0.00806417135265711	0.00472653189781412	0.000643292819288442	8.6566709219823e-05	0.0205974444370011	0.0207966797724341	0.0318671218693008	0.0553361492106295	0.0338370008440435	0.0147920436377681	0.0112237585848682	0.0256570396436162	0.0185632318575247	0.0160664843464409	0.0130135414913908	0.0206441043227148	0.00266517102829684	0.011998685016176	0.0119322521126794	0.015413840087608	0.0155353855250453	0.0137190563915232	0.00489130704600524
0.0065297978477128	0.00902530954518518	0.0245764869999423	0.00889084351800267	0.0204576786706773	0.00265594203562172	0.00753704931608802	0.00404187531331577	0.0161182142367144	-1.69890141216977e-06	0.0118245858127243	0.00319885238326508	-0.00484028944051589	0.0140565998669691	0.000501887223364814	0.0110019221197338	0.00593846895652405	0.00624570331096137	0.00452391391871391	0.0117709705145052	0.00340641361681102	0.0140763174315772	0.0109999416492026	0.0162995936498386	0.012023543882283	0.00737938009616264	0.0164416092306858	0.00719979895028069	0.00539216804333137	0.000466516019678595	-0.000210884120793645	0.0207256917867158	0.0212839626637987	0.0316214563827357	0.054160993450624	0.0338645769157192	0.0136952352919746	0.0117023670153064	0.0260626796178049	0.0190144622633404	0.01535787991228	0.0136400356173306	0.0197935793702922	0.0032713613703513	0.0115957939350845	0.0119554869929508	0.0165846784218556	0.0147908474335673	0.0129332928254689	0.0046192379263189
0.00636495932446469	0.00821278586131409	0.0236345752153305	0.00839897385688794	0.0198859089064541	0.0025179586927759	0.00818904398058675	0.00341884304986447	0.0152813703747209	-0.000212991341438782	0.0113175378254589	0.00267135009635401	-0.00539551039298084	0.0137132100425153	0.00196429042920737	0.0118235242805196	0.00535567985426558	0.00612693053226764	0.00389490063425857	0.0108605402894565	0.00449248781232573	0.0148172035353958	0.0109709634043909	0.015843277395699	0.0114714837607857	0.00648098321006118	0.0163662958973275	0.00640994769305014	0.00655990892166831	0.00101495584104491	-0.000759815098851685	0.0203845121673747	0.0223818800730897	0.0319530029934133	0.0543188844832489	0.0368264022825724	0.0142282036775516	0.0106864648516511	0.0248045975957193	0.0194600839766119	0.0159339829460253	0.0133868760302756	0.0197829561263631	0.00255157916051259	0.0120485136547396	0.0115106020147169	0.0161460834180286	0.015459058190775	0.0119658963460624	0.00413789644654772
0.00533030606582058	0.00938801291825875	0.0241716629796123	0.0078068765431331	0.0192574501537474	0.00157362281223405	0.00789726521817448	0.00316506555600378	0.0147313778644581	-0.00099581588922484	0.0108593123977272	0.00183143254409616	-0.00475299029950309	0.0139482364413871	0.001048093073972	0.0111888943816379	0.0047588610987645	0.00541420671940193	0.00465593208431992	0.0110246816870777	0.00358742070147539	0.0142729702334376	0.0105595721437797	0.0162432373804044	0.0113941186599571	0.00699723642435536	0.0179931336104298	0.00641672090226665	0.00616078073458594	0.00179050017915849	-0.0012381383415334	0.0194946788358499	0.0227006090784897	0.0314723586392691	0.0531776264568544	0.0374973302453489	0.0138401423597973	0.00966191991459799	0.0245616017834302	0.018284017200162	0.0165242027737166	0.0132219266006777	0.0194534850488021	0.00215971533933846	0.0119001843338391	0.012410947683821	0.0157129307472212	0.0145028236432821	0.0130094379564503	0.00413036273664725
0.0056907358587244	0.0102509276943242	0.0240003285130221	0.00732846615974801	0.0190621044624376	0.00132149306985526	0.00809821960202852	0.0025954584656006	0.0152089406064559	0.0002725408139763	0.0100240053808659	0.00208646961721466	-0.00558574647032033	0.0153924589277538	0.000547311295467115	0.0112213661764666	0.00389300730443079	0.00522069890474498	0.0057264873127526	0.0108678046553647	0.00292750415485208	0.013267667548065	0.00974925866502141	0.016659484754758	0.0125085611153599	0.00780479308813433	0.0187916910161153	0.00578545780328792	0.00572408698246885	0.00125923499823824	-0.00164671733399038	0.0212740365454966	0.0217820034710885	0.0301258129594984	0.0525609079334564	0.0385426938886254	0.0130103410510125	0.00871390035886821	0.0251934986329789	0.0196105838932145	0.0175536513558049	0.0133992579320363	0.0203189585927939	0.0026445899785372	0.0132635244037139	0.0112799247291314	0.014987452704135	0.0166206358448191	0.0119135089395726	0.00512238834757903
0.00494089802810507	0.00929558831951136	0.0229167259447302	0.00789799403132994	0.0197410493699241	0.00164666256542261	0.00791390117063608	0.00379793679705379	0.0145535157669972	-0.000346197789363477	0.0106238344515743	0.00248719802448619	-0.0059828466555788	0.0149048829267505	0.00115854787643492	0.0109557217031833	0.00503683994251577	0.00471061683662585	0.00516759852886397	0.010096189570785	0.00236085192648137	0.0127639546731741	0.00958696306593528	0.0167728548098427	0.0130350018700663	0.00687984205315131	0.0183894732950044	0.00569366695511049	0.00542040163122335	0.00158517291637168	-0.00209275890701447	0.0215002062801532	0.0221507195526946	0.0297103894608858	0.0518880628752058	0.0386394121474843	0.0130839828672426	0.00788397229996944	0.0256899550638438	0.0186665728098398	0.0180386844326461	0.0127025283991801	0.0202167504696226	0.00278319915007086	0.0123770816377384	0.0120342780325618	0.0138456876772845	0.0157350327983488	0.0112777541334293	0.00544286808892864
0.00426417124761341	0.00950043234748857	0.022973628824031	0.00875815199241608	0.0195396909700817	0.00283965840397269	0.00817844450230407	0.00328426611633223	0.0151183538843614	-0.000978506576782648	0.00987651577947055	0.00162829964265785	-0.0052904979235375	0.0139555245729417	0.000741452860694027	0.0104807256509939	0.00546470871794608	0.00565290094969744	0.00501968114583394	0.0098445192975694	0.00203515166481168	0.0123302950019107	0.00885251745228399	0.0159916859354207	0.0141928641613939	0.00600890241049363	0.0191405707048815	0.00539036185420697	0.00718321052911184	0.00114152375174921	-0.00076824398143223	0.0217023014150332	0.0210050252723104	0.0287472391102981	0.0517339426584722	0.0388199835286318	0.0127951985762734	0.00714942370185053	0.0250744565102929	0.017819343360381	0.0171567254519532	0.0141622223213361	0.0198393599270901	0.00264363935268225	0.0116930429600458	0.0130344394164355	0.0128882252380622	0.0148816876558898	0.0106499053656462	0.00444093220345901
0.00429760159017911	0.00949008636943388	0.0220941652362073	0.00850183949627552	0.020850659477231	0.00204018205996078	0.00733390849276759	0.00392528897408843	0.0155485754587827	-0.00158170244739401	0.00937239888859122	0.00078007203605132	-0.0058401260272225	0.0130392242332387	0.00118015084898863	0.010904768157358	0.00575967207697244	0.00539263543437672	0.00406553005333974	0.00931953616917395	0.0020750066537804	0.0115405071197371	0.00897780993996624	0.0153478032782175	0.0136563863820357	0.00580801140169658	0.0189041421328736	0.00468678781519514	0.00620218049056896	0.000958559962200075	0.000476014356345958	0.021923147644902	0.0212770706263503	0.0281150333073466	0.0510075694427058	0.0397213273548836	0.0126801253165318	0.00629641127844076	0.023913710653872	0.0177269187616336	0.016477107184486	0.0149870962194394	0.0216569724055164	0.00288859186985618	0.0118255760479899	0.0119807261093996	0.0118150637104106	0.0137412297395899	0.0118161252426153	0.00440837326792702
0.00343748323850359	0.00873558255024317	0.0211830933387065	0.00750443492738115	0.0203378126722503	0.00218630117574853	0.00792462739903275	0.00362268892069399	0.0150803288501635	-0.00162451229839521	0.00970388212421185	9.12406196733211e-05	-0.00563864879914823	0.0132613617298939	0.00148580874888316	0.0103453406854849	0.0056044031873308	0.00681554805782828	0.00486697102411855	0.00886485974463408	0.0013700858948074	0.0105904120308907	0.00918659906524148	0.0150946912224553	0.0132116360757979	0.00584352519926104	0.0180539657432644	0.00586329029516185	0.00616901157011337	0.000629017587699962	2.48790131157728e-05	0.0207164865596871	0.0212054884994727	0.0277033251714504	0.0509919712568026	0.0391654488862023	0.0129917800811946	0.00532640057793316	0.0239795018849166	0.0173804631687975	0.0155082213912401	0.0139091261093381	0.02272898526026	0.00227989029116823	0.0119777316379566	0.0132792731053775	0.0109253571289998	0.0126149440704108	0.0110327303193162	0.00363193375713336
0.00280069858768404	0.00794792565436112	0.020942553309876	0.00785912135574466	0.0205118168131166	0.00184150125627649	0.00733843188746072	0.00332384383942659	0.0149793961500143	-0.000497204706422089	0.0106054002318704	-0.000376388082140225	-0.00599256680494566	0.012693933157075	0.00053302814199651	0.0103244982136152	0.00521714990155318	0.0067960206183912	0.00468026810620661	0.00864975687930554	0.000716451400708874	0.00963085821478754	0.00898876590294452	0.0150148544944039	0.0122407856557851	0.00487914695694402	0.0182350758123964	0.00528142805311196	0.00715697325551525	0.000473685323001334	8.97037745411539e-05	0.0196311411773278	0.0211773262085198	0.0264248601466583	0.0495518047740837	0.0392118948810987	0.0118535402918896	0.00541042798162851	0.0233001925708523	0.0162514919815782	0.0156358983654419	0.0135888285712773	0.0219376209235436	0.00223163810714746	0.0131699828195869	0.0126052952179831	0.0114714599951393	0.0119917454474349	0.0107906930547642	0.00484280136175648
0.00208676272685327	0.00910517796076512	0.020088320916619	0.00712488171102861	0.0210451654490356	0.00103316032616718	0.00684457383393271	0.00249708453337765	0.0145820028551172	-0.00117016859290457	0.00968818887572308	-0.00119971721322923	-0.00649094825316679	0.0117295073834652	0.00210137067749098	0.0108780634927161	0.00468584511122231	0.00730836042291584	0.00385792128850106	0.00811834910450706	0.000602566423286012	0.00929991366715138	0.00794277643098015	0.0155952195007322	0.0113883198422419	0.00413938576038714	0.017563323973879	0.00553614032906336	0.00617627593602161	0.00144734008928623	0.000238785674243494	0.0184954839215954	0.0205115553910065	0.0264594550058963	0.0493203749096964	0.0381732410719817	0.010793228057044	0.00506811553314358	0.0236287763976153	0.015689450288604	0.0145286014477154	0.0126983535673005	0.021432529641163	0.00180121848567303	0.0122634501605435	0.0115143807524903	0.0112665050608124	0.0126734630136651	0.0100625611811661	0.00501789872235591
0.00153055153912275	0.00878076104399961	0.0192021633384001	0.00652734998613631	0.0204448293778712	0.00197859734832435	0.00659076465254352	0.00295650616531014	0.014359675233291	-0.000346221555009851	0.00937779369031806	-0.001034617267871	-0.00617505528156732	0.011691466505503	0.00201281195722038	0.00989367457615238	0.00379964000171058	0.0082396410417164	0.00366248053460572	0.00952866593538055	0.000575156711134989	0.0107168135820704	0.00756900618857854	0.0144671672518394	0.0110568049190928	0.00366400945785576	0.0190689648123575	0.00665955827691331	0.00650493105972377	0.00072895213070145	-0.000528385234464408	0.0187774316282911	0.0220231059535499	0.0252389781582561	0.0483050114340256	0.037806711429842	0.0117875510137919	0.00443233696135385	0.0226135872033513	0.0172821605335137	0.0134137945857349	0.0117126100088935	0.021784324582551	0.00209916047237823	0.0115382889927422	0.0127123911424252	0.0114256002195202	0.0117518233254101	0.00900323918158612	0.00482931831838045
0.00110883806610323	0.00773735410560784	0.0183057548447119	0.00672405031928946	0.0201922005569186	0.00301861372116679	0.00557456937924966	0.00234696486711699	0.0133107705087048	-0.000850940508930648	0.00853962687400973	-0.00138192842397653	-0.0067987609049992	0.0108670916859735	0.00115980745569273	0.00968704812469714	0.0032434129702158	0.00937200279448499	0.00455399330514092	0.00949669321912577	8.02529691665383e-05	0.0103085831524269	0.0069872231653499	0.0147353625711668	0.0104742297076517	0.00410893404550028	0.0192374632451471	0.00664196377671463	0.00621281165638014	0.000402261633766183	-0.00109464136872889	0.0182903388620974	0.0209215286347174	0.0243100978697393	0.0480678065175695	0.0365516001135531	0.0121953536618007	0.00435735634704477	0.0225041384799182	0.0173027415832733	0.0126318176793362	0.0125041248613702	0.0206644477160107	0.00177671610426173	0.0115238870110398	0.0145122110735997	0.0114338706644582	0.0131382715254423	0.00967954610232517	0.00434536261750816
0.00026706679342822	0.00742992962599954	0.0188452350173953	0.00579125662100311	0.0196662668026682	0.00400318484101935	0.00654865192716929	0.00157486654772761	0.0129553711109501	-0.000860296251719769	0.00800958166293667	-0.00193758507995833	-0.00662790175133641	0.0101380091865206	0.000487516929190838	0.00899389928256125	0.00241765182131456	0.00980982145386377	0.00432863952434319	0.0087633804346183	-0.000578617889016326	0.0112238615693358	0.00681670465261846	0.0149576901929929	0.0104517790937107	0.00450579657429502	0.0190636333856876	0.00845339718708375	0.00539269880943371	0.000823903809846583	-0.00148374045304154	0.0195955560828242	0.0203865322473165	0.0233289727686109	0.0475996232840073	0.0357373811469074	0.011322187970266	0.00400685267244303	0.0214178503935861	0.0161322122024285	0.0118382906687998	0.0122012792296299	0.0195797519279857	0.00184104970899539	0.0104251457260079	0.0141206245182999	0.0105063687834311	0.0119982097032486	0.0111767976676337	0.00388868195679078
-0.000415395429721623	0.00689240615820088	0.0186762771154424	0.00480625771951582	0.0195083678481612	0.00599625116474068	0.00685141834008834	0.000684771794092707	0.0126256544550433	0.000725355596216894	0.00720967753729003	-0.00244380126960067	-0.00743736758870741	0.00918407990672587	0.000631655574447444	0.00841568110628866	0.00155961692463781	0.00973183052434735	0.00423367992331593	0.00820929231129716	-0.00142069811509419	0.010745530404772	0.00639312161541754	0.0157514231724645	0.00949394432602855	0.00374941526904078	0.0202529217834034	0.00860491110459834	0.00517819008526453	0.000262115617100361	-0.00144270510363625	0.0191195618734871	0.0199219772357673	0.0249543766210487	0.0461803309606866	0.0355712355131087	0.0102472123316078	0.00306528152876265	0.0204726510278927	0.0167837553196461	0.0112247408982516	0.0119447290770256	0.0188274979233184	0.00179824777987632	0.0101693956834981	0.0151161357573665	0.00954785273388627	0.013509189890279	0.0121450813978382	0.00371413120605793
0.00114345669098761	0.00710583750640113	0.0174886840005013	0.00440765237665368	0.0192248436869227	0.00502996374883164	0.0075544536911157	8.21859084049341e-05	0.0122575087489501	0.00039870470869225	0.00716399204307762	-0.00315638248858814	-0.0065780889565371	0.0109639287730643	0.00166714063071463	0.00963092158984454	0.00158411930604911	0.00893179172670459	0.00407609784409392	0.00978859873165204	-0.00229484612001233	0.0104220007388044	0.00595354429820711	0.0151530596499492	0.00937735006491908	0.00451225290822654	0.0194072529447231	0.00794646010616808	0.0061146674587388	9.00761030010088e-05	-0.00229531351105768	0.0182667078877198	0.0196333117730299	0.0245606670013395	0.0454378921679717	0.0345565374755364	0.00931319074159216	0.0035389070953445	0.0206024431446217	0.0158110591010983	0.0108101967285549	0.012797147359276	0.018828876330808	0.00158587004199864	0.0104271816497139	0.0152912093523196	0.00962196986304377	0.0132789166206819	0.0112725415349913	0.00283999112302192
0.00200246597916569	0.00806089961533966	0.0166135536821997	0.00609798397498445	0.0185833296724748	0.00479870024396898	0.0102051550594085	0.00021009261718829	0.0114473616297164	0.0027555200939276	0.0077780884234924	-0.00230775878787538	-0.0051128021856012	0.0108503369052801	0.00128626446004729	0.00910858437007869	0.00154450989542624	0.00920495406612412	0.00468602731451118	0.00892405996975101	-0.0026265036370397	0.0100174302187025	0.0050515825651496	0.0165397851158557	0.00862424841886442	0.00360694021903034	0.0184870312733685	0.00740251991384852	0.00650788592175623	0.000324215251074889	-0.00279708552482813	0.0181899923812255	0.0187315401651434	0.0244908276885293	0.0450236490297956	0.0331504192421889	0.00930516587499997	0.0039003271235139	0.0196673758661656	0.014978041508171	0.00982664753149636	0.0119377657426381	0.0183411418921623	0.000738165279612329	0.00970356524892687	0.0152939820110632	0.00922734130500816	0.0128388560686619	0.0117718102340104	0.00299743853024781
0.00104326864775813	0.00706896906699337	0.0163659869439247	0.00595977881943915	0.0181837024068186	0.00459157471393989	0.0108027422374756	0.000527799699794292	0.0112001751417833	0.00233985893885125	0.00744888668992364	-0.00170358852576269	-0.00568590282602131	0.0103979182171457	0.000910117653008311	0.00886918509227409	0.00193070164899918	0.00926207083624229	0.00403373161849171	0.00983527446113002	-0.00231609260787043	0.0102558392612415	0.00441601788417723	0.0164419894810278	0.00817821476772246	0.00371232501693353	0.0183650422105322	0.00826884109922757	0.00723645349887109	0.00127846140615458	-0.00342022077274705	0.0181142275005861	0.018478927187955	0.0256339711228694	0.0443593675261217	0.0326974222566594	0.0093397686561201	0.00344917593651946	0.0185312670631521	0.0151122936445361	0.00923808337716909	0.0113442504119829	0.0175192228560915	0.000794133376822437	0.00926539010485249	0.0142547340607868	0.00839104405288124	0.0118939022813143	0.0108188395019528	0.00219599755946901
0.000989114661554553	0.00676984671985162	0.0160151743159201	0.00890673481354457	0.0170022249848776	0.00491865338309926	0.0106698922742465	-9.04248614164898e-06	0.0105732849217374	0.00269490977379249	0.00761287757178443	-0.00217018738290005	-0.00533749052830046	0.00965340389131408	0.00132546193279968	0.0101425801125065	0.00137643132238918	0.00874432038622657	0.00372978484513609	0.00994835140657618	-0.00226471128041045	0.0104274906031167	0.0040222528112932	0.0162178160606666	0.0084182081866864	0.00402905770803821	0.0182233118174414	0.00763583518618144	0.00695651795023505	0.000604697409577522	-0.00350398675433228	0.0190601319137886	0.0174851746067201	0.0259123064513163	0.0431079240412565	0.0317396983953271	0.0104797274938462	0.0046197845361855	0.0180259618899541	0.0148833750167823	0.00914593604429605	0.0102902677609549	0.0182386010499419	6.2595093910865e-05	0.0091729021310481	0.013738758112367	0.00758639471984198	0.0120452023080115	0.0106645212381661	0.00193614398201876
0.000531602203214087	0.00726124898992101	0.0148606392150848	0.00907387860449094	0.0162607368180176	0.00568823254397304	0.00987946271962089	-0.000985786786455131	0.00955015007970239	0.00202481360863911	0.00743458769268879	-0.00167405574920229	-0.00556755782896231	0.00870548732005192	0.00171437089194134	0.0118892600583893	0.0013606746988434	0.00812667500261999	0.00359973130629697	0.0111658179390091	-0.0025967490477798	0.00966134953908502	0.00382477613369185	0.015337211721817	0.00842129772071498	0.00415046847347942	0.0176793003281828	0.00669171319645695	0.00631854501709681	-0.000209545322714593	-0.00279989779298236	0.0183568668281796	0.0171204590755869	0.0266550145880235	0.0426800948752368	0.0305386856120669	0.00977673175222943	0.00494650672064926	0.0170590961766499	0.0168476136114523	0.00918251929594733	0.00984480448532588	0.0176093421871407	-0.000553529288327803	0.0110804834247632	0.01291021638284	0.00655783338855167	0.0118118553481501	0.0105759149866027	0.000999032857974519
0.000420014571607351	0.00717238923812967	0.013720442720895	0.0100470263703199	0.0159324936321859	0.00557638349025619	0.00931151130258175	-3.6539338996042e-05	0.00868857410171595	0.00121419117647792	0.00685447618658843	-0.00224734651479339	-0.0064114521660467	0.00953434592486387	0.00137544108712361	0.0120618857917659	0.00117499370372554	0.0074529030841608	0.00298219682904013	0.0113049024234702	-0.00228670242518827	0.00867080532011053	0.0031619126469182	0.0146376699208066	0.00763754631272035	0.00448302908506899	0.0168443339522528	0.00595070826440651	0.00609254164196487	-0.000928614563162087	-0.00359311585011585	0.0190658435908004	0.0164838170186456	0.0290046448261719	0.0411730518636223	0.0296503019849709	0.00906119567120949	0.00418465139484695	0.0168059999646519	0.015874125204692	0.0100692551715614	0.0108508993589109	0.0185615128091037	-5.62172941934814e-05	0.012241348109416	0.0124534644251835	0.00594608188524576	0.0114750802952703	0.0109562445474035	0.000945433403519658
0.000841434934988263	0.00680818862933455	0.0143806840646854	0.00913674666103155	0.0147789804541447	0.00518947084540992	0.00934604278676277	0.00124116518511209	0.00917740968197698	0.000987799629121874	0.00594132875597102	-0.00234568083760571	-0.00677703910421363	0.00920459758142851	0.00167866696920589	0.0115306206108457	0.000481250720430301	0.00661738217648208	0.00296775523792704	0.0132923204452367	-0.00274606068206376	0.00869202012044014	0.00412343901167037	0.0147336197570994	0.00741641489509502	0.00547066597330376	0.0162536625772803	0.00507004847238198	0.0080596558798461	-0.000426644502338517	-0.00392991466864208	0.0205528204749934	0.0167694959318219	0.0289433928335847	0.0411520351103458	0.0292833207955501	0.00858847319918985	0.00317708305118675	0.0167686878998452	0.0149127255900539	0.00977538503226825	0.00978178591302491	0.017375345632945	0.000775160469134085	0.0117291192112411	0.0117684830435181	0.00510801013152293	0.011503995165025	0.0125864886698194	8.44198791640637e-05
0.000449555270049884	0.00725658300134963	0.0145010966729789	0.00896079373716266	0.0144691477223705	0.00676376271437994	0.0086571242296814	0.000886843163326316	0.00917107217627732	0.00191253677328753	0.00712351122542105	-0.00237899235193954	-0.005798377708426	0.0097295569441776	0.00212699004428185	0.0108570942707323	-0.000416520336983312	0.00687676044100485	0.00337879793572476	0.0129796912890725	-0.00283819217117254	0.00873424375216411	0.00479656925767747	0.0159341730711963	0.00702791787382383	0.00546784578326741	0.0156277942800284	0.0063693797346902	0.00832238510050756	-7.97611278677125e-05	-0.00281650205791546	0.0205752948545808	0.0167964382529276	0.0276920602550692	0.0423859157825408	0.0284105353543574	0.00837680050882126	0.00305388986226752	0.0167531134795883	0.0143673119276591	0.0115691605673817	0.00883226912157358	0.019244830595523	0.000256506924556164	0.0110318668341647	0.0110069366711186	0.00513095982403782	0.0104692943750881	0.0123038834469073	-0.000872218684317252
0.000849348895230711	0.00650855928173682	0.0141947099599289	0.0081278078317638	0.0150137612746707	0.0063833697785222	0.00850839089279254	0.00132373496249652	0.0092711334693928	0.00259186985299817	0.00614322584379789	-0.0027521367656533	-0.00491693365007113	0.00988648150718326	0.00297377586834171	0.0105109159437706	0.000334268119490973	0.00668635008225862	0.00335942893393018	0.0142232921106344	-0.00360967258375621	0.00818052003542071	0.00380265823880004	0.0160778205597612	0.00792015153563237	0.00497596027838842	0.0147332474286395	0.00537719568611592	0.0076036485791093	0.000113952655724472	-0.00346066198099299	0.0193853806281772	0.0160149683469848	0.0279235614163956	0.0435194103644532	0.0282503390540343	0.0085717897154355	0.00340006818922924	0.0166739342677532	0.0141901786433537	0.0116394355837088	0.00857503768710657	0.0186668659194784	0.000190866209271952	0.0103220028207459	0.0105313068683593	0.00602549875354461	0.0109572743920797	0.0123225077917822	-0.000200823330495438
0.000287243827199507	0.00747104419422607	0.0137645438386825	0.00819830466079038	0.0144670880330181	0.00660313071053998	0.00902073069731717	0.00226556752828701	0.00983779361964564	0.00209317945137417	0.00653608782211971	-0.00337583446720306	-0.00411023254956161	0.00889313294193668	0.00240655326445803	0.0104029565341769	0.0008843556923392	0.00645577578114079	0.00308512584348471	0.0133036645804391	-0.00383993793147118	0.00725089508998419	0.00299121985278002	0.0183461960529578	0.00765298606098114	0.0055747119731279	0.0145303046523722	0.0045036655880035	0.00721282252449349	2.88241104138101e-05	-0.00394796071612185	0.0185930181343131	0.0166679770123955	0.0267699531757689	0.0450215972623253	0.0290915954043712	0.0105718985923656	0.00280628351458186	0.01651068012093	0.0141003048906504	0.0121341412786241	0.00764051701851706	0.0195846397292566	0.00227382212946081	0.00976981594913468	0.00942362970029084	0.00612210610605378	0.0112903340822431	0.0115966178108255	-0.000388373889794704
-0.000310406725924656	0.008889401735456	0.0138075517367368	0.00758744040828242	0.0142461863499744	0.00703280567509469	0.00816572988149413	0.00149448320980957	0.0089939151263255	0.00168574120994313	0.00781719875554142	-0.00388544914427685	-0.000527822780833563	0.00880527134729304	0.00307974688552212	0.0103175982542847	0.00134254151066025	0.00550504694172441	0.00285675382559752	0.0123316734094004	-0.00306788714337454	0.00724722725856051	0.00397613161356394	0.0174816810567032	0.00726155002144174	0.00639993443404468	0.0139896361973701	0.00500195197363915	0.0086769210131107	-0.000863330332573481	-0.00455679696680591	0.0201071353866649	0.0162283442420102	0.0256519458734101	0.0469942251301653	0.0284763741166947	0.010250531600218	0.00353830503230304	0.0159879388851758	0.013437393872584	0.0116232432566462	0.00680266707749372	0.0187472730230428	0.00186414199538852	0.0103090188559437	0.00894639967734231	0.00696179392373002	0.0106197942916907	0.0112199798470948	0.00121267809699213
0.000417804366494595	0.00895043983722584	0.0129356218588135	0.00849398891109006	0.0137941083027714	0.00709564204410681	0.0104260646643343	0.0010944836156935	0.00803291952767566	0.00179373230706531	0.0101031291395261	-0.00447379940778676	-0.0012429390021009	0.009441509388246	0.00393596767119235	0.0109137832592158	0.000901902661245129	0.00480005488581228	0.00305651992713288	0.0116694595169609	-0.00324108325226408	0.00686082953605234	0.00311999796859708	0.017521036967098	0.00691750268077153	0.00555623022213128	0.0135620130002857	0.00591935345495745	0.00852794209787599	-0.00165934481409695	-0.00417987381531873	0.0218363555043452	0.0171764113290327	0.0244414981285395	0.0454973934246093	0.0284429516960111	0.0105498361506486	0.00345316064322812	0.0152590465108938	0.0123786739360454	0.0114164029143736	0.00576257148583003	0.0175800629108082	0.000906655790519873	0.0095230730866006	0.00843257055897825	0.00653641261928682	0.0120628364176208	0.010380196966833	0.000454672805902358
-0.000309060005963479	0.00803251551168731	0.0126486754444973	0.00909156024539298	0.0146235610487427	0.00673239206116663	0.00972373436081603	0.000890843713799225	0.00859369371950994	0.000964715264610869	0.0123606674979763	-0.00371513660048065	-0.000120368695638274	0.00868760763209675	0.00333552069367821	0.00982262321537708	0.000658122582625643	0.00442279109339374	0.00216928497294495	0.0110367467135534	-0.00415641712234787	0.00715971422673035	0.00301878800257354	0.016794362719811	0.00642887306944574	0.00531842324263372	0.0131184430544844	0.00646385610090786	0.00767907281881736	-0.00153106577685374	-0.00455190916553505	0.0210348115490988	0.0172408320744698	0.0232886107791862	0.0452525280481388	0.0292818156379464	0.00978217408524901	0.00305009528072985	0.0150708384353782	0.0117584064094556	0.0121903232666516	0.00620268749102493	0.0165336852666197	0.000280050758230395	0.00949117958916707	0.00743602155335334	0.00681806721634389	0.0111275156389368	0.0117198902185659	0.00055669080390261
-0.000559066683932879	0.0075725710355346	0.0119187373817749	0.00812936052066022	0.0148047503366959	0.00713919655202771	0.00881747104576488	-9.70783621920291e-05	0.00799918815358923	0.000443708921041949	0.0140797872159478	-0.00443318391813408	0.000733071509406228	0.00921898371936674	0.00276379846074778	0.0103611606840877	0.000438630994600098	0.00536864797530351	0.00324946528815898	0.010560736660452	-0.00474140058595484	0.00909230490231269	0.00287630503068096	0.0161617845883995	0.00547848487096072	0.00614683822204669	0.0122550688092557	0.00553429453052833	0.00928623257672224	-0.00187221370866635	-0.00406872188722885	0.0209449774058061	0.0163262507831878	0.0232345756212145	0.0445854105106642	0.028196398958648	0.0087688623770485	0.00224800471561683	0.0152039418988353	0.0116136815449218	0.0126356597921666	0.00574420856306527	0.0155640944258648	0.00027791185005676	0.00920449459696089	0.00774903095985946	0.00592663366462994	0.0112670754363254	0.011596902998582	0.000997678216131217
-0.000763435398982615	0.00833044957651038	0.0111765916986985	0.00766821191842457	0.0138779059718851	0.00785992938772136	0.00839030731784365	-0.000923869355769468	0.00841152211817326	-0.000347275165332419	0.0135021869464809	-0.00531244153702256	0.00170350206966643	0.00863796911870418	0.00224170681932779	0.00936192616042254	-0.000224691961336776	0.00492052294728066	0.00261501759256617	0.00975040733792947	-0.00525531684502227	0.00942726584418601	0.00192750913050298	0.0156008519589228	0.0075595474613218	0.00537006599220381	0.0126783349711717	0.00523296990015595	0.00851299350630691	-0.00252809801728825	-0.00439961098169014	0.0211539645781345	0.0172943681538676	0.0225432488119672	0.0451386906020087	0.0271244653227257	0.00866127529591467	0.00326341572258035	0.0141870732655609	0.011300632529005	0.012671427089959	0.00554660513534992	0.0144151600956916	0.000637303876402265	0.00994210104157989	0.00820700288736316	0.00749176783786396	0.0102140513330344	0.0125174415452216	0.00100789744407192
-0.00153941544061304	0.0079093302446502	0.0105500025101733	0.00840363192357719	0.0131326945204266	0.0073383289029931	0.00877651491518084	-0.000188037412746377	0.0113492887290142	0.000168748314380144	0.0147605700000872	-0.0059893901302137	0.00070547959396634	0.00780899168566036	0.00283188703760848	0.0113309495718958	-0.000560801576118161	0.00496706400476253	0.0022861644218109	0.00909899889270796	-0.00461453956561193	0.00843962895595124	0.00135201608168124	0.0145152530763355	0.00806240477294333	0.00713350071878014	0.0115652471576122	0.00646647824389109	0.00970575961027538	-0.00300571621246089	-0.00506663345657919	0.0201695122865138	0.0162940641761157	0.0215202724075747	0.0448557526600474	0.0260233157855279	0.00806592208860664	0.00386216741731983	0.0138420594552714	0.0119909374154582	0.0124940957586005	0.0051600648189635	0.0155346091805971	-7.22837513512175e-06	0.00926704577821652	0.00731958572988636	0.00748510553499719	0.00917411417901316	0.0132776887289526	0.000592679914394545
-0.00179540313958649	0.00745090676986541	0.00973979993776467	0.00893853324839261	0.0123329409105403	0.00654675859734151	0.00820099810071273	-0.000439549248319446	0.0108906672071763	0.00110365715519376	0.0166412723477536	-0.00470153767510399	0.000123902539672936	0.00739435245337808	0.00192617825430605	0.0107662302827635	8.54576457223828e-05	0.00624640835847045	0.00221657068734652	0.00928502052875718	-0.0050449750308506	0.00818726947899085	0.000847463487285063	0.0133793502422573	0.0096222708945645	0.00617435884054746	0.0122097318778568	0.0068340614963534	0.00935261794892616	-0.00198884757918644	-0.00338620421090413	0.0197076507148869	0.0152423867927858	0.0207439200374845	0.0433429504401283	0.0259778362602507	0.00737164041732693	0.0041345058809984	0.0132461437943326	0.0112904291448286	0.0119149269564729	0.00524615983389336	0.0155556259338736	0.00020685256739934	0.00896188695689585	0.00788921658593591	0.00730840795420859	0.00957185603672372	0.0131140939411981	-0.000349010057517701
-0.00228212357732026	0.00708324429858185	0.00947129566503439	0.00812709486237259	0.0122236110153391	0.00557364251904109	0.00920625325479255	-0.0010281688558216	0.010756724024214	0.000347006505947286	0.0180733030575305	-0.0050245682624977	0.00118695574573364	0.0079417941175967	0.00162714304786767	0.0110591339524374	0.000404709495342676	0.00540461332014907	0.00295592786791505	0.00940493405847684	-0.00589536531127714	0.010192155250842	0.000689421938899831	0.0122788265337473	0.00861094757877726	0.00624785806289925	0.0138882044186471	0.00602748714595788	0.00830211300415078	-0.000814484007393363	-0.00321521038524522	0.0189538202556768	0.0159900461058209	0.020359986020317	0.042019069265116	0.0247846027652369	0.00668598567568088	0.00327641553114677	0.0133593870993033	0.0115342884422693	0.0109176491376926	0.00565016790036446	0.0156401761817892	0.000949909266920041	0.00942605379622095	0.00813279861750228	0.00749540398175914	0.00977326988974099	0.0127611424050198	-0.00130026966303643
-0.00227369469473972	0.00620978549740855	0.00895094683768181	0.00855910678215406	0.0113926214242356	0.00469766455935217	0.00871046226202615	-0.00163074681962724	0.010262929345743	0.00102451755276927	0.0182967001334435	-0.00527978753890507	0.000280415164808125	0.00693007470770323	0.00162953545626929	0.0107742393055914	-3.0139338448489e-06	0.00536007649884472	0.00196361706922678	0.0110119274568571	-0.00675645805445398	0.00947146202455901	0.000788516762396115	0.0123615547487742	0.00833520270578512	0.00572501384267743	0.0133129886356997	0.00578383381745238	0.00792387482023092	0.000345295379408378	-0.00334405187611928	0.0191662772123757	0.0156651697198922	0.0198744934743126	0.0410731410862672	0.0239889606121733	0.00779512047006023	0.00342843644911733	0.0139815875651315	0.0120941040863665	0.0102304733946786	0.00587903107494338	0.0155535583226391	0.00219408838587698	0.00884247250575003	0.00824576465659869	0.00780767665322768	0.00890892125301095	0.0118596797505362	-0.00189946498317489
-0.00307345622650811	0.00638916859623738	0.00886235642988271	0.00913460775285791	0.0103593069636705	0.0036837191005817	0.00798690923629614	-0.00177927418758086	0.0100729863780421	0.0010981910565278	0.0180494898798641	-0.00448984121908902	2.30965896377438e-05	0.00863159992547602	0.000823824591025337	0.0103440335749344	0.000912763561637919	0.00508218479579683	0.00285496348023736	0.0100896619399143	-0.00669244924688743	0.00950400511632675	0.000163377278299683	0.0122518683688774	0.00855197708824194	0.00546385315467663	0.0137443747267933	0.00535182189767092	0.00710376989516662	0.00085270777325153	-0.0040241850659245	0.0182065174273373	0.0161949297432088	0.0196927417327285	0.0400751582199777	0.0234371302252577	0.00876288135604445	0.00274923804140281	0.0155955126103708	0.0118176145564547	0.0112317834514604	0.00601999304546803	0.0163398843423242	0.00223197082619669	0.00822360715229626	0.00723027443081392	0.00705280842745924	0.00905477894668859	0.0147758750763519	-0.00157681464612315
-0.003905808381337	0.00703415239505587	0.00983813426057699	0.00851210625550896	0.0110825668797619	0.00351171127401084	0.00737866712677143	-0.00156444066624457	0.00907732462321512	0.000894503623340778	0.0177628207314221	-0.00492182937322412	-0.000635069221036033	0.00801535671500549	0.000262036398279116	0.0107910336956955	0.000924036399901186	0.00506291877846986	0.00250186142829877	0.00905126163102528	-0.0069482151331614	0.0107907881173496	0.000524195243427611	0.0138660152268162	0.00757520902228208	0.00469557318247129	0.0145957077111927	0.00558439251308413	0.00712318642825395	0.000822192683307675	-0.0045895460275089	0.0183644639131371	0.0162290096801087	0.0194919853959276	0.038643016603851	0.0234663065171225	0.008400185904853	0.00192961635114811	0.0149778196954715	0.0134158938844979	0.0108596847261871	0.0056063044390407	0.0152451119202367	0.00220558303683974	0.00769749119475699	0.00663143559537108	0.00807232296936329	0.00873098785861092	0.0140833045316111	-0.00253408696017443
-0.00402607047387014	0.00730962792405577	0.00958967234962189	0.0094071759511181	0.0118819006298956	0.00312918735186159	0.00665039265929518	-0.0021816186588058	0.00992284294613505	0.000820941025931993	0.0165865796735655	-0.0031581411464198	-0.00113620748423652	0.00717284870729289	0.000536569223306194	0.00972265698484709	0.000850101474032546	0.00459733392224446	0.00279109726654906	0.0106201111669757	-0.00717954201308106	0.0103391061642529	0.000476489669273432	0.0137163787953651	0.00752498428961229	0.00517021274996508	0.0140329609707094	0.00530370438564626	0.00629176113363363	-0.000101086834547063	-0.00306389451478375	0.0183290610219224	0.0174109782587413	0.0192724621203735	0.0372499219447163	0.0226232439776612	0.00908398692608189	0.00265126812516822	0.0138787060819797	0.0127827453775735	0.0103433522930716	0.00570812438998784	0.0146105057870014	0.00181802079765925	0.00773080270909082	0.00608256007048791	0.00788832141325583	0.00887904783551919	0.0142712036537238	-0.00128915526241565
-0.00493164458517646	0.00730522335759451	0.00855748279631852	0.00893014397522268	0.0138834196018438	0.00364454539347568	0.00739846391020073	-0.00240835876897533	0.00920549275410859	0.00119485386221184	0.0161904855673369	-0.00356413760530417	-0.000801777308465548	0.0063833380909937	0.000488713133391649	0.0104112982760541	0.00167022224286109	0.00426511395158624	0.00280030249357781	0.009617660359168	-0.00721660849954193	0.010148212570697	0.000854688243782674	0.0131432939987092	0.00809206429961773	0.00427798701003867	0.014434140925262	0.0048776576431046	0.00783109373678792	-0.000289873207457763	-0.00381130824947297	0.017783734500231	0.0163454296598114	0.0190343937187658	0.0365758806822649	0.0228964538483734	0.0104823100274188	0.00217310332012899	0.0141329430450036	0.0116471039656054	0.0095995113272206	0.0064041013440422	0.0140263145116069	0.00100996505530643	0.00701941769430416	0.00554051320799612	0.00851468878908157	0.00881262285390464	0.0135636369861212	-0.00195228017129941
-0.00418855619812726	0.00698189966056219	0.00836746060979638	0.0091820598267841	0.0128404246013226	0.00300519405284777	0.0072015734518766	-0.00203686210674348	0.00853958726459911	0.00207448380956018	0.0159694412904149	-0.00385876032339916	-0.00136463495529859	0.00794280019662652	-0.00030282548473144	0.0106022869321954	0.000821471792034339	0.00353298944939745	0.00263926647374949	0.00918054674729831	-0.00784863209920462	0.00910909137053466	0.00239776789718188	0.0122796108000777	0.00784403017029735	0.00331177881295087	0.0153406973499518	0.00449942738106686	0.00696961282138697	-7.22828711421155e-05	-0.00389021019543372	0.0182233831143806	0.0153994460277876	0.0192245901866947	0.0352722636817273	0.0232938471432705	0.0103109121857715	0.00435901994229093	0.0133845628406952	0.0109721279210632	0.00882239053456424	0.00536895692870637	0.0134068470951117	0.00208327709871846	0.00606168591108966	0.00749321754229275	0.00921833412503252	0.00887461158152942	0.0125033564388041	-0.00209681491066225
-0.00496452831787556	0.00683271477639223	0.00990227774013966	0.00934578928653478	0.0140857603150697	0.00271401735347696	0.0064542310141265	-0.0028820873200248	0.00890267880989679	0.0013695709724693	0.0160913828219585	-0.00340544646258472	-0.000899770990346517	0.00746269453046677	-0.000765558463392	0.0103655969380774	-0.00010179188205615	0.00327779393863645	0.00196985951234094	0.00972706947319048	-0.00719690677869812	0.00850817700197517	0.00260323775384693	0.0112990719182265	0.00687605539349577	0.00284667719153506	0.0143221334339027	0.00376439554813835	0.00722461820697698	-0.000622932897621187	-0.00428711233363907	0.0177856991269979	0.0156135269703221	0.019922785267744	0.0356647850191178	0.0234311333604894	0.0107583242444031	0.00562465151804121	0.0123690330054998	0.0111136206576902	0.00826756567620552	0.0048145043988075	0.0132203818336635	0.00295187978614939	0.00575380988420025	0.00665718963415806	0.00878618753325494	0.00899962680333731	0.0123919034791935	-0.0014952667915328
-0.00326410424171809	0.00596236927489389	0.00918518104834119	0.00923103290207821	0.0141247755845332	0.00189483136673911	0.00654552278373008	-0.0035254312892435	0.00790029137714606	0.000694682068630547	0.0156163867697691	-0.00353192723258565	-0.00175912884133807	0.00686097212993058	-0.000669648236509794	0.010684737881348	-0.00103485492433474	0.00510974502370821	0.0010323285285441	0.00967137071997261	-0.00559633802672089	0.00904177913812216	0.00261477201422031	0.010607158889702	0.00611149870588897	0.00240862087569255	0.0135288757673586	0.00501614006452426	0.00685976800384764	-0.00108168909145521	-0.00408366255691579	0.0170982698837559	0.0152082672464753	0.0188260323751253	0.0353506823928784	0.022482186944551	0.010859938226415	0.00532220990228926	0.0126420210635126	0.0102751528098612	0.00922946436941755	0.00730786134434199	0.0131850898487985	0.00206594402062989	0.00534344054638312	0.0056189081535009	0.00850826414267855	0.00908055675112195	0.0118565347633327	-0.00151788376499845
-0.00343486833279538	0.00501777197224192	0.0100506229048044	0.00845848303540773	0.0134190230279371	0.00144733216740411	0.00759260547542765	-0.00256590123878672	0.00684656222634598	0.000814983770574314	0.0173801304497483	-0.00435858355416697	-0.00218250590960376	0.00690467715361185	-0.000213419123073509	0.010659680968188	-0.0018287384195667	0.00506887603382754	0.00102084972134559	0.00872323233601096	-0.00412198070075235	0.00852676173743942	0.00356182510033089	0.0110721575266502	0.00729155811092962	0.00218865397473953	0.0126816700835461	0.00427469150707485	0.00662703895079194	-0.000896792362667677	-0.00358502760846666	0.0166107651796918	0.0148930951661492	0.017849232621637	0.0349341577526505	0.0221404527934612	0.0107476376254171	0.00570400501128306	0.0132518633932265	0.00985114199102554	0.00856325784838733	0.00857938680039296	0.0144048695708117	0.00161631383500337	0.00519333672388671	0.00559297191142505	0.00785101727033122	0.00958578270549872	0.010817453172581	-0.00217817264008161
-0.00313567468871451	0.00687064474800468	0.00903397608422946	0.0075892069879962	0.0129984899153542	0.00111172163119657	0.0101365040289169	-0.00221371020329245	0.00744334137243644	0.000423428902803042	0.0162936997695379	-0.00345249452052256	-0.00255809026301189	0.0068415080655505	-0.00112383350435794	0.0103797454195519	-0.000932805238805986	0.00568773346539919	0.00200896984438996	0.00797825854101611	-0.00479244919436559	0.00746525329839301	0.00379536218536331	0.0103618023565398	0.0100731210500382	0.00131220070212314	0.0116110752457028	0.00339358808965133	0.00641846371633405	-0.00186250940306375	-0.00258222031596334	0.0165758851326974	0.0143479191602182	0.016969626439935	0.034799248100069	0.0219305546046885	0.00993498719143202	0.00512412323976431	0.013407567986385	0.00875191747118404	0.00754382252530453	0.00813390768099972	0.0154819128207044	0.00178896333402632	0.00508763505069853	0.00526965613627485	0.00705307777145148	0.00857491093699258	0.0112798455103102	-0.00291531961553738
-0.00349942375022853	0.00661651076944838	0.00798742415863424	0.00804916730791316	0.0124343251579706	0.000121050662108089	0.011776935691745	-0.00154691746298501	0.00645907920598674	0.000355712654402192	0.0156886026472167	-0.00321688190237351	-0.00348190054696897	0.0058647241558264	-0.000300456841976193	0.0110389569186661	0.000143374525935136	0.00527818008144089	0.00334632614089613	0.00870982851145618	-0.00354072844362605	0.0076077758796962	0.00311160077354503	0.00938382224261486	0.0118206565591905	0.00038283717879673	0.0137010182659255	0.00384187155531667	0.00748838519419676	-0.00258231537854883	-0.00259133840228872	0.0155632388625953	0.0134905417797578	0.0158882974518129	0.0342832483860029	0.0217657953002616	0.00953646106739113	0.00608253630484153	0.0128170550490551	0.00800657926961146	0.00679223395873566	0.0107986783119457	0.0150357524194485	0.00206579350486952	0.00523842807693978	0.00443998949948619	0.00686048097323886	0.00766166052190755	0.0113324468076173	-0.00304788439100999
-0.00394370666542096	0.00751385404522727	0.00752803421423025	0.00788672119306667	0.0116645162625152	-0.000495802533286039	0.0112704739237568	-0.00233443176498882	0.00723078935315202	0.000139983960385819	0.0148358358021528	-0.00379227196672762	-0.00367122560786414	0.00577195099426552	-0.000486771587664026	0.0106479882701721	0.000951010408535357	0.00451220537693379	0.00345495098858828	0.00764603857035789	-0.00247468076612226	0.00655767495090918	0.0025639293747448	0.00943871296385602	0.0122280551912109	-0.000343591490144493	0.0141701204378143	0.00473115035509274	0.00854502167573656	-0.0032081123788616	-0.00145202123701475	0.0150097448804335	0.0126863519158817	0.0156072053083867	0.0333058148819445	0.0208375408404327	0.00967452362905819	0.00690145294758715	0.0139350861170603	0.00820617108974008	0.00702817929593394	0.00985779637201019	0.0144675475021814	0.00142478649087757	0.00540861387062198	0.00555576283108593	0.00639382666292663	0.00841842999938589	0.0103424095890988	-0.00315753908337833
-0.00438247595065468	0.00735806231136541	0.00783990286971044	0.00874702174803105	0.0132009019255191	8.58537398286114e-05	0.0108978919636739	-0.00113451220146186	0.00897110802768885	0.000182112529524298	0.0158224666113577	-0.00406279631939966	-0.0035179530325179	0.00667978284197734	-0.000692035475393838	0.0108785625712899	0.000919275348744318	0.00460634902410222	0.00362602403306843	0.00680812525427755	-0.00318687381288562	0.00607352120298377	0.0022782346178042	0.00938660282324058	0.0133534060782993	-0.00106099713534583	0.0141655574337105	0.0043334797943213	0.00790858558773049	-0.00352842576068659	-0.00109239947608763	0.0154200508431936	0.0121260609588571	0.0156273268889831	0.033552644885182	0.0196443627985937	0.00891773038593348	0.00609404679956854	0.0128063921957154	0.00942401787251494	0.0068146211976197	0.00892860713009051	0.015394954320623	0.00100438805029073	0.004619752848657	0.00757207195696075	0.00584790600007593	0.00771976752729129	0.010768171143884	-0.00315950371014522
-0.00411404297486353	0.00680016376274236	0.007105892959576	0.00908627635001589	0.0131020526803687	-0.000594350746915728	0.0100621017120029	-0.00190588962957791	0.00888227204154389	0.000946732592188088	0.0147341188356732	-0.00322417795581024	-0.00389821921826166	0.00693839268393403	-0.000192996510956359	0.0101280751463364	0.00116437838167861	0.00452920573597313	0.00273171483814326	0.00651223503504262	-0.00110449619009186	0.00606320691245758	0.00220874386780744	0.00969664152395	0.0129549512511975	-0.00193961308178222	0.0139271325474072	0.00459996398710982	0.00704613820271035	-0.00441892453030984	0.000836372852310661	0.0158677956208745	0.012380804922337	0.0156897196325962	0.0331371896990409	0.0193378810229582	0.00814907016338615	0.00633866659769323	0.012499791591848	0.00841515034018631	0.0067738393484424	0.00852132732630197	0.017459159145823	0.00129096213614716	0.00392574844325165	0.00754314124344181	0.00543636422370436	0.00737003227525564	0.0106995438790388	-0.00286373231914217
-0.00444436961569397	0.00648312211823482	0.00704022847864542	0.0085281718324576	0.0137061833330708	0.00041382758166806	0.00970453171854607	-0.00285906633057079	0.00864568503189351	0.000213300979448742	0.0136167611276486	-0.00192814219646584	-0.00272139986300996	0.00678974648774854	6.59222844031857e-05	0.0102587862013918	0.00119378440812502	0.00509097016307298	0.00312442630070472	0.00573093148862448	0.000569246987070058	0.00562772520830555	0.00209759193971756	0.00991777294157533	0.0139862060224102	-0.00125495649728387	0.0130962459407714	0.00471428466804953	0.00638579387445231	-0.00380979516998718	0.000933653564800418	0.0150978599753051	0.0121432831305959	0.0147518796953965	0.0321314671539157	0.0192265944228722	0.00726237389718269	0.00621873722420932	0.0113889219052834	0.00971545599399586	0.00598927990847106	0.00784265176280767	0.0176051277458504	0.00144638946343128	0.00311278113398159	0.00681282293037742	0.00513625164129704	0.0068332534643767	0.0105041744220826	-0.00357110093969167
-0.00451541305458714	0.0060424198937627	0.00712424003857651	0.0085086364711384	0.0133033477051541	-0.000270456674370435	0.00950026598796395	-0.00216299431393093	0.00756143286926745	-0.000659880555850196	0.0132788294799786	-0.000860858705350614	-0.00285637289064844	0.00711078076084687	-0.000486454712379043	0.009494736514241	0.00162685786011118	0.00409339923465399	0.00213002412513556	0.00489553733105976	0.000287069545792766	0.00460222172351532	0.00186022066373685	0.00909415862272984	0.013112058017492	-0.00125929768868814	0.0124458039651691	0.00374265790358852	0.00571238636257086	-0.00329329637734714	0.000391765139951124	0.0159111203942138	0.0116535365338905	0.0141872000156748	0.0312020402555323	0.0184362044776572	0.0080878973896202	0.0062278869980632	0.0111212018988835	0.00921333541741192	0.00740478557213614	0.00874603151276548	0.0171751200622464	0.0016636787682262	0.00213978388391304	0.00602778817747861	0.0046697557686273	0.00753651854998567	0.00950315747493942	-0.00239834550996987
-0.00522352633205635	0.0077974970346976	0.00629279890019195	0.00848933876628294	0.0122888239489885	0.000499787924601802	0.0106807610965215	-0.00270894666431013	0.00676708990487226	-0.000267565187394965	0.0128387689279585	0.000384556227217762	-0.00220286514666391	0.00615191614848854	-0.00109575835410845	0.00952698649637014	0.00199076535926769	0.00334214338713436	0.00159453658104292	0.00387913608883067	-7.66636719570044e-05	0.00380211162893344	0.00134935432928739	0.00870608146121126	0.0124826882483411	-0.00213544992978379	0.0133557984867009	0.00386763351598579	0.00485595168608327	-0.00212399488823166	-0.000185922270219116	0.0161826429040335	0.0110635464407808	0.0141398905356269	0.029837583200278	0.0174004500773978	0.0097750443913369	0.00936290055192386	0.0107079410740909	0.0103123381245539	0.00801588748110783	0.00868125428263285	0.0170269016476957	0.00292026355459022	0.00196568468046129	0.00580538925871335	0.00408145303641014	0.00848623338849011	0.0114704301504631	-0.00255859726346786
-0.00509350448074574	0.00757438514654113	0.00545042556447548	0.00815131205602741	0.0129668499181486	0.00240878723521716	0.0102091793755277	-0.00284407020770897	0.00679069711360349	0.000417582553795107	0.0133611140696065	0.000210995711750492	-0.00151493682484811	0.0055877355473407	-0.00171875893003125	0.00919733321552028	0.00179725754461075	0.00319564402100463	0.0010869736714394	0.00344951657745082	-0.000520938665267309	0.00464935692215653	0.00333285894128436	0.00787626430866223	0.0138600579714585	-0.00272426758433906	0.0122130353027027	0.00407610576597605	0.00390383651729508	-0.00226639071942086	-0.000905284620305219	0.0155789162673198	0.0105872115905124	0.0132425710254944	0.028745258639767	0.0166752730658322	0.0116964097599487	0.00943931502689749	0.00985324921167068	0.0114402240139221	0.00761994389063955	0.0104460911823452	0.0174972158675494	0.00220483837992003	0.00287827757932998	0.00762721617842991	0.0055419233030143	0.00812696811225859	0.0126689871502647	-0.00193005137005786
-0.00483750885989016	0.00831097759024818	0.00536279370441345	0.00773241877304424	0.0123605407478623	0.00259285216638162	0.00980725476405541	-0.00278613748373197	0.00602719403631927	0.000987894691707369	0.0126648440059135	-0.000385712137400848	-0.00087808879897156	0.00585990765149466	-0.000271304315757764	0.00885050529422435	0.00201018189235502	0.00383776802037614	0.00118113316237208	0.00266372132386805	-0.00106601960861281	0.00552860661916289	0.00418593473975113	0.00843897936161703	0.0131363306643217	-0.00192353958295146	0.0113183854668462	0.00319747397577541	0.00343138338926767	-0.0012587035475288	-0.00065877941423488	0.0153016741586062	0.0124559598180528	0.0125903070170034	0.027751569433589	0.0173413449148663	0.0120415503203521	0.00902568979552716	0.00881778792104986	0.0110442645796896	0.00769674653783728	0.0100412196307225	0.0172386694006498	0.00171095656074565	0.00250362008613043	0.00672572975829987	0.00672905694879219	0.00738940127705022	0.0116198130816862	-0.00190474095666985
-0.00543529408501044	0.00742226916598508	0.00523372247895778	0.00814806408435633	0.0125911150489801	0.00190276909262794	0.0093890586066992	-0.00287777781614903	0.00676174263443818	0.000530390155249027	0.0120410274761319	-0.000975005104883587	-0.00118482407483503	0.00600110727848305	-0.000521778384772514	0.00884822379217247	0.00343258751535061	0.00370637568345798	0.000529851467264556	0.00178136624906885	-0.000753731093380013	0.00469572369823165	0.00373123454956489	0.00844181539541763	0.0120175549393968	-0.000112034875643223	0.01030725227623	0.00226595570051111	0.00249695778326366	-0.00173082395650698	-0.00160618898504107	0.0146025680611126	0.0118347337437259	0.0116484427636844	0.0284926931938713	0.0179991383970803	0.0114042111377838	0.00844707552514834	0.007773929435377	0.0118228113111284	0.00796398330942763	0.00906721630162417	0.0161752676317756	0.00230773570683611	0.00238880032661687	0.00674985188936919	0.00626403454619763	0.00742653906045022	0.011987174521449	-0.0027303436679286
-0.00557908416745357	0.00748025734313695	0.00425564730244737	0.0076654154940346	0.0125211014547631	0.00249715583031678	0.008678339030011	-0.00307460489941617	0.00674288063309957	-0.000304195970338991	0.0115312860489441	-0.000578776326658817	-0.00184924817238722	0.00622561341789345	-0.000173714649865149	0.00782524738777998	0.00428441957832382	0.00332143558726072	0.000928646935297687	0.00150539956337723	1.25596062029597e-06	0.00368180200510755	0.00360116516696152	0.0075940076485637	0.012167326042844	0.00137925943430765	0.00977651786141207	0.00143107646528448	0.0016166782415811	-0.00257985167320809	-0.00198893471988981	0.015103001276804	0.0137943142717066	0.0111223109623809	0.0288843748117566	0.0190102636658144	0.0103707461614584	0.00838601365773213	0.00772123307548434	0.011251984250878	0.00769627122490981	0.00806278502328531	0.0163159127270152	0.00198269296138275	0.00236046375425727	0.00656101798516575	0.00557087778217961	0.00761207746168985	0.0113930412839882	-0.000547302688977888
-0.00389228572855035	0.00711223046527566	0.00326845403961158	0.00667839651260554	0.0118352724317104	0.00257380796175414	0.00789138718163804	-0.0016315706953682	0.0071282960422243	-0.00121347752247961	0.0111342017074499	-0.000378859709363092	-0.00248415533714325	0.00695769038878949	0.000148761405779846	0.00704890293957182	0.00559351059940952	0.0024734377152358	0.00130122097349848	0.000658700880020737	-0.000805492671181973	0.00342476069581153	0.00425952110280629	0.00835161684554724	0.0113582959089898	0.000916890862224821	0.0109110502098828	0.000925541557504855	0.00138528006472233	-0.00322695061455384	-0.00138873332072154	0.0150443159740251	0.0141133918399202	0.010432592295205	0.0276975659631458	0.0182438294921441	0.00962657247655815	0.00921884904737062	0.00664845972005678	0.0113262043645032	0.00862273533937863	0.00781511530054265	0.0172841568478091	0.00198067288144099	0.00165200191397458	0.0062469391245728	0.00650247527626515	0.00781656500497145	0.0103384565699187	-0.000496634330909119
-0.00399145184898576	0.00681256943014944	0.00356943802905261	0.00846810812218908	0.0107326652682017	0.00186269229095972	0.00819874036430723	-0.002226654558684	0.00636060228929617	-0.000388991796600421	0.0119754263702583	-0.000585470317054081	-0.00240942822306215	0.0070214615398923	-0.000489694762167993	0.00800467009601944	0.00475981964650157	0.00157218102968738	0.00162664396929382	0.000226554288243153	-0.000921738369477958	0.00266053672725397	0.00393149972967409	0.00812162084182451	0.0104955316486847	0.00152353275156038	0.0123930046208088	0.00229761946336303	0.000859053200833313	-0.00229239033655371	-0.00107242841125159	0.0142420828150339	0.0129824877134625	0.00953879010073575	0.0283330355815327	0.0180185390864033	0.0085726611224692	0.00829759753133977	0.00690744981235545	0.0106552209485518	0.00830430736549929	0.00993094703154849	0.0164753643704186	0.00112806447401956	0.000697153695853414	0.0058517005816136	0.00665695989957645	0.00689147137611019	0.00957341664750226	-0.00136099881140341
-0.00459974941168535	0.0058786825121299	0.00271835854488123	0.00819413775079285	0.0112386358794981	0.00292541277797119	0.00731142619129805	-0.00145337587885805	0.00638925573694075	-0.000127633061546507	0.0118492703974245	-0.000555588977680192	-0.00263334022131321	0.00634015591153265	-0.00139667896849248	0.00728988659380134	0.00480835701827883	0.00114995263432976	0.000991087210203572	0.000629112650285456	-5.83482804849915e-05	0.00203340885074427	0.00339490312208401	0.00749044488354915	0.00964347777301199	0.000740407172253583	0.0114323179755618	0.00237674322202326	0.000424419138068614	-0.00198612245173559	-0.00154686200981014	0.0149596389759956	0.0132478549208715	0.00882621680363041	0.0275358486614548	0.0190081643670514	0.00838244881077608	0.00898267397559073	0.00773738579313634	0.00992877643584636	0.00730935858006354	0.0122118866297947	0.0161444594321931	0.00141310171474383	0.000221999206021524	0.00584414310606676	0.00761759109164855	0.00631810139169784	0.00913685756738129	-0.0016829916322388
-0.00392458324197224	0.00529663014490902	0.00262213936459616	0.00875290770644961	0.0101859682609027	0.00344330582186516	0.00754091519456481	-0.00234838219941019	0.00671526495201331	-0.000443684470788473	0.0111079961213818	-0.000781259633762904	-0.00247169421656129	0.00698574969527473	-0.00178202308067809	0.00647765601956886	0.0053879219145126	0.00162610528130935	6.57163154679468e-05	4.84862218470004e-05	0.000347759084749121	0.00137153559923619	0.00297130424111884	0.00667572683832956	0.0107158708780976	-3.29982576863578e-05	0.0150555808904063	0.00217843474679883	0.000207834880782787	-0.00204517216109216	-0.00205793431319485	0.0146262940980757	0.0128294448726979	0.00907942392197814	0.0277692906839017	0.0180928938720246	0.00802448272321299	0.00793675580056547	0.00679201214603617	0.011359135628495	0.00751760901735431	0.01150863738795	0.0154348806065308	0.0016520732109137	0.000199318857498871	0.00545391119261029	0.00688635384025771	0.00600704076819435	0.0100666884817531	-0.00200099182448341
-0.00412967284829531	0.00465801553931869	0.00216560129775702	0.00843286366861686	0.00978432883718689	0.00361452146022355	0.0077888225737712	-0.00161612302522528	0.00652685882944459	-0.000968461630248689	0.0119495455813573	-0.00168461561807434	-0.00314140220949057	0.00777217869942747	-0.00143956803831492	0.00567551000128097	0.00527980406727642	0.000926761527352039	-0.000231473092435411	0.000963622044877677	0.000366042788692635	0.000909270011620982	0.00387139640999496	0.00795511080144811	0.0111795227950846	0.000202669813637565	0.0141043450505339	0.00174868056342287	0.000589360645784349	-0.00180577288328756	-0.00217988376662052	0.0141694946091264	0.0122035844973281	0.00928695346799558	0.0273618841299991	0.0185712329584706	0.00756463330964578	0.00696764027273795	0.00734693206698039	0.0125165384506594	0.00763821967270094	0.0114945998128252	0.0148829789226761	0.001739213914284	0.000687275108844072	0.00470702030214129	0.00635557981602919	0.0051044215189205	0.00919869577924571	-0.000932797316923861
-0.00488510352769459	0.00540957241835905	0.00265040464001664	0.00792541166536308	0.00938768019920952	0.00348590178204898	0.00771467375708519	-0.00142457983733523	0.00587296291323595	-0.00123153941372364	0.0120363614875605	-0.00259801654891974	-0.00195271587481627	0.00771950610518118	-0.000165705627037205	0.0063080960545745	0.00436494551012011	6.59856594601822e-05	-0.00037611873814799	0.00131449804793927	-0.00033890965780887	0.000622870207171293	0.00450513113619655	0.00702829020228369	0.0125305443382556	0.000265284369950191	0.0137390987532984	0.00106907813971999	0.00192308872027747	-0.00020838080604228	-0.00300207214668358	0.0135907852761621	0.0113090534897035	0.00842864922732659	0.0264066398177718	0.0174487418708292	0.00668519348746843	0.00639332758435278	0.00668284861035955	0.0136383086470274	0.00745961291832031	0.0108640576051198	0.0161242031796006	0.00197413732868821	-0.000276849633244965	0.00539416435762676	0.00564001996936288	0.00493602607059845	0.0109571001106729	-0.00187680047841648
-0.00490814036091285	0.00566268447412129	0.00183201084149125	0.00708402064303006	0.0087833039681616	0.00310370265706683	0.00706728962798296	-0.00108656897084395	0.00641803593469933	-0.000555684040265687	0.0152906072892781	-0.00254314167144282	-0.00171447319180186	0.0077312780220183	-0.000523814308478529	0.00601842451280736	0.0038442322761898	0.000449278004175524	-5.11235239873809e-05	0.000789150512966081	2.81428285510969e-05	-2.17509454874615e-07	0.00415279750682404	0.00698485452259465	0.0115468921567295	-0.000672333754550025	0.0136548257712572	0.00180141653272615	0.00122005336925011	0.000369702698234188	-0.00309103488294254	0.0134870957610336	0.0140407006495451	0.00796377734049239	0.0257184421519637	0.0166804381329775	0.00681614219898762	0.00680434651650413	0.00632472408515398	0.0139380647447391	0.00830395880268581	0.0100286951350836	0.0158401878616704	0.00110034580846568	-0.00108014432444092	0.00469054278732218	0.00746389073466758	0.00421683008003696	0.0113964873027124	-0.00161823024587042
-0.00548379184737708	0.00663567380230772	0.00125769815310608	0.00731634568009741	0.00939854902148444	0.00257738865247445	0.00774638505122986	-0.00109299361724698	0.00542524982308358	-0.00137677920059556	0.0143364561967839	-0.00291424223956844	-0.00192574978806422	0.00821073409384383	-0.00136656789453698	0.00505186775290608	0.0038190882223264	-8.65897902590944e-05	-0.00100608264845829	0.000738157357730204	-0.000736413859055696	8.61864588778435e-05	0.0039749591750095	0.0082391261193783	0.0131485303627936	0.000315556633912731	0.0135716063995385	0.00237580051805044	0.000738402936076066	0.0004302496433123	-0.002859906050076	0.0141502365136816	0.0139526885391411	0.00897197943472255	0.0247198176132222	0.0165808917622001	0.00649889458554484	0.00604067707969529	0.0060348465744516	0.0139151150522243	0.00762798460099599	0.00931002991062446	0.0151981906124129	0.000832831771000977	-0.000448699022173328	0.0043571741437559	0.00726619224436674	0.0040807321451368	0.0120005387365932	-2.31672019697627e-05
-0.00609481453752752	0.00572524357725904	0.000414073160013921	0.00678023230731693	0.00894289820544325	0.00203634786901249	0.00728998957826896	-9.9882708464128e-05	0.0051252798345545	-0.00206008906513273	0.0139257937493282	-0.00187724410381546	-0.00162403698546773	0.00787616924607674	-0.00168849734031538	0.00426744298493086	0.00507015937873172	-0.000785925622334277	-0.00158766762463382	0.00128321453542933	-0.000938572368992675	0.000788199887111132	0.00379933104830772	0.00841456412090909	0.013029068380355	-0.000537630070903785	0.01434002104374	0.00185853330284432	0.000177676275534537	0.000553831004455639	-0.0037587069521658	0.0146562784219172	0.0135255168893378	0.00864921819132107	0.025030775252258	0.016312466708291	0.00605799431401961	0.00503131046879282	0.00691815227510575	0.0139349910544748	0.00855529635685214	0.00868535781757337	0.0140538034425792	0.00201467359951965	-0.00141998514570298	0.00387908063565579	0.00649678736489971	0.00513716265774136	0.0122568433108516	-0.000744557553879757
-0.00644306047572375	0.00661239931262573	0.000622925660346165	0.00752668749426907	0.00802506894249021	0.00118305025784623	0.00711570817152835	-0.000947904346135422	0.00431867379663048	-0.00233086691803276	0.0136690851590814	-0.00244800778900882	-0.0014962015736235	0.00737562512403559	-0.000879372143875741	0.00379046646221032	0.00681605505828425	-0.00160416098321718	-0.00231088793131459	0.0015875970123018	-0.000457737889677466	0.000673427658890318	0.00417877335831052	0.00865161852160482	0.012549580621001	-0.00112503763044088	0.0144609406524895	0.00162413273266033	-0.000737586297610133	0.00199432228434163	-0.00354055416221931	0.014135319609641	0.0128697434870656	0.0091385370063917	0.0243809353396972	0.0153456247606333	0.0061754679040449	0.00535292303928623	0.00768415866714134	0.013720696221123	0.00802505309872596	0.00785578624337021	0.0156030383983892	0.00131050541934848	-0.000741784895136156	0.00466158038627474	0.00588578844039564	0.00560632028280495	0.0124887009568736	0.00026549033888543
-0.00606397465041656	0.00608503169771077	0.00206255345508057	0.0069241649836383	0.0071611797749234	0.00231801038795168	0.00747522694798785	-0.000977318294463962	0.00394739102521599	-0.00174768172166807	0.0125436867407003	-0.00228866705195516	-0.0021992844559436	0.00930553820345982	-0.000590659149845677	0.00510568902006043	0.00628615244108943	-0.00151909581296351	-0.00206818522866404	0.001101383575024	-0.001301323273359	4.97141135763092e-05	0.00421326523308091	0.00935356857478111	0.0125226224561311	0.000719081465574232	0.0153459020265076	0.00137138508347583	0.000166046952575664	0.00103522001551957	-0.00309119332058503	0.0137696772182992	0.0132853729546134	0.00985569707324717	0.0234414555728977	0.0154115189761455	0.00726967787250155	0.00528776555881162	0.00761130903912376	0.0135303254717874	0.00709736901440996	0.00969466897530098	0.015070315591158	0.000678877913792024	-0.000242128023892961	0.00577459690289513	0.00551630393622343	0.00655874440499599	0.011526826029308	-3.41786181229192e-05
-0.00679537826133201	0.00675505656592504	0.00140031579699477	0.0065205134018628	0.00688217900837806	0.0013974243100193	0.00749003294567867	0.00103508534352345	0.00417614329344516	-0.00170336671306321	0.0116874580331479	-0.000876662860189137	-0.00185164850267096	0.00827688180958402	0.000183562233953095	0.00429932856048227	0.00661344500106617	-0.000924732840921046	-0.00263658027110216	0.0005786740267983	-0.000943571076613281	0.00062459717747445	0.00324786506796981	0.0113652275558488	0.0114114755036921	0.000881606799241973	0.0142422095651479	0.00173846133548217	0.000377981065054367	0.0002581625979202	-0.00262615507422622	0.0137700891561697	0.0132705352693941	0.00992599585522063	0.0225987099087214	0.0148811727335517	0.00837156414473691	0.00686083745793446	0.00690141333817652	0.0124279242772139	0.00711686476631854	0.00859738531657999	0.0149057147243736	0.000267748075290933	0.000549030343888148	0.00640594714257723	0.00589569079305135	0.00745680857204821	0.0118528114787342	9.51777950892339e-05
-0.00662456663896197	0.00790586838216176	0.00161818339918477	0.00567531195422786	0.00598994534656952	0.00133887367923658	0.00846158841320056	0.00244832534890091	0.00444457626923632	-0.00248894015394649	0.0106292134095369	-0.000906964059315629	-0.00101923297278508	0.00983408617881134	-0.000476599891016074	0.00380069361203314	0.00755336047138251	-0.00169870864637396	-0.00187947015269246	0.00118951451365988	-0.00184491490286508	0.00187281645631492	0.00257090855289655	0.0106937609050879	0.0103353908015364	0.000744407722726492	0.0145132013088653	0.00178199999963882	0.000587277190785586	0.0044880594802181	-0.00197549920780654	0.0141107380094085	0.0128731102869685	0.00914481113703436	0.0224043861402056	0.0140384429131396	0.0125219332523862	0.00671315773136817	0.00766762569914735	0.0127852486923249	0.00813558712001013	0.00764132505049377	0.0146368302013014	-0.000435984401363388	-9.34351766238275e-06	0.00562596655047389	0.00516457236989238	0.00838624339231375	0.0119195691793979	0.00285980375021548
-0.00632828032562081	0.00780899960754248	0.000770082542692234	0.00486186933203032	0.00506627765649068	0.000898274439232074	0.00778365750662597	0.00299341421412853	0.00528384422715996	-0.00160607807869132	0.0114767122029879	-0.00172369426259486	-0.000941440090321771	0.00958567179914898	0.000402530977758419	0.00498819958627089	0.00754592974594966	-0.00150615145757196	-0.000834058978123183	0.00368536685206361	-0.00230975510217077	0.00168077418985103	0.00190235715475746	0.00994557082595045	0.0100382251592795	0.000353724261988924	0.015759020257422	0.00159108264043661	-7.78994855684378e-05	0.00405087457140928	-0.00273642767340028	0.0132988401542252	0.0133312248083505	0.00818194597420313	0.0213406041209894	0.0142056342353787	0.0128568228973204	0.00692881512844542	0.00733980237306827	0.0132869890185669	0.00710019712632844	0.00693104909920455	0.0149667132167328	0.000740351719078711	0.00107663561526684	0.00470681433320606	0.0059736262693929	0.00983576561782175	0.0116452502451882	0.00242158107484835
-0.00450459176360498	0.00686273078776223	0.00271824763853148	0.00503672903616602	0.00402648309634772	0.00161147356502526	0.00809234156549209	0.00291504303427013	0.00460285547408528	-0.000840507390172586	0.0105274172242361	-0.00229636712138024	-0.000162853749472359	0.00859607028414731	-2.64310174050868e-05	0.00511895817261909	0.00734720933285475	-0.0023792379302854	-0.00173675744621828	0.00338574542634801	-0.00289641008290603	0.00155491132665581	0.00215651489896013	0.00914287819779597	0.0101913076094547	0.00169037551098601	0.0159473709268159	0.00106229700862136	-0.000160651466241728	0.00353405890348426	-0.00253097366049947	0.013857990360224	0.012826719745247	0.00733737035525603	0.021246967474277	0.0138178581053809	0.0132088158857616	0.00752457235174181	0.00654821622365244	0.0136761673217008	0.00663056418833737	0.00622960604648423	0.0146545435297319	0.000434780959887555	0.000830684940945217	0.00445829696907608	0.00541166379523994	0.011394871238759	0.0119697622245392	0.00583779767848497
-0.00502145496282275	0.0064598397066707	0.00436576938586106	0.00467779647898374	0.00465829280519305	0.000827254765985277	0.00710002284492169	0.00249739348678051	0.00612064055786073	-0.000169500208574876	0.0100152041698255	-0.00258547620951654	0.000202012297421226	0.0103194282090554	-0.000747773838022334	0.00446128351863704	0.00859698130059164	-0.00279490700724387	-0.00118221777561604	0.00540774246358828	-0.00360336676558505	0.00183464882823873	0.00159944022607803	0.00826510197086478	0.00913038538968551	0.0014580663176829	0.0165161541414781	0.00117802778457925	-0.000369963435737196	0.00342769971407975	-0.00309361741651515	0.0138360388248568	0.0126049308114054	0.006992380310613	0.0202188260027393	0.0130308587257152	0.0140030083343964	0.00741117853101067	0.00627682838582881	0.0143369552753578	0.0068685216835953	0.00519662430496841	0.0144738453984704	0.000834756788357248	0.000162482105619606	0.0045956386394698	0.00521818766811149	0.0109356793414081	0.0121201195472636	0.00708505840958838
-0.00527671384864074	0.00669991234445588	0.00614167315490147	0.0038980060120514	0.00392128050173339	0.000924638462942654	0.00633268557668918	0.00399880404020447	0.00689655722443416	-0.00101666628297672	0.00995593264776939	-0.00250948951617763	-0.000224454304873039	0.0107242046980926	-0.00126877225970913	0.00459859350150226	0.00774724853638144	-0.0023760770993177	-0.00133630630482111	0.00563962387525666	-0.00368485916700053	0.000898797283452296	0.00134699360841427	0.00724936616673415	0.0110384974495029	0.00105852619273006	0.0156531046934165	0.000484253113755514	-0.000980716781895404	0.00419453790373842	-0.00284120248637988	0.0129424901306156	0.0124922182725369	0.00780000034944897	0.0199902717815632	0.01272146961934	0.0131924413554101	0.00789461138766274	0.00620019209815569	0.0135435154055248	0.00584887246969513	0.00428281143625253	0.0140614718244757	0.000740668594363694	-0.000433615758608141	0.00383814827071812	0.00751513739013145	0.0116730481295633	0.0129491049021896	0.00748748209963456
-0.00457187230848898	0.00632031159681059	0.00836335707485585	0.00410610593358181	0.00627686799523944	0.000297803696071563	0.00959398185349765	0.00443956963973358	0.0059403543644697	-0.000960167419664261	0.00953588276999603	-0.00158384135556765	0.000715334415329309	0.00969919236999411	-0.00140052900320503	0.00392612077171151	0.00850295648165508	-0.00234522136844249	-0.0017011406641862	0.00486915746358493	-0.00385039481587561	0.000123427226745461	0.00101261888581816	0.00690547726370643	0.0103710868023898	0.000238643080365252	0.0163956623143633	-0.000264705387947995	-0.0018603308854795	0.00416503681470651	-0.00310227603367731	0.0134210114203504	0.0127636853291818	0.00859758336363311	0.0204237730151841	0.0118630307066749	0.0134126776003553	0.00805306487391845	0.00533770510372493	0.0148439082000377	0.00605400168542882	0.00406082445535775	0.0134841012895905	0.000605220253797744	-0.00129876450543276	0.0049188593520345	0.0068702328101342	0.0117207695474818	0.0119602480441076	0.00809756208581218
-0.00447120895233203	0.00615807937278146	0.00989822173649188	0.00312077431304529	0.00585999479219803	0.000784547899451704	0.00941234894014544	0.00436449396283901	0.00622940799943112	-0.000138818759106404	0.00871702158042529	-0.000818547932923269	0.000367547946296304	0.00962257984796736	-0.00210480808972594	0.00294302312193412	0.00918548207986192	-0.0022934835562869	-0.00127463445248131	0.00385308101852294	-0.00356730635815399	0.00025081901319072	0.000172043817343966	0.00648079308489019	0.00949931536210901	0.000279543757774422	0.0164059845267716	-0.000600315924155531	-0.00196347379074144	0.00377440088526169	-0.00361529712006466	0.0142550984673646	0.0119685184890457	0.00883236418415908	0.0194909159418407	0.0117170066534726	0.0128433636195908	0.00850725806364872	0.00469858349767862	0.015022364438658	0.00606519530487084	0.00377780729457525	0.0126161878059044	0.00159850544398733	-0.000111702156593991	0.00560337334265461	0.00787075067870353	0.0134053102499795	0.0110687352735724	0.00765807190930512
-0.00466950158379221	0.00612545706219247	0.00924497541461746	0.00346612084238393	0.00485287799581893	0.00154168178350777	0.00855249201058004	0.00382251839728634	0.00734421486141166	0.000183221593021739	0.00846121608474071	-0.00104095477357066	-8.22485988548284e-05	0.00939805786479271	-0.00173707432150326	0.00229111559813875	0.0101785058479414	-0.00256136200032934	-0.000640772976165726	0.0036577036396846	-0.0032239402993465	0.000163987263223275	0.000830463128245729	0.00614644212794046	0.00963782947105716	-0.00044560156626262	0.0154805106475684	-0.0012507420559936	-0.000789427094233339	0.00340987547929946	-0.00348398400196774	0.0142920065161829	0.0112044925675412	0.00846880524781605	0.0192288759249241	0.0107859874567822	0.0129616135540643	0.00808394437044004	0.005343305874387	0.0154325119637756	0.00596993467232285	0.00407246170019875	0.0125033326731577	0.00183516375057683	8.24077211044221e-05	0.00674722182450383	0.00773178502247427	0.0128786239169272	0.0115067361362401	0.00671367265370627
-0.00552455785279013	0.006050706182465	0.00891882360566667	0.00418995113398829	0.00466634143743161	0.000545679387749453	0.00925566203360351	0.0044143305232847	0.00651004067369412	0.00103289098217494	0.00854884002292061	-5.95295211306549e-06	-0.000462657378476826	0.00872975996688161	-0.00141644406439329	0.00241285116074707	0.0103298534059314	-0.00112470491139164	-0.0014608066042909	0.00327335768464669	-0.00299116371499805	7.82249673426476e-05	0.00167209180704249	0.005327153156735	0.00941312528459365	0.000177961463291022	0.0146090640044547	-0.00114880327681459	-0.000863338254455605	0.00381542039090272	-0.00320545062646775	0.0137117761818507	0.010556284562698	0.00819481903265556	0.0191189360447993	0.0113550954686115	0.012036393175089	0.00775094805533361	0.00466158038627474	0.0164542604764388	0.00640747606582727	0.00470369311164897	0.0114562182939317	0.00206889096078023	0.000231584683392257	0.00617565010733377	0.0082112410942998	0.012422268053377	0.0107909782425206	0.00637643020978107
-0.00577356637361183	0.00640218424856806	0.00876684229710673	0.00316104916176662	0.00616207200137225	-0.000416694618390053	0.00922708780478018	0.00348895962854907	0.00745123948891464	0.00161682083545935	0.00821006865574537	0.00033570198015552	-0.00132744171872372	0.00830368153681145	-0.00182281285173752	0.00232042656199968	0.00994769389035984	0.000315366508741741	-0.00180283386501934	0.00246849446079007	-0.00239977937063442	0.000822873965170388	0.00209923176931735	0.00451803588217748	0.0101268710202534	0.000496072561885377	0.0140674211579513	3.63895078427774e-05	-0.00125531298197948	0.00345038798448452	-0.00367464786094196	0.0127134447527478	0.00978853535659504	0.00809436164543385	0.0189040470702881	0.0124274885736971	0.0113778550359554	0.00942101547918973	0.00362681622128089	0.0168253610445644	0.00700970546681944	0.00462533777555482	0.012229647489518	0.00319284759661465	0.00105938175599952	0.0063554530659152	0.00893991957776441	0.0123543616798051	0.0110623027052873	0.00687272028112132
-0.00635973019765537	0.00876948820573634	0.0088719260634892	0.00329324160877937	0.00893639434021897	-0.000388912577779175	0.00870977305828131	0.00276647605690588	0.0078703862721258	0.00151302041398107	0.00800309364147665	9.89565328626552e-05	-0.00118201972856293	0.00743632258487407	-0.00245805273554278	0.00231419996264976	0.0095277469970541	0.000993273649669954	-0.000630775560924514	0.00343863191141166	-0.00287898986411409	0.00219622729405062	0.00184058231795004	0.00397415114303279	0.00934319883108004	0.000682632885919072	0.0134687090726224	-0.000706999910727156	-0.00219530767111707	0.00285597748114931	-0.00388284284505786	0.0117062487375474	0.00971081377107086	0.00839919566958742	0.0182027228457997	0.0121468638213162	0.0111315320331739	0.00841218755627172	0.00303021135659717	0.0174257684126679	0.00630728010071567	0.00546235591895509	0.0115049141033514	0.00238898252990573	0.000367080555250954	0.00763881381386028	0.00800086759259964	0.01237235227411	0.0102670091150371	0.0063633828699219
-0.00532245479602802	0.00776875644634965	0.00799751663646095	0.00350885147456387	0.00821003696821687	0.000446600408017418	0.00915580670942327	0.00447719065794318	0.00690208669815711	0.000772546248032976	0.00696935139927686	-0.000772806985535984	-0.000974609010777358	0.00691999015175865	-0.00221352007812146	0.00171263599975606	0.00930440537431601	8.91413209103092e-05	-2.61775171771005e-05	0.0031846088392051	-0.00190622234862715	0.00221281571521947	0.00356279949183221	0.00360714618796557	0.0101641434756495	5.88084342553191e-05	0.012686050884361	-0.00101585825100001	-0.00244314375338433	0.00252412983895095	-0.000983742940866991	0.0114345836338495	0.00931507614953781	0.00804101569120698	0.0186371667833934	0.0120398391938132	0.011823928296508	0.00750094929924634	0.0033766827931975	0.0181463111231906	0.0062302714845827	0.00558722854688473	0.0106403198882755	0.00404059196841159	-0.00044421523689082	0.00769412439485405	0.00698841936955071	0.0117521639663415	0.0104385257849163	0.00611555470953675
-0.00578662955723526	0.0101616084733697	0.00696384569120028	0.00327521932694596	0.00849215895631929	0.000144681636485691	0.00883076396396991	0.00421026283975569	0.00603087771150719	0.00221032032235023	0.00596972078150549	-0.00108084145006788	-0.000429535989313986	0.00740952285764664	-0.00297149368168273	0.00258584130070137	0.00929649141407356	-0.000846290364123524	-0.000981445595050865	0.00252969892208452	-0.00173234495787489	0.00254818067308115	0.00354114106610363	0.0026280174011326	0.0102093378131702	-6.81793362015867e-05	0.0120619729324693	-0.00178870914919123	-0.00209248164114011	0.00372748749931996	-0.000970180678669722	0.0105283361625625	0.00866907834980738	0.00809131964269802	0.0184282588298863	0.010955959359647	0.0113594128943694	0.00655850674853226	0.00242167613743384	0.0172417510127962	0.0055162643268128	0.00485994431467405	0.00955255833186826	0.00318366613523227	-0.000288502721850212	0.00689813367897695	0.00635005034230624	0.0119690254895016	0.00996995437912989	0.00589207049292042
-0.0065214791868749	0.0113551588436685	0.00811205120821802	0.00274677433606207	0.00930240906002062	0.000867236505067997	0.00791432895227081	0.00360640945292799	0.00623374919083538	0.0018014323764904	0.00627967234151153	-0.000640772976165726	-0.000380325257556138	0.00663833555470158	-0.00382638359115603	0.00229987719976853	0.00935246743316579	-0.00164251081458224	-0.00115929977062965	0.00171280235928067	-0.00236870182705972	0.00170979204407334	0.00332837515600185	0.00257544779135393	0.00987120811844709	0.00110359378013676	0.012551426419536	-0.00253068847274299	-0.00200134830917902	0.00525614932725245	-0.000892997781130007	0.0102074999365173	0.0103064680098996	0.0072478689310126	0.0182006790002115	0.0106936103893275	0.0105391653754268	0.00558524015447146	0.00184003570808344	0.0176881253048695	0.00474732683839112	0.00433308370021507	0.00892486800172772	0.00384720298198651	-7.09282292988135e-05	0.00619709464224498	0.0069742629661941	0.0125872333267391	0.0100175648906986	0.00490581993405746
-0.00563105171419077	0.0111303833602658	0.00724707674280014	0.00243755158921149	0.00978361586779568	-3.53272910309823e-05	0.0072431950205591	0.00266981325122184	0.00585993933902316	0.00416208987455617	0.00662830645193187	-0.000588940101424644	-0.00135245902247312	0.00662101039849514	-0.00265045940858441	0.0024215018560271	0.00979052374900831	-0.00217366508915273	-0.00139873865784487	0.00186298540059833	-0.00286956282438585	0.000754222934678838	0.00358608190339634	0.00286377261315989	0.010239021105491	0.000368213384394768	0.0119077576531502	-0.00307206989713631	-0.00254930489573574	0.00485195113561036	-0.00134839509694321	0.0118045196853028	0.0101159863542143	0.00690399587174914	0.0175506172749512	0.0109236143149324	0.00964404022664283	0.00562352661077952	0.00173346262786156	0.0175122753654683	0.00581674923767998	0.00387655355525805	0.00785840838635344	0.00452377132483567	-0.000557799182792948	0.00569615442609761	0.0066125181408576	0.0121344977633197	0.0090438546712388	0.00433585635895867
-0.00590000753420214	0.0102279146267524	0.00694574419054564	0.00183445078118562	0.0105565618285724	-5.4815121057432e-05	0.00696318025310182	0.0023190164669815	0.0065965634702587	0.00319733138189716	0.00663237037746177	-0.00104811615501127	-0.00124926066403631	0.00690161138522964	-0.00248859951301513	0.00309451327380233	0.00907482130846376	-0.00214532059491101	-0.00182659158951094	0.00088425270787158	-0.00374698256662144	6.57083935858222e-05	0.00530787921752591	0.00221284740274797	0.00919877499806695	-0.00016664833101003	0.0115697863960695	-0.00186298471599123	-0.00260135958317631	0.00398494866836859	-0.00143662902004671	0.0119356664438751	0.00952382566540243	0.00613909062132886	0.0172063560434636	0.0100449825247317	0.0115670295810902	0.00470440608104019	0.00111784524607887	0.0170196293599053	0.0055757101302756	0.00455275749152948	0.0079960510882679	0.00634025097411814	-0.00133634591423174	0.00535028505253875	0.00614894544269183	0.0113896744840852	0.00810351141928774	0.00383676986322845
-0.00622940731482402	0.00916653293781994	0.00588260384378156	0.00108998398664674	0.0102353770397137	-0.00026544212298558	0.0066866352700151	0.0032059503896487	0.0074728899927611	0.00269111519225482	0.00589210218044892	-0.00120388412322675	-0.000615708141123577	0.00588155023345899	-0.00230748944388314	0.00235566309368978	0.00855939989179266	-0.00298919908823115	-0.00169623701915109	0.00059816185682475	-0.0045496989604223	0.00149099758167475	0.00452026985293661	0.00205910743635638	0.00953241298562547	0.000134470330427116	0.0108107195727751	-0.00194483360210232	-0.0035459014326534	0.0031925069556833	-0.00188527689228978	0.0112783799621171	0.00859878748971604	0.00602164079694994	0.0168450944529367	0.00934738158484182	0.0108717893620734	0.00369037348156634	0.00116909190154273	0.0160652643765937	0.00512501841244439	0.00441248472474967	0.00876993183113532	0.00564613566236306	-0.00131840285121958	0.00515756942609426	0.00535088711558022	0.0106115792999276	0.00732370510859114	0.00302490369557371
-0.00653345707264725	0.00809707885100258	0.00519418436527404	0.00211978113154849	0.0106411992171913	-0.000834969994567509	0.00613707846326922	0.00444337214315338	0.00765785009660563	0.00189348464677794	0.00560759570582701	-0.00167668581406764	0.0001375598644557	0.00597994793132831	-0.00272405369352169	0.00254039346295269	0.00775265918187252	-0.00316337751050414	-0.00103586892524668	0.000507012681099412	-0.0046832302055141	0.00221809961059656	0.00365738676439962	0.00160956439143324	0.00888370590220844	-0.000121042055618863	0.0102311942859519	-0.0019831279802925	-0.00201195570934382	0.00243117447410121	-0.00120130158965414	0.0126919685303081	0.00768523604311028	0.00567173126350755	0.0160204978207078	0.0101895410297409	0.0124392921780627	0.00283779676167342	0.000985787471062233	0.0155480605364446	0.00550926138301468	0.00559238569214783	0.00910890124536367	0.00659806862786237	-0.00147080401953211	0.0058391285546819	0.0043075593960097	0.0102897132292062	0.00795708335009713	0.00375420800772615
-0.00700385051132228	0.00735987642237194	0.00436545251057608	0.00196719775994709	0.0107655331571365	-0.00175892287240284	0.00525410548166431	0.00392168451772175	0.00694736817638117	0.00123334628745514	0.00468867322314078	-0.00263271439262537	-0.000373171797997649	0.00535411132160492	-0.00151929386001663	0.00238258164914908	0.00729618449009037	-0.00165544724809166	-0.000553830319848537	0.00148024758763171	-0.00528293252610853	0.00336146485763619	0.0036345559001166	0.00216507053165467	0.00862584071717146	-0.000479705268808907	0.0100629097439796	-0.002488781716304	-0.0026873674574028	0.00312532939526692	-0.00156780746614751	0.0129184234527211	0.00761237057132846	0.00583653017734504	0.0155463810974342	0.00985164899148152	0.0114567649037983	0.00252744118567902	0.00116627171150638	0.0149734864259493	0.00516571312091832	0.00607714942499682	0.00895455129404849	0.00621973538135701	-0.00206788419714331	0.00487479784365763	0.00434045105059093	0.0103120846243259	0.00724289398903837	0.00290083909962077
-0.00708562810049424	0.00795027845335212	0.00352575677101771	0.00149753313442753	0.011505017087819	-0.0020759724387925	0.005190175892919	0.00357659941049322	0.00628825173985245	0.000985454752013001	0.00467430292896681	-0.00344927031449786	-0.000643640697494821	0.00569298567324778	-0.00205196913595504	0.00235432429561072	0.00627122761516674	-0.00169733816076641	0.000219939516669135	0.00127181494705207	-0.00496078126763064	0.00257677074566873	0.00373960005708844	0.0014590327873021	0.00773321888313882	-0.00108909605124169	0.0100668389975134	-0.00181856672291875	-0.00305668560205039	0.00232229612618107	-0.00112168667430218	0.0118236193431051	0.00781686603649218	0.00527627090784886	0.0154183951698296	0.00877367888138024	0.0122727187626293	0.00211460814252114	0.000196189714059665	0.0144273201847528	0.00467758258816638	0.00566275577106041	0.0115666017994555	0.00546333031045641	-0.00153049540134077	0.00451786952265286	0.00484076543805046	0.00995141717495839	0.00653756921407701	0.0022707246735501
-0.00784688136325509	0.00781033048373941	0.00418504748895318	0.000523339680158157	0.0125968188041098	-0.00102812132452885	0.00561614341663942	0.00374615937548758	0.00533960635543483	0.000634309404959176	0.00380950274495567	-0.0020866432140143	-0.000655571051974428	0.00496438640860442	-0.00123832846670439	0.00200744092113992	0.0065136451300608	-0.00207895106647134	-0.000461936487203489	0.00229934643366619	-0.00430239364425738	0.00331164414095475	0.00303527343927477	0.000740494312956953	0.00895692785868586	0.000988496754748837	0.00964541863413251	-0.00179464263890254	-0.00208170788145069	0.00135912200994699	-0.00123400311906438	0.0121246508638389	0.00831652290773538	0.00487182713786091	0.0156960333726495	0.00838958642657032	0.0113985945233575	0.00189829322922755	0.000216358825948828	0.015504078246889	0.00430183979711576	0.00501959400513057	0.011317925997683	0.00463125542150188	-0.000999776830287127	0.00456940928775534	0.00612167832441905	0.00965901258385827	0.00730830496974097	0.001414511809762
-0.00693998429763397	0.00971357058605021	0.00398554280952793	0.000369322447892208	0.0118887847454618	-0.00175828912183287	0.00605808145472298	0.00467915904270917	0.00655052149135069	0.000351323931705178	0.00308303446660382	-0.00299505335912121	-0.00109266089819775	0.0047764635208453	-0.00126413795866625	0.00172866196729407	0.00547713815099954	-0.000456898170172261	-0.000752574498589825	0.00359056568867884	-0.00403495882561391	0.00356955685728448	0.00397710600506526	0.00143438781201255	0.00820905465483342	0.00204080788864862	0.0113557450629457	-0.00134570165702086	-0.00156540713586377	0.000790687358098248	-0.00155758031632469	0.0109971848342233	0.00876745228203033	0.00428102109089238	0.0155449313930054	0.00762749344430427	0.0121089417715859	0.00208870358797379	0.0013207959442283	0.015823187502631	0.00405836075001701	0.00638334601287582	0.0125609089124391	0.00414976342597033	-0.00139005627503634	0.00619393381127728	0.00534522296986115	0.00939151439015782	0.00638951715905086	0.000887920539295257
-0.00772430608114157	0.00904135135648744	0.00576617594219671	-0.000484529695022772	0.011019421557347	-0.00203281402497782	0.00575025295912632	0.00492008724376381	0.00568368538363353	0.000603477439730338	0.00223799937849349	-0.00253120339508109	-0.00182202066352506	0.00522883467768692	-0.001289622653461	0.00109184562894602	0.00530411632351674	3.92096978791254e-05	-0.0015712217973432	0.00310073195127012	-0.0039197033625835	0.0032926395457379	0.00384397877596181	0.00173688488093938	0.00725781089307894	0.00367548034317214	0.0110458964874073	-0.0019868671086553	-0.00143830053717499	-0.000195990982399448	-0.00236623019983685	0.011393540362562	0.00770294937154082	0.00444182737613909	0.014502562221172	0.00659841719067585	0.0110029281987636	0.00129855922110463	0.000625246771808665	0.0159044184819364	0.00451964402424877	0.00539098768289481	0.0114918192321995	0.00484383120643267	0.000818865492815354	0.0070752669632824	0.00432323680073423	0.00865950079431877	0.00622642937175228	0.000282807573209746
-0.00790345944538879	0.00888784904655959	0.00663155442360294	0.00096885840896202	0.0104373137369512	-0.00221887527043767	0.00546751306421818	0.00407349946675706	0.0056569490314631	0.000172020051697592	0.0014247310377027	-0.00313637181434147	-0.00201070405196814	0.00569685155172457	-0.00218666489771916	0.00220666833469081	0.00523956882796572	0.000805612184020944	-0.00191187065058197	0.00219168805559324	-0.00442256067420502	0.00329561025153462	0.00447805414309476	0.00101490038787004	0.00670116400183157	0.00692726243954901	0.0104847182795846	-0.0020671712277521	-0.00137655738789607	-0.000256015083257338	-0.00184639629482237	0.0105941273936071	0.00714076508468837	0.00426040043172212	0.0158335730900964	0.00662411577628797	0.0106549357607953	0.00360166424553537	-0.000231782045838269	0.0157719883784599	0.0036567688575939	0.0049425853889976	0.0116268477130128	0.00442349614090283	0.0010652122612432	0.00605305105957387	0.00331394148677088	0.00823429377128231	0.00612915658114465	-0.000165935361618818
-0.00861201634825698	0.00856613349159855	0.00661431640809987	1.23219497392225e-06	0.00973484083955469	-0.00238136099469479	0.00518828256309123	0.00423688828557638	0.00743808916458785	0.000617792280729442	0.00179114185161058	-0.00247938636410426	-0.00268613164379136	0.00481934466878562	-0.00243461188633617	0.00341397901423999	0.00489937152200805	0.000626823226351455	-0.00209943705364548	0.00261237168393656	-0.00504677329809288	0.00314968918279998	0.00372201347877188	0.000174293631867345	0.00606636774342528	0.00792706733872712	0.0111426305900304	-0.00227406702319957	-0.00180468758543649	0.000556579897552866	-0.00154567372749145	0.00974085354808724	0.00645797806437142	0.00344327413433666	0.0153192448931585	0.00758515890623055	0.0102049411685911	0.00279272125238459	0.000197734481073956	0.0157475256064592	0.0031873814979487	0.00456355501686528	0.0105480933365812	0.00528428785255893	0.00237176035816691	0.00508605859615574	0.00361435510069894	0.00915407181723799	0.00511868882862686	-0.000162536874187376
-0.0085462251172124	0.00871624523597709	0.00640589961128448	-0.000954376523831198	0.00972157168699603	-0.00241422888362964	0.00518896384495394	0.0036539645113218	0.00649642295832198	0.00144079661465133	0.00130240133393504	-0.00300013920744519	-0.00339570254757149	0.00452690046827488	-0.00265820700930224	0.00275621721955456	0.00488237908485084	-0.000123901855065833	-0.00279503375735787	0.00336807170732809	-0.00315393462701165	0.00404756322468121	0.00610134285300527	-0.000592077166745975	0.00548198634285978	0.00697933297075382	0.0113245328473749	-0.0025847236307147	-0.00186599503119857	0.000976312900041243	-0.00178031987602131	0.00881311401059636	0.00580493771143225	0.00267882835307961	0.0154705290760914	0.00696064525082196	0.0104197588461631	0.00201508553739013	-0.000335004169921456	0.0147877024463639	0.00404226348553987	0.00414669765758812	0.0101419542838186	0.00487974109810336	0.00200339283937426	0.00536446522154174	0.00350699775414672	0.00833994791317774	0.00507770893239644	-0.00047815257991249
-0.00820480784140755	0.00922599458504699	0.00575350093079739	-0.00168546325946167	0.0109205881559608	-0.00285073251057574	0.00525344004356584	0.00412027818070267	0.00707628096419435	0.00212599188713415	0.000755934061217746	-0.00364201762847084	-0.00424531648354983	0.00432314966003086	-0.00170944279665275	0.00361646232134407	0.00431270861939067	0.000176686040268966	-0.000738782501810943	0.00462474363439548	-0.00179497535795177	0.00329687775267455	0.00558032858755423	-0.000647173856922381	0.00554281847569437	0.00740434194673717	0.0112064571943081	-0.00163687043450954	-0.00105465962964617	0.00049768862583879	-0.00135282342905085	0.00840726014559024	0.00573417153841344	0.00256183007598179	0.0153434858524596	0.00630136245476861	0.0109721437648275	0.00135344202046367	0.000648695542897401	0.0142863661361102	0.00426983539333248	0.0049471325493371	0.0105702033095909	0.00469287182066681	0.00172466933870328	0.00491639564669376	0.00516599038679268	0.00842907700896131	0.00454813903425086	-0.000981231704233501
-0.00784636644091699	0.00819832842643675	0.00544945909485628	-0.0022160788460477	0.0098506112249232	-0.00251627064727627	0.00433891420545876	0.00356007436438136	0.00752134814571711	0.00165435471296557	0.000280050758230395	-0.00410579629557185	-0.00431883154966587	0.00378168901681629	-0.00100638367997902	0.00342401603889182	0.00464324915103848	0.000516075314249924	-9.03130748576438e-05	0.00390941352231078	-0.00147362420956846	0.00249172141917932	0.00510831116304367	-8.49024293665604e-05	0.00462469610310273	0.00861087628183814	0.0110685926796942	-0.00244453800463826	-0.00118907812553592	0.00119460036198385	-0.000654192644484752	0.00796392785625276	0.00545162176867629	0.00161694758557334	0.0154944690038719	0.0056290006313276	0.0105820069139565	0.000955201084179256	0.000195405447729332	0.014982113355583	0.00341005768258832	0.00505713580451893	0.0116310859199495	0.00391290707232772	0.00200229169775895	0.00387846272885008	0.00559225102015171	0.00736877269599783	0.00445045430577275	-0.000988971383069209
-0.00800273647217394	0.0086719856805471	0.00451123098543247	-0.00150672183308493	0.0101336204638236	-0.00320668644007918	0.00520075952743743	0.00253899128981665	0.007003954180397	0.00123110439481389	0.000192854601685219	-0.00477647075812032	-0.0047742050998327	0.00390617347252183	-0.00150291140778301	0.00453113867521152	0.00418286897136892	0.00025582564269345	-0.000279234119764461	0.00373460134946783	-0.00043325135203041	0.00178161974929684	0.0050887203485496	-0.000316427356339332	0.0038243087426465	0.00884549074283949	0.0102519496171183	-0.00266801429937246	-0.00127929251917056	0.00103224138784073	0.000780040348522822	0.00695193118048493	0.00547030156672603	0.000938977069588131	0.0155159848357222	0.00494372614002354	0.0098352031641909	0.00073201789908366	-0.000549964441371745	0.0149249332104078	0.00283740858944931	0.00503818666247695	0.0113816179299646	0.00324895036582088	0.00197876370784896	0.00378909597660277	0.00624713717162591	0.00638544531163883	0.00590633780262678	-1.84140726950189e-05
-0.00853994306468761	0.00845927522362019	0.00364845880324522	-0.00072112462655527	0.0098602204679403	-0.00388853075642331	0.0068387037192784	0.00250879307515777	0.00796028379047545	0.000770581621266082	-0.000212238762636947	-0.00560892589741683	-0.00456470300516624	0.00349748357371511	-0.00243983240665626	0.00402962808355118	0.00366441347384411	0.000105127679037698	2.02438318637955e-06	0.00279641284945465	-0.000788040764861538	0.00199475006597635	0.00458027811003025	-0.000906575887091525	0.00384193493037367	0.0090346652879743	0.0104449187437908	-0.0033140120991029	-0.00209139634328904	0.00212654641888287	0.000941813103388728	0.00690944612665084	0.00727502514293564	0.000907392525557458	0.0147716923225901	0.00464973717249851	0.00907642152865292	0.00127716221748615	0.000478937530849925	0.0154851528704934	0.00218681609808663	0.00476429550990196	0.0127939310751334	0.00444330876809638	0.0022744954894414	0.00293529136498054	0.00610707829566346	0.00545685813276063	0.00655731846621357	-0.000293287538653454
-0.00656118366008326	0.00748366375245052	0.00281766725919488	-0.00109359568028844	0.00914365454224417	-0.00381761406764413	0.00701027584233241	0.00169215793446404	0.00773514390049509	0.000337048700116698	-0.000527236561556345	-0.00481489980830663	-0.00325201544959599	0.00332778893672463	-0.00145125281444867	0.00347054917449156	0.00487487706247887	0.000190224536819861	0.00127924567248492	0.00255036711254753	-0.00173384219359644	0.00265179096938844	0.00367411777944672	-0.000787652592637434	0.00398693706078186	0.00841340752611891	0.0100400630359324	-0.0037606082038757	-0.000192743010728373	0.0012933941539594	0.000506149195947834	0.00661230425004023	0.00646297677199203	0.00057848390162731	0.0158441804902612	0.00384904085863941	0.011155321445194	0.000943658901923753	0.000559392165707089	0.0146349131058272	0.0017782212618654	0.00402596817400963	0.0122748339051565	0.00385782622591556	0.00177975018511544	0.0047714965007532	0.00618141723752045	0.00549673688737573	0.0058817799680406	0.000647356744818348
-0.00698870387270009	0.00792366885129568	0.00182707550892764	-0.00161030044186372	0.00886128697579589	-0.00423668955391617	0.007456158977714	0.00111958806014627	0.00798064302753561	-0.000303752344940015	0.000182397717280783	-0.00379681912706712	-0.00325280763780845	0.00345791377250287	0.000481979533585761	0.00249310774855112	0.00415644157260134	-0.000618876893973406	0.000371556418651338	0.00213724888163317	-0.0024339781357662	0.00402368667195775	0.00435283295235163	-0.000882849850128428	0.00306688174895182	0.0081826430998301	0.00955517255296937	-0.00267055722353445	-0.000997083390364772	0.00123614271184511	0.00013969085074721	0.0072757856436196	0.00634150263149383	-0.000384294120500549	0.0163717144647007	0.00388762834646821	0.0109755580960232	0.000507971228836486	6.46785489096277e-05	0.0138165034635376	0.000885599427832758	0.00316921662223705	0.0137398434102181	0.00321582105477592	0.00099344000919457	0.00382043494228758	0.0051490375590461	0.00655685107516822	0.00538475316166277	0.000746982334416979
-0.00643271449766906	0.00793290576585293	0.00223102020034174	-0.00231197322916565	0.0101560473121182	-0.0048419371919978	0.00813042205286491	0.0007029842010971	0.00824435456158052	-0.000234839892338354	0.000925755448322218	-0.00459891761406227	-0.00408293374376033	0.00277834303632849	9.45598882835172e-05	0.00159161340653896	0.00448892296536968	-0.00141792545635059	0.000751054181829009	0.00155914953359246	-0.00289149851598879	0.00567625465820068	0.00591625599904675	-0.000466507413189368	0.00309391913264299	0.007827156561372	0.00939528520604911	-0.00321020375574249	-0.00123854235752176	0.00183881573823626	-0.000115884910355766	0.0065062619359207	0.00751871015896963	0.000706343079117919	0.0157656429508781	0.00303259584311667	0.0103301940468627	0.000439209291995192	0.00125606624538842	0.01388012409888	0.00198172649176355	0.00481113759890456	0.0136343001746724	0.00222027812818082	0.000791051764675978	0.00511401491817336	0.00585196200372371	0.00583877999186842	0.00478757792146608	0.000398799771277745
-0.0054583309182287	0.00760178693681003	0.00207705842125067	-0.00315378411125128	0.00920188829774191	-0.00420629329220418	0.00847732919298209	-2.7429174552783e-05	0.00756911709492829	-0.000464503177011851	0.000213847589315338	-0.00528473079335081	-0.00456250072193561	0.00185203735950217	-0.000585755504810566	0.000892697434216375	0.00568914356041736	-0.00127137855892811	-0.000128805500100944	0.000839367323753749	-0.000940378558117078	0.00541570395512347	0.00629066791390044	-0.00107605663326464	0.00373731063315443	0.00762494259826015	0.00832298716354903	-0.00370061579054631	-0.00124308159597914	0.0014558085812774	-0.000474611498602806	0.00604400427018761	0.00740538763517761	0.00201734327379564	0.0152309000637052	0.00223071916882101	0.00937386443678427	0.000732802165413993	0.00056131718306336	0.0130072990482767	0.00206477158207545	0.00587976780998096	0.0131260322175598	0.00383145428032286	0.000314732758171776	0.00426501888900074	0.00633350153054801	0.00510837453810066	0.0050909463974266	0.00147970889964724
-0.00432592955604948	0.00723224697946294	0.00152096606175201	-0.0035598281014284	0.0107050733527618	-0.00506710084762454	0.00913890933485156	-0.000727493819783427	0.00664709715633136	0.000946106763500246	0.000722891890876152	-0.00564304544372737	-0.00467461119776256	0.00140506892626951	-0.000258161913313097	-7.39860757988987e-05	0.00583246625181514	-0.00189220061726665	-0.000508635982327847	0.00274414427119671	0.000476141106459951	0.00541356504694984	0.00640525001695027	-0.00199701503965688	0.00273529552886356	0.00753155945177569	0.00888015689901663	-0.00435505039473941	-0.00143895013150921	0.00154538922434207	-0.000488641151845425	0.0055024327206233	0.00731473753802612	0.00137693832284515	0.0151706303845015	0.00160893064086327	0.00932256232814553	0.00129920089355672	-1.84695258698909e-05	0.012379220545912	0.00184907457558758	0.00667993335773771	0.0136235343368651	0.00301965148772511	9.95110646113753e-05	0.00485133322880464	0.00614984061537191	0.00585433064647896	0.00596471415200276	0.00131381676607655
-0.00369668653701252	0.00822826521898551	0.000950519251843634	-0.0037907192778312	0.00959523351087334	-0.00476889743880923	0.00864395013970823	-0.000844705987698609	0.0063744735048963	0.00112708216063612	0.00154458911424749	-0.00608196524472146	-0.00374333057896201	0.000559613978406577	-0.000126024919475219	-0.000156785587764936	0.00529352476711618	-0.00256910167916504	3.06461433024619e-05	0.00230736337837625	0.000343972425093575	0.00441198564617582	0.00675232351659206	-0.00105646581877057	0.00365958904763025	0.00801350299458834	0.00781425181539108	-0.00400190081150807	-0.00224907348509654	0.00180397530065239	-0.000608824025557323	0.00456354709498315	0.00675737767738754	0.00114851877366521	0.0146645409449731	0.00142016011171682	0.00937821355007066	0.000540126148380128	-0.000101966163462891	0.0125457622738169	0.00278437951050742	0.00661956069406634	0.0147315521458649	0.00270703817532521	0.00143932314457616	0.00417572343369256	0.0063512307027428	0.00597433131690199	0.00546665750094873	0.00217070298984524
-0.00377702234363782	0.00799980606039495	0.000642342193433493	-0.00459289698364759	0.00875436533276053	-0.0056865128109449	0.00819767091022041	-0.000769075779055311	0.0063178954227626	0.000391408655255518	0.000718669527703755	-0.00619646020706792	-0.0044397670021796	0.00106436461985587	0.000132062078261246	0.000208009162189528	0.0054842836886759	-0.00349277729112601	-0.000202304722452733	0.0023863603869225	-0.000488300510914068	0.00350791669247317	0.00803075685385566	-0.00180754738488347	0.00338155475070411	0.0081492127572644	0.0076759912066709	-0.00390831961797049	-0.00230485937901779	0.00212314793145143	0.000399544428197454	0.00452946715808324	0.00692995587947136	0.00100800042853954	0.0139946111393443	0.00108488229455852	0.00896534089750216	0.000322100108547628	-0.000886169118738625	0.0118808945508658	0.00241088653398017	0.00602831102169883	0.0145711577984886	0.00218565158141431	0.00104000483232281	0.00421024699599144	0.00561445605574689	0.00617790784373927	0.00610184193157912	0.00165597869880111
-0.00353737748748736	0.0073063482648562	0.00108226807345741	-0.00417298969975247	0.00994412904340378	-0.00565706717508786	0.00879893384159338	-0.00154499244562874	0.00638961222163636	0.000983307921957242	0.00200825687499875	-0.00477844330676934	-0.00353267188950536	0.000776031876167788	-0.000165951205383067	-4.8414240300777e-05	0.00690605556110152	-0.00393714734702181	0.00018431481275493	0.00169884400297718	-0.0002469762157532	0.00495423847760285	0.00746450071959118	-0.00269815706085646	0.00276672955713387	0.00960168192292274	0.00770957206499697	-0.00334806827035644	-0.00138175414256979	0.0015239605331951	0.000587308878314085	0.00436821724743756	0.00765328709250188	0.000571520567239811	0.0136732520690789	0.00228485731126034	0.00794091478868087	0.00121257511252451	-0.000384721902135276	0.01109669159559	0.00248860811950436	0.00574210926430226	0.0137960650076562	0.00126670533308172	0.00164511779840832	0.00375525369616659	0.0072047342828443	0.00576226253242717	0.00715443033135326	0.00172180953925631
-0.00423637267863118	0.00685541889056125	0.00219721752931619	-0.0049916845297986	0.0106087511880091	-0.00445839926893659	0.00807427967424806	-0.000397412757298842	0.00731103801907395	0.000377006673553044	0.00141048749364272	-0.00490913059617842	-0.00401907545195415	0.000342435579961407	-0.00103441922081788	-0.000322923299681482	0.0058434142929113	-0.0044823233529528	-0.00047584731221424	0.000977326900953189	-0.00117823306890738	0.00446873800971626	0.00741564647252893	-0.00319493036700631	0.00211700847280489	0.00946247861022974	0.00789158522869116	-0.00428333359586565	-0.00189487821342476	0.00120865378087285	0.000326171955959659	0.00344342465009702	0.00681527871383604	-0.000369907982562324	0.013079435706903	0.0018325099200651	0.00824765006454434	0.000858609575434337	8.92363834958041e-05	0.0100670528883308	0.00265042048378089	0.0049703753514906	0.0139662745669847	0.00110345118625852	0.00349735682360112	0.00351855578016647	0.00934941750854783	0.00543683953663184	0.00619502703101047	0.00204200409284943
[truncated: 3,582 more rows]
[truncated: 502 more columns]
